# Supplementary material for: Synthesis and structure of 4-hy­droxy-N-iso­propyl­tryptamine (4-HO-NiPT) and its precursors
Source: Acta Crystallogr E Crystallogr Commun. 2023 Mar 10;79(Pt 4):280–6. doi: 10.1107/S2056989023002098 (PMC10088304; doi:10.1107/S2056989023002098)
Supplement: Supplementary file 1 [file e-79-00280-sup1.cif]

##############################################################################
#                                                                            #
# This CIF contains the data in a paper accepted for publication in          #
# Acta Crystallographica Section E. It conforms to the requirements of       #
# Notes for Authors for Acta Crystallographica Section E, and has been       #
# peer reviewed under the auspices of the IUCr Commission on Journals.       #
#                                                                            #
# Full details of the Crystallographic Information File format               #
# are given in the paper "The Crystallographic Information File (CIF):       #
# a New Standard Archive File for Crystallography" by S. R. Hall, F. H.      #
# Allen and I. D. Brown [Acta Cryst. (1991), A47, 655-685].                  #
#                                                                            #
# The current version of the core CIF dictionary is obtainable from          #
# ftp://ftp.iucr.org/pub/cif_core.dic.                                       #
#                                                                            #
# Software is freely available for graphical display of the structure(s)     #
# in this CIF. For information consult the CIF software page                 #
# http://www.iucr.org/resources/cif/software.                                #
#                                                                            #
# This file may be used for bona fide research purposes within the           #
# scientific community so long as proper attribution is given to the journal # 
# article from which it was obtained.                                        #
#                                                                            #
##############################################################################
data_1
_audit_creation_method
;
Olex2 1.5
(compiled 2022.04.07 svn.rca3783a0 for OlexSys, GUI svn.r6498)
;
_chemical_name_systematic
;
4-Phenoxy-1<i>H</i>-indole
;
_chemical_name_common
;
4-Benzyloxyindole
;
_chemical_formula_moiety     'C15 H13 N O'
_chemical_formula_sum     'C15 H13 N O'
_chemical_formula_iupac     'C15 H13 N O'
_chemical_formula_weight     223.26
_chemical_melting_point     ?
_space_group_crystal_system     orthorhombic
_space_group_name_H-M_alt     'P b c a'
_space_group_name_Hall     '-P 2ac 2ab'
loop_
    _space_group_symop_operation_xyz
    'x, y, z'
    '-x+1/2, -y, z+1/2'
    '-x, y+1/2, -z+1/2'
    'x+1/2, -y+1/2, -z'
    '-x, -y, -z'
    'x-1/2, y, -z-1/2'
    'x, -y-1/2, z-1/2'
    '-x-1/2, y-1/2, z'
_cell_length_a     9.8201(9)
_cell_length_b     9.0067(7)
_cell_length_c     26.995(2)
_cell_angle_alpha     90
_cell_angle_beta     90
_cell_angle_gamma     90
_cell_volume     2387.6(4)
_cell_formula_units_Z     8
_cell_measurement_reflns_used     9827
_cell_measurement_theta_min     2.57
_cell_measurement_theta_max     26.34
_cell_measurement_temperature     300(2)
_exptl_crystal_description     block
_exptl_crystal_colour     colourless
_exptl_crystal_size_max     0.40
_exptl_crystal_size_mid     0.22
_exptl_crystal_size_min     0.12
_exptl_crystal_density_diffrn     1.242
_exptl_crystal_density_meas     ?
_exptl_crystal_density_method     ?
_exptl_crystal_F_000     944
_exptl_absorpt_coefficient_mu     0.078
_exptl_absorpt_correction_type     multi-scan
_exptl_absorpt_process_details
;
(SADABS; Bruker, 2021)
;
_exptl_absorpt_correction_T_min     0.6965
_exptl_absorpt_correction_T_max     0.7454
_diffrn_ambient_temperature     300.15
_diffrn_source     ?
_diffrn_source_power     1.5
_diffrn_source_voltage     50.0
_diffrn_source_current     30.0
_diffrn_radiation_type     MoK\a
_diffrn_radiation_wavelength     0.71073
_diffrn_measurement_device_type     'Bruker D8 Venture CMOS'
_diffrn_measurement_method     '\f and \w scans'
_diffrn_detector_area_resol_mean     ?
_diffrn_reflns_number     56335
_diffrn_reflns_av_R_equivalents     0.0394
_diffrn_reflns_av_unetI/netI     0.0122
_diffrn_reflns_theta_min     3.018
_diffrn_reflns_theta_max     26.396
_diffrn_reflns_theta_full     25.242
_diffrn_measured_fraction_theta_max     0.999
_diffrn_measured_fraction_theta_full     0.999
_diffrn_reflns_limit_h_min     -12
_diffrn_reflns_limit_h_max     12
_diffrn_reflns_limit_k_min     -11
_diffrn_reflns_limit_k_max     10
_diffrn_reflns_limit_l_min     -33
_diffrn_reflns_limit_l_max     33
_diffrn_standards_number     0
_refine_special_details     ?
_reflns_number_total     2451
_reflns_number_gt     2098
_reflns_threshold_expression     'I > 2\s(I)'
_refine_ls_structure_factor_coef     Fsqd
_refine_ls_matrix_type     full
_refine_ls_R_factor_all     0.0543
_refine_ls_R_factor_gt     0.0453
_refine_ls_wR_factor_gt     0.1041
_refine_ls_wR_factor_ref     0.1102
_refine_ls_goodness_of_fit_ref     1.110
_refine_ls_restrained_S_all     1.110
_refine_ls_number_reflns     2451
_refine_ls_number_parameters     159
_refine_ls_number_restraints     0
_refine_ls_hydrogen_treatment     mixed
_refine_ls_weighting_scheme     calc
_refine_ls_weighting_details
              'w=1/[\s^2^(Fo^2^)+(0.0359P)^2^+0.7870P] where P=(Fo^2^+2Fc^2^)/3'
_atom_sites_solution_hydrogens     mixed
_atom_sites_solution_primary     ?
_atom_sites_solution_secondary     ?
_refine_ls_shift/su_max     0.000
_refine_ls_shift/su_mean     0.000
_refine_diff_density_max     0.156
_refine_diff_density_min     -0.121
_refine_ls_extinction_method
;
SHELXL-2018/3 (Sheldrick 2015b)
;
_refine_ls_extinction_coef     0.0078(11)
_refine_ls_extinction_expression
                                  'Fc^*^=kFc[1+0.001xFc^2^\l^3^/sin(2\q)]^-1/4^'
loop_
    _atom_type_symbol
    _atom_type_description
    _atom_type_scat_dispersion_real
    _atom_type_scat_dispersion_imag
    _atom_type_scat_source
    'C' 'C' 0.0033 0.0016
                         'International Tables Vol C Tables 4.2.6.8 and 6.1.1.4'
    'H' 'H' 0.0000 0.0000
                         'International Tables Vol C Tables 4.2.6.8 and 6.1.1.4'
    'N' 'N' 0.0061 0.0033
                         'International Tables Vol C Tables 4.2.6.8 and 6.1.1.4'
    'O' 'O' 0.0106 0.0060
                         'International Tables Vol C Tables 4.2.6.8 and 6.1.1.4'
_computing_data_collection
;
APEX4 (Bruker, 2021)
;
_computing_cell_refinement
;
SAINT (Bruker, 2021)
;
_computing_data_reduction
;
SAINT (Bruker, 2021)
;
_computing_structure_solution
;
SHELXT2014 (Sheldrick, 2015a)
;
_computing_structure_refinement
;
SHELXL2018 (Sheldrick, 2015b)
;
_computing_molecular_graphics
;
OLEX2 (Dolomanov <i>et al.</i>,  2009)
;
_computing_publication_material
;
OLEX2 (Dolomanov <i>et al.</i>,  2009)
;
loop_
    _atom_site_type_symbol
    _atom_site_label
    _atom_site_fract_x
    _atom_site_fract_y
    _atom_site_fract_z
    _atom_site_U_iso_or_equiv
    _atom_site_adp_type
    _atom_site_calc_flag
    _atom_site_occupancy
    _atom_site_disorder_assembly
    _atom_site_disorder_group
    O O1 0.45181(11) 0.35485(11) 0.37604(4) 0.0502(3) Uani d 1 . .
    N N1 0.64192(16) -0.06802(16) 0.31310(6) 0.0608(4) Uani d 1 . .
    H H1 0.659(2) -0.148(2) 0.2961(8) 0.081(6) Uiso d 1 . .
    C C1 0.71754(19) -0.01437(19) 0.35146(7) 0.0602(5) Uani d 1 . .
    H H1A 0.796959 -0.057322 0.363578 0.072 Uiso calc 1 . .
    C C2 0.53303(16) 0.02425(16) 0.30472(6) 0.0494(4) Uani d 1 . .
    C C3 0.43121(19) 0.01880(19) 0.26876(6) 0.0599(5) Uani d 1 . .
    H H3 0.428870 -0.056114 0.245062 0.072 Uiso calc 1 . .
    C C4 0.33512(18) 0.1283(2) 0.26987(6) 0.0600(5) Uani d 1 . .
    H H4 0.266037 0.127455 0.246312 0.072 Uiso calc 1 . .
    C C5 0.33709(16) 0.24214(18) 0.30539(6) 0.0511(4) Uani d 1 . .
    H H5 0.269033 0.313937 0.305279 0.061 Uiso calc 1 . .
    C C6 0.43895(15) 0.24842(15) 0.34041(5) 0.0430(3) Uani d 1 . .
    C C7 0.54041(15) 0.13840(15) 0.34020(5) 0.0428(3) Uani d 1 . .
    C C8 0.65916(17) 0.11138(17) 0.36927(6) 0.0506(4) Uani d 1 . .
    H H8 0.690629 0.169017 0.395459 0.061 Uiso calc 1 . .
    C C9 0.34925(19) 0.4685(2) 0.37747(7) 0.0668(5) Uani d 1 . .
    H H9A 0.260551 0.424643 0.383434 0.080 Uiso calc 1 . .
    H H9B 0.346282 0.520817 0.346073 0.080 Uiso calc 1 . .
    C C10 0.38433(16) 0.57386(17) 0.41830(6) 0.0523(4) Uani d 1 . .
    C C11 0.3366(2) 0.5527(2) 0.46590(7) 0.0689(5) Uani d 1 . .
    H H11 0.278860 0.473301 0.472565 0.083 Uiso calc 1 . .
    C C12 0.3732(2) 0.6474(3) 0.50358(8) 0.0809(6) Uani d 1 . .
    H H12 0.340519 0.631075 0.535449 0.097 Uiso calc 1 . .
    C C13 0.4566(2) 0.7645(2) 0.49464(8) 0.0759(6) Uani d 1 . .
    H H13 0.481679 0.827876 0.520269 0.091 Uiso calc 1 . .
    C C14 0.5032(2) 0.7883(2) 0.44799(9) 0.0790(6) Uani d 1 . .
    H H14 0.559340 0.869157 0.441610 0.095 Uiso calc 1 . .
    C C15 0.4679(2) 0.6935(2) 0.40992(7) 0.0669(5) Uani d 1 . .
    H H15 0.501146 0.710903 0.378193 0.080 Uiso calc 1 . .
loop_
    _atom_site_aniso_label
    _atom_site_aniso_U_11
    _atom_site_aniso_U_22
    _atom_site_aniso_U_33
    _atom_site_aniso_U_12
    _atom_site_aniso_U_13
    _atom_site_aniso_U_23
    O1 0.0511(6) 0.0444(6) 0.0550(6) 0.0090(5) -0.0092(5) -0.0083(5)
    N1 0.0713(10) 0.0414(7) 0.0696(9) 0.0005(7) 0.0253(8) -0.0041(7)
    C1 0.0624(11) 0.0513(9) 0.0669(10) 0.0107(8) 0.0129(9) 0.0111(8)
    C2 0.0548(9) 0.0420(8) 0.0514(8) -0.0100(7) 0.0189(7) 0.0003(7)
    C3 0.0697(11) 0.0574(10) 0.0526(9) -0.0223(9) 0.0118(8) -0.0129(8)
    C4 0.0618(10) 0.0669(11) 0.0513(9) -0.0211(9) -0.0041(8) -0.0027(8)
    C5 0.0496(9) 0.0509(9) 0.0528(9) -0.0062(7) -0.0035(7) 0.0030(7)
    C6 0.0475(8) 0.0387(7) 0.0429(7) -0.0056(6) 0.0029(6) 0.0016(6)
    C7 0.0478(8) 0.0381(7) 0.0426(7) -0.0050(6) 0.0080(6) 0.0037(6)
    C8 0.0556(9) 0.0444(8) 0.0519(9) 0.0039(7) 0.0035(7) 0.0052(7)
    C9 0.0596(11) 0.0601(10) 0.0808(12) 0.0192(9) -0.0176(9) -0.0165(9)
    C10 0.0465(8) 0.0466(8) 0.0636(10) 0.0119(7) -0.0016(7) -0.0060(7)
    C11 0.0643(11) 0.0618(11) 0.0806(12) -0.0071(9) 0.0135(10) -0.0012(10)
    C12 0.0892(15) 0.0908(15) 0.0627(11) 0.0035(13) 0.0165(11) -0.0105(11)
    C13 0.0741(13) 0.0727(13) 0.0809(13) 0.0049(11) -0.0008(11) -0.0264(11)
    C14 0.0742(13) 0.0569(11) 0.1059(16) -0.0140(10) 0.0105(12) -0.0099(11)
    C15 0.0702(12) 0.0633(11) 0.0673(11) -0.0006(9) 0.0149(9) 0.0001(9)
_geom_special_details
;
 All esds (except the esd in the dihedral angle between two l.s. planes)
 are estimated using the full covariance matrix.  The cell esds are taken
 into account individually in the estimation of esds in distances, angles
 and torsion angles; correlations between esds in cell parameters are only
 used when they are defined by crystal symmetry.  An approximate (isotropic)
 treatment of cell esds is used for estimating esds involving l.s. planes.
;
loop_
    _geom_bond_atom_site_label_1
    _geom_bond_atom_site_label_2
    _geom_bond_site_symmetry_2
    _geom_bond_distance
    _geom_bond_publ_flag
    O1 C6 . 1.3636(17) ?
    O1 C9 . 1.4368(19) ?
    N1 H1 . 0.87(2) ?
    N1 C1 . 1.363(2) ?
    N1 C2 . 1.373(2) ?
    C1 H1A . 0.9300 ?
    C1 C8 . 1.357(2) ?
    C2 C3 . 1.394(2) ?
    C2 C7 . 1.407(2) ?
    C3 H3 . 0.9300 ?
    C3 C4 . 1.365(3) ?
    C4 H4 . 0.9300 ?
    C4 C5 . 1.404(2) ?
    C5 H5 . 0.9300 ?
    C5 C6 . 1.377(2) ?
    C6 C7 . 1.405(2) ?
    C7 C8 . 1.426(2) ?
    C8 H8 . 0.9300 ?
    C9 H9A . 0.9700 ?
    C9 H9B . 0.9700 ?
    C9 C10 . 1.494(2) ?
    C10 C11 . 1.381(2) ?
    C10 C15 . 1.373(2) ?
    C11 H11 . 0.9300 ?
    C11 C12 . 1.375(3) ?
    C12 H12 . 0.9300 ?
    C12 C13 . 1.357(3) ?
    C13 H13 . 0.9300 ?
    C13 C14 . 1.357(3) ?
    C14 H14 . 0.9300 ?
    C14 C15 . 1.380(3) ?
    C15 H15 . 0.9300 ?
loop_
    _geom_angle_atom_site_label_1
    _geom_angle_atom_site_label_2
    _geom_angle_atom_site_label_3
    _geom_angle_site_symmetry_1
    _geom_angle_site_symmetry_3
    _geom_angle
    _geom_angle_publ_flag
    C6 O1 C9 . . 117.07(12) ?
    C1 N1 H1 . . 125.9(14) ?
    C1 N1 C2 . . 109.56(14) ?
    C2 N1 H1 . . 124.5(14) ?
    N1 C1 H1A . . 125.2 ?
    C8 C1 N1 . . 109.56(16) ?
    C8 C1 H1A . . 125.2 ?
    N1 C2 C3 . . 130.67(15) ?
    N1 C2 C7 . . 106.86(14) ?
    C3 C2 C7 . . 122.45(15) ?
    C2 C3 H3 . . 121.5 ?
    C4 C3 C2 . . 117.05(15) ?
    C4 C3 H3 . . 121.5 ?
    C3 C4 H4 . . 118.9 ?
    C3 C4 C5 . . 122.22(16) ?
    C5 C4 H4 . . 118.9 ?
    C4 C5 H5 . . 119.7 ?
    C6 C5 C4 . . 120.58(16) ?
    C6 C5 H5 . . 119.7 ?
    O1 C6 C5 . . 125.45(14) ?
    O1 C6 C7 . . 115.65(13) ?
    C5 C6 C7 . . 118.89(14) ?
    C2 C7 C8 . . 106.97(14) ?
    C6 C7 C2 . . 118.78(14) ?
    C6 C7 C8 . . 134.25(14) ?
    C1 C8 C7 . . 107.03(15) ?
    C1 C8 H8 . . 126.5 ?
    C7 C8 H8 . . 126.5 ?
    O1 C9 H9A . . 110.1 ?
    O1 C9 H9B . . 110.1 ?
    O1 C9 C10 . . 108.10(13) ?
    H9A C9 H9B . . 108.4 ?
    C10 C9 H9A . . 110.1 ?
    C10 C9 H9B . . 110.1 ?
    C11 C10 C9 . . 121.35(17) ?
    C15 C10 C9 . . 120.96(16) ?
    C15 C10 C11 . . 117.68(16) ?
    C10 C11 H11 . . 119.5 ?
    C12 C11 C10 . . 120.90(18) ?
    C12 C11 H11 . . 119.5 ?
    C11 C12 H12 . . 119.7 ?
    C13 C12 C11 . . 120.56(19) ?
    C13 C12 H12 . . 119.7 ?
    C12 C13 H13 . . 120.3 ?
    C14 C13 C12 . . 119.40(19) ?
    C14 C13 H13 . . 120.3 ?
    C13 C14 H14 . . 119.7 ?
    C13 C14 C15 . . 120.61(19) ?
    C15 C14 H14 . . 119.7 ?
    C10 C15 C14 . . 120.84(17) ?
    C10 C15 H15 . . 119.6 ?
    C14 C15 H15 . . 119.6 ?
loop_
    _geom_torsion_atom_site_label_1
    _geom_torsion_atom_site_label_2
    _geom_torsion_atom_site_label_3
    _geom_torsion_atom_site_label_4
    _geom_torsion_site_symmetry_1
    _geom_torsion_site_symmetry_2
    _geom_torsion_site_symmetry_3
    _geom_torsion_site_symmetry_4
    _geom_torsion
    _geom_torsion_publ_flag
    O1 C6 C7 C2 . . . . 179.47(12) ?
    O1 C6 C7 C8 . . . . -0.8(2) ?
    O1 C9 C10 C11 . . . . -90.2(2) ?
    O1 C9 C10 C15 . . . . 88.3(2) ?
    N1 C1 C8 C7 . . . . -0.28(18) ?
    N1 C2 C3 C4 . . . . -179.92(15) ?
    N1 C2 C7 C6 . . . . -179.18(12) ?
    N1 C2 C7 C8 . . . . 1.00(15) ?
    C1 N1 C2 C3 . . . . 177.39(15) ?
    C1 N1 C2 C7 . . . . -1.20(17) ?
    C2 N1 C1 C8 . . . . 0.94(18) ?
    C2 C3 C4 C5 . . . . 0.0(2) ?
    C2 C7 C8 C1 . . . . -0.45(16) ?
    C3 C2 C7 C6 . . . . 2.1(2) ?
    C3 C2 C7 C8 . . . . -177.73(14) ?
    C3 C4 C5 C6 . . . . 1.0(2) ?
    C4 C5 C6 O1 . . . . 179.00(14) ?
    C4 C5 C6 C7 . . . . -0.4(2) ?
    C5 C6 C7 C2 . . . . -1.1(2) ?
    C5 C6 C7 C8 . . . . 178.69(15) ?
    C6 O1 C9 C10 . . . . -179.00(13) ?
    C6 C7 C8 C1 . . . . 179.77(16) ?
    C7 C2 C3 C4 . . . . -1.5(2) ?
    C9 O1 C6 C5 . . . . 0.9(2) ?
    C9 O1 C6 C7 . . . . -179.63(14) ?
    C9 C10 C11 C12 . . . . 177.77(18) ?
    C9 C10 C15 C14 . . . . -178.20(17) ?
    C10 C11 C12 C13 . . . . 0.4(3) ?
    C11 C10 C15 C14 . . . . 0.4(3) ?
    C11 C12 C13 C14 . . . . 0.5(3) ?
    C12 C13 C14 C15 . . . . -0.9(3) ?
    C13 C14 C15 C10 . . . . 0.5(3) ?
    C15 C10 C11 C12 . . . . -0.8(3) ?
loop_
    _geom_hbond_atom_site_label_D
    _geom_hbond_atom_site_label_H
    _geom_hbond_atom_site_label_A
    _geom_hbond_site_symmetry_A
    _geom_hbond_distance_DH
    _geom_hbond_distance_HA
    _geom_hbond_distance_DA
    _geom_hbond_angle_DHA
    _geom_hbond_publ_flag
    C1 H1A O1 8_755 0.93 2.61 3.517(2) 164.4 no
_shelx_space_group_comment
;
The symmetry employed for this shelxl refinement is uniquely defined
by the following loop, which should always be used as a source of
symmetry information in preference to the above space-group names.
They are only intended as comments.
;
_shelx_estimated_absorpt_T_min     0.969
_shelx_estimated_absorpt_T_max     0.991
_shelx_hkl_file
;
   0  -2   0  498.65    9.60
   0  -2   0  507.25    9.60
   0   2   0  518.25    9.60
   0   2   0  513.75    9.60
   0   2   0  510.15   10.50
   0  -2   0  499.15   10.50
   0  -2   0  505.75   10.20
   0   3   0    0.40    0.40
   0  -3   0    0.10    0.50
   0   3   0    0.30    0.40
   0  -3   0    0.00    0.40
   0  -3   0    0.60    1.00
   0  -3   0    0.40    0.90
   0  -4   0  343.47    8.70
   0  -4   0  352.46    9.00
   0  -4   0  350.16    8.10
   0   4   0  348.17    6.80
   0  -4   0  345.67    6.80
   0  -4   0  345.37    6.80
   0   4   0  353.56    6.80
   0  -5   0   -1.60    1.20
   0  -5   0    0.30    2.00
   0  -6   0    1.90    2.10
   0  -6   0    4.00    2.10
   0  -6   0    6.50    1.70
   0  -7   0    0.30    2.40
   0  -7   0   -2.30    2.10
   0  -7   0    1.40    2.20
   0  -7   0    0.00    1.80
   0  -8   0  307.07   10.90
   0  -8   0  331.87   10.50
   0  -8   0  326.37   11.10
   0  -9   0   -2.70    2.30
   0  -9   0    1.10    3.00
   0  -9   0    2.80    3.30
   0  -9   0    0.00    3.60
   0 -10   0  123.29    8.00
   0 -10   0  130.59    7.30
   0 -10   0  125.99    5.60
   0 -10   0  116.19    7.40
   0 -11   0   -3.10    2.10
   0 -11   0    3.00    2.70
   0 -11   0    0.30    2.60
  -1  -1   0    1.40    0.60
  -1  -1   0    2.40    0.70
   1  -1   0    2.90    0.80
   1  -1   0    2.80    0.80
   1   1   0    2.10    0.60
  -1   1   0    2.00    0.60
   1  -1   0    1.60    0.70
   1  -1   0    3.00    0.70
  -1  -1   0    5.10    0.90
  -1   1   0    2.70    0.90
   1  -1   0    4.20    0.80
  -1   1   0    3.10    0.70
  -1   1   0    2.10    0.70
   1  -2   0    0.60    0.80
   1  -2   0   -1.00    0.80
  -1   2   0   -0.10    1.20
   1  -2   0    0.90    1.20
  -1   2   0    0.00    0.80
  -1   2   0    0.50    1.00
   1  -2   0   -1.60    1.30
  -1   2   0    0.20    0.80
   1  -3   0   -0.80    1.30
  -1   3   0   -0.40    0.70
  -1   3   0    0.00    0.70
   1  -3   0    0.10    1.00
  -1  -3   0    0.20    0.60
   1   3   0    1.70    0.60
  -1   3   0    0.10    1.20
  -1  -3   0    0.80    1.10
  -1  -3   0    1.70    0.60
   1  -3   0   -1.20    0.70
   1   3   0    1.00    0.60
   1  -3   0   -0.90    0.70
   1   3   0    0.80    1.10
  -1  -3   0    2.00    1.00
   1   4   0    1.70    1.40
  -1  -4   0    1.00    0.60
   1  -4   0    1.00    1.40
   1   4   0    0.40    0.60
   1  -4   0   -1.10    0.80
  -1   4   0   -0.50    0.80
   1  -4   0    3.00    1.80
   1   4   0    2.00    0.60
  -1  -4   0    0.10    1.30
  -1   4   0    1.80    1.50
  -1   4   0    0.20    0.80
  -1  -5   0   -0.30    1.50
  -1   5   0   -0.60    0.80
   1  -5   0   -0.90    1.40
   1   5   0    0.90    0.40
   1  -5   0   -0.40    0.80
   1  -5   0   -0.10    0.70
  -1  -5   0   -0.60    1.40
   1   5   0    0.40    0.70
  -1  -5   0   -0.30    1.50
  -1   5   0   -0.70    0.70
  -1  -6   0   -0.50    1.60
   1  -6   0   -1.20    0.60
   1  -6   0    2.50    1.50
   1  -6   0    1.30    1.70
  -1  -6   0    0.50    1.90
  -1  -6   0    0.70    1.80
  -1  -6   0    0.90    1.90
  -1   6   0   -0.20    0.70
   1  -6   0    0.50    2.00
   1  -6   0    1.70    0.70
  -1   6   0    3.50    1.90
   1  -7   0    1.30    2.00
  -1  -7   0    3.50    2.30
   1  -7   0    3.60    2.60
   1  -7   0    1.30    1.70
  -1  -7   0    4.50    2.30
  -1  -7   0    2.60    2.00
   1  -8   0    1.10    2.30
  -1  -8   0   -0.70    2.40
  -1  -8   0   -1.70    2.50
   1  -8   0   -3.80    2.30
  -1  -8   0   -3.30    2.30
   1  -8   0   -4.30    3.10
  -1  -8   0   -0.80    2.20
  -1  -9   0    6.10    3.20
   1  -9   0    7.80    2.50
   1  -9   0    8.00    3.30
  -1  -9   0    6.60    2.70
   1  -9   0    3.10    3.70
   1 -10   0    3.00    2.00
   1 -10   0    2.20    2.30
   1 -10   0    0.60    3.20
   1 -10   0    2.70    3.80
  -1 -10   0   -3.00    2.60
  -1 -10   0    2.10    2.90
  -1 -10   0    4.40    2.60
  -1 -10   0    4.30    3.30
   1 -10   0    1.40    3.20
   1 -11   0    6.70    1.90
  -1 -11   0   -1.50    2.20
  -1 -11   0   -2.60    3.10
  -1 -11   0    2.50    2.90
   1 -11   0    1.90    3.50
   1 -11   0   -0.30    3.10
  -1 -11   0   -0.50    2.60
   1 -11   0    2.20    3.20
   1 -11   0    1.00    2.40
  -2   0   0 7557.34  150.78
   2   0   0 7197.28  149.79
   2   1   0   53.49    2.60
   2   1   0   59.59    2.30
  -2  -1   0   50.09    2.50
  -2   1   0   50.69    3.00
  -2  -1   0   68.59    3.00
   2  -1   0   72.29    2.80
   2   1   0   54.29    2.70
   2  -1   0   72.19    3.00
  -2  -1   0   53.29    2.70
   2   1   0   70.49    2.90
   2  -2   0 5375.46  115.59
   2   2   0 5592.04  114.19
  -2   2   0 5245.08  115.39
  -2  -2   0 5533.15  113.89
   2  -3   0  614.64   12.90
  -2   3   0  623.44   13.30
  -2  -3   0  612.04   12.60
  -2   3   0  604.04   12.80
   2   3   0  630.74   13.40
   2  -3   0  611.04   13.30
   2  -3   0  613.54   12.90
   2   3   0  607.74   12.60
  -2   3   0  616.94   12.90
  -2  -3   0  610.64   12.30
   2  -3   0  655.83   14.30
  -2   3   0  604.44   14.00
  -2  -3   0  611.34   13.30
  -2  -3   0  608.54   12.50
   2   3   0  628.24   12.60
   2  -3   0  582.94   12.70
   2  -4   0  117.49    4.00
   2   4   0  119.69    3.40
   2  -4   0  120.29    4.40
   2   4   0  112.99    4.50
   2  -4   0  121.89    3.80
  -2  -4   0  119.69    3.40
  -2  -4   0  126.89    4.80
  -2   4   0  128.39    4.60
  -2  -4   0  121.19    3.70
   2  -4   0  126.99    6.20
  -2  -4   0  115.69    4.50
   2   4   0  120.59    4.30
   2  -4   0  122.19    4.50
  -2   4   0  116.19    3.80
  -2   4   0  123.59    3.90
  -2  -5   0  348.07    8.40
   2   5   0  331.57    7.30
  -2  -5   0  330.27    7.20
   2  -5   0  335.77    7.90
   2   5   0  338.27    7.30
  -2   5   0  325.77    7.80
   2  -5   0  338.67   10.00
   2  -5   0  338.57    7.90
  -2  -5   0  351.56    8.90
   2  -5   0  331.87    8.20
  -2   5   0  336.57    7.80
   2   5   0  343.57    8.90
  -2  -5   0  340.07    7.30
   2  -5   0  349.57   10.20
  -2   5   0  335.17    9.00
  -2  -6   0   96.09    2.50
   2  -6   0  102.89    4.70
   2  -6   0   96.59    3.90
  -2   6   0   92.39    3.30
   2  -6   0  101.69    5.60
  -2  -6   0   99.99    5.00
  -2   6   0   95.09    3.30
   2  -6   0   94.89    3.30
  -2  -6   0   82.19    2.60
  -2   6   0   97.89    4.60
  -2  -6   0   96.59    4.20
   2   6   0   94.19    2.60
   2   6   0   87.89    2.60
   2  -6   0   89.99    3.30
  -2  -7   0    1.00    2.30
  -2  -7   0    1.10    2.10
   2  -7   0   -0.30    1.70
  -2   7   0   -2.80    2.00
   2  -7   0   -0.50    1.10
  -2   7   0   -0.50    0.90
   2  -7   0    0.30    1.90
  -2   7   0   -0.40    1.70
   2  -7   0   -0.50    2.50
  -2  -7   0    0.60    1.90
   2  -7   0   -3.30    1.60
  -2  -7   0   -1.90    1.80
  -2   8   0   37.30    1.80
  -2  -8   0   37.10    4.30
   2  -8   0   36.20    4.00
   2  -8   0   35.80    1.40
   2  -8   0   43.90    5.20
  -2  -8   0   38.40    4.10
  -2  -8   0   32.40    5.60
   2  -8   0   43.10    3.30
   2  -8   0   36.30    1.50
   2  -9   0  115.09    5.20
  -2  -9   0  110.59    5.80
  -2  -9   0  104.59    6.50
  -2  -9   0  103.49    5.60
   2  -9   0  112.99    4.80
   2  -9   0  112.79    7.50
   2  -9   0  100.49    6.10
   2  -9   0  117.99    8.20
  -2 -10   0    6.50    3.10
  -2 -10   0   11.10    4.00
  -2 -10   0    8.30    2.90
   2 -10   0    8.30    2.50
  -2 -10   0   11.90    3.20
   2 -10   0    1.60    4.10
   2 -10   0   12.40    3.30
   2 -10   0    3.10    3.90
   2 -10   0   12.40    2.30
  -2 -11   0    6.40    2.70
   2 -11   0   10.00    2.90
  -2 -11   0    6.10    2.80
   2 -11   0    7.20    3.60
  -2 -11   0    9.10    3.20
   2 -11   0    1.60    3.50
   2 -11   0   10.80    2.60
  -2 -11   0    7.20    3.50
  -3   0   0    3.90    1.70
  -3   0   0    1.50    1.60
   3   0   0    9.20    1.90
   3   0   0    8.70    1.90
  -3   0   0    4.30    1.70
  -3   1   0    2.10    1.70
  -3   1   0   -1.00    1.50
   3  -1   0   -1.30    1.50
   3  -1   0    0.80    1.50
   3   1   0   -2.00    1.40
   3   1   0    0.70    1.50
  -3  -1   0   -1.00    1.40
  -3   1   0    0.00    1.40
   3  -1   0    0.50    1.60
  -3  -1   0   -0.10    1.10
   3  -1   0    0.00    1.30
  -3  -1   0   -2.80    1.40
  -3   1   0    3.80    1.40
  -3  -1   0    0.00    1.50
   3   1   0    0.70    1.20
   3   1   0   -0.80    1.40
   3  -1   0    0.40    1.40
  -3  -1   0    1.90    1.70
   3   2   0    2.50    1.60
   3   2   0    0.10    1.30
  -3   2   0    1.20    1.60
  -3   2   0    2.20    1.40
  -3   2   0    2.70    1.50
   3  -2   0    1.20    1.50
  -3   2   0    1.90    1.50
   3   2   0    2.10    1.40
   3  -2   0    2.60    1.40
   3  -2   0    0.00    1.30
  -3  -2   0    1.50    1.30
   3  -2   0    1.90    1.50
  -3  -2   0    0.90    1.80
   3  -2   0   -1.60    1.10
  -3   2   0    0.10    1.40
  -3  -2   0    1.30    1.40
  -3   3   0   15.50    2.30
  -3   3   0   13.80    2.00
   3  -3   0   14.20    3.60
   3  -3   0    8.40    1.80
   3  -3   0    5.00    2.60
   3  -3   0   13.00    2.00
  -3  -4   0   -0.60    1.90
   3   4   0   -1.90    1.10
  -3  -4   0    1.60    1.20
   3   4   0    4.10    1.90
   3  -4   0    3.70    1.60
  -3  -4   0   -0.30    0.90
   3   4   0    0.10    1.20
  -3  -4   0   -0.20    1.20
  -3  -5   0   -2.20    1.00
   3  -5   0   -2.50    1.50
  -3  -5   0    0.90    1.80
  -3   5   0   -1.00    1.30
   3   5   0   -2.30    1.00
   3   5   0   -0.40    1.10
   3  -5   0    0.20    1.40
  -3   5   0    0.50    1.40
   3   5   0    0.80    1.70
   3  -5   0    0.50    2.10
  -3  -5   0   -0.30    1.10
   3  -5   0    3.00    1.70
  -3  -5   0   -0.10    1.10
   3  -5   0    0.30    1.40
  -3   5   0    1.00    1.60
   3   6   0    1.20    2.10
   3  -6   0   -1.70    1.40
  -3   6   0   -1.70    1.30
  -3  -6   0   -0.70    1.00
  -3  -6   0    1.10    2.20
  -3   6   0   -3.00    1.20
   3  -6   0    1.50    1.70
   3   6   0    1.80    1.10
  -3  -6   0   -0.70    1.10
   3  -6   0   -2.30    2.40
   3  -6   0   -0.20    2.10
   3  -6   0    0.10    1.50
  -3  -6   0    0.40    1.40
   3   6   0    2.30    1.10
  -3   6   0   -0.70    1.80
  -3  -7   0    5.40    2.80
  -3   7   0   -0.40    1.50
  -3  -7   0   -0.30    0.90
  -3   7   0    1.90    2.10
   3   7   0    0.20    0.90
   3  -7   0   -2.30    1.40
   3  -7   0    1.90    2.10
   3  -7   0    1.30    2.50
  -3   7   0    1.20    1.40
   3   7   0    4.70    2.20
  -3  -7   0   -0.30    1.60
  -3  -7   0    7.20    2.70
  -3  -7   0    1.50    1.00
   3  -7   0   -0.60    2.90
   3   7   0    1.20    1.00
   3  -7   0    0.00    1.50
  -3  -8   0    2.30    1.90
  -3   8   0   -0.30    2.30
   3  -8   0   -1.10    1.40
   3  -8   0   -3.00    3.70
  -3  -8   0    2.90    3.00
   3  -8   0   -2.20    2.50
  -3   8   0    0.20    1.20
  -3   8   0   -0.70    1.30
  -3  -8   0   -1.00    2.90
  -3  -8   0    2.90    2.80
   3  -8   0    4.30    2.00
  -3  -9   0   -1.60    3.00
  -3  -9   0   -3.70    2.40
  -3   9   0   -5.90    2.10
   3  -9   0   -1.80    2.10
   3  -9   0   -0.20    0.80
  -3  -9   0   -1.90    1.80
   3  -9   0    6.90    4.30
   3  -9   0   -3.30    2.40
  -3  -9   0   -1.20    2.40
   3  -9   0    1.60    1.90
   3  -9   0    1.00    1.40
  -3   9   0    1.70    1.20
   3 -10   0    7.40    2.20
   3 -10   0   -0.10    3.90
   3 -10   0    0.60    3.30
  -3 -10   0    2.50    2.80
  -3 -10   0    2.00    3.00
   3 -10   0    2.30    2.10
  -3 -10   0   -2.40    2.70
   3 -10   0    0.80    2.60
   4   0   0  366.26    9.50
  -4   0   0  365.96    9.00
  -4   0   0  369.66    9.40
   4   0   0  357.66    8.90
  -4   0   0  361.76    9.20
   4   0   0  387.36    9.40
  -4   0   0  370.66    9.50
  -4   0   0  376.56    9.50
   4   0   0  377.36    9.50
   4   0   0  377.06    9.50
  -4   1   0  248.78    7.10
  -4  -1   0  237.68    6.40
   4   1   0  241.38    7.10
  -4   1   0  245.28    6.80
  -4  -1   0  226.08    6.80
   4  -1   0  239.88    7.10
   4   1   0  240.18    6.90
  -4  -1   0  244.28    7.00
  -4  -1   0  253.27    6.90
   4  -1   0  248.88    7.10
   4  -1   0  251.57    6.90
   4   1   0  243.58    6.70
  -4   1   0  241.28    7.10
   4  -1   0  248.88    7.00
   4   1   0  231.18    7.10
  -4  -1   0  246.18    7.20
  -4   1   0  238.68    6.90
   4  -1   0  240.78    7.00
  -4   1   0  243.78    7.00
   4  -2   0 1586.74   31.10
  -4   2   0 1516.55   31.50
   4  -2   0 1549.45   33.10
  -4  -2   0 1510.65   30.90
   4   2   0 1503.85   35.40
   4  -2   0 1529.05   31.10
  -4   2   0 1531.35   31.00
   4  -2   0 1557.54   31.30
  -4  -2   0 1564.74   31.50
   4  -2   0 1551.64   31.10
  -4   2   0 1562.94   31.10
  -4   2   0 1567.64   31.20
   4   2   0 1547.35   30.10
  -4  -2   0 1512.95   30.20
  -4  -2   0 1500.95   33.70
   4   2   0 1495.45   30.90
  -4  -2   0 1505.05   31.60
   4   2   0 1642.14   32.40
  -4   3   0   31.70    3.30
   4   3   0   30.70    2.00
   4   3   0   19.90    3.00
  -4   3   0   23.20    3.20
   4   3   0   32.30    3.30
   4  -3   0   36.10    3.30
  -4  -3   0   32.20    3.10
  -4  -3   0   25.60    4.40
   4  -3   0   39.50    3.80
  -4  -3   0   37.40    3.50
  -4  -4   0  326.57    6.90
  -4   4   0  321.87    8.90
  -4  -4   0  312.87    9.20
  -4  -4   0  323.67    8.40
  -4  -4   0  329.67    8.40
   4  -4   0  315.47    8.80
   4   4   0  317.67    9.10
   4   4   0  334.17    8.40
  -4   4   0  326.87    9.50
   4  -4   0  309.27    9.80
  -4   4   0  318.67    8.70
   4   4   0  322.57    6.90
   4  -4   0  326.37    9.00
   4   4   0  330.27    8.40
   4  -4   0  309.27    8.60
  -4   4   0  322.57    9.90
   4   5   0  105.19    4.20
  -4   5   0  113.89    4.90
  -4  -5   0  107.39    2.90
   4  -5   0  111.49    6.00
  -4  -5   0  106.79    4.20
   4  -5   0  106.09    5.30
   4   5   0  108.09    4.20
  -4   5   0  102.59    5.60
   4   5   0  110.39    5.00
  -4   5   0  110.79    4.60
  -4  -5   0  119.99    5.60
  -4  -5   0  103.69    4.20
   4  -5   0  109.79    4.70
   4  -5   0  104.39    4.50
   4  -5   0  107.59    5.00
  -4   5   0  102.49    4.50
   4   6   0  500.75   11.60
  -4  -6   0  501.25   10.40
   4  -6   0  512.95   14.70
   4  -6   0  494.35   12.20
  -4  -6   0  496.95   13.20
  -4  -6   0  505.15   11.60
   4  -6   0  498.55   12.30
   4  -6   0  518.05   13.30
  -4   6   0  481.85   15.00
   4   6   0  498.65   11.60
  -4   6   0  513.55   12.40
  -4   6   0  514.45   13.30
   4   6   0  506.05   13.30
  -4  -6   0  511.25   11.60
   4  -6   0  533.85   12.50
   4  -7   0   24.30    3.60
   4  -7   0   29.10    3.00
  -4  -7   0   27.20    2.60
  -4  -7   0   25.30    3.70
  -4   7   0   24.30    2.80
  -4   7   0   20.30    3.10
   4  -7   0   22.60    3.00
  -4  -7   0   18.80    1.90
   4  -7   0   24.20    4.40
  -4   7   0   22.50    2.80
   4   7   0   22.80    3.50
   4  -7   0   25.10    2.90
   4   7   0   26.50    2.30
  -4  -7   0   25.30    2.40
   4   7   0   27.20    2.40
   4  -8   0   39.40    3.10
   4   8   0   35.40    2.10
  -4  -8   0   33.90    2.00
  -4   8   0   44.40    3.20
  -4  -8   0   40.70    4.50
   4  -8   0   36.90    3.20
   4  -8   0   36.00    3.50
   4   8   0   35.40    2.10
  -4  -8   0   40.40    2.10
  -4   8   0   39.60    4.00
   4  -8   0   39.60    4.50
  -4  -8   0   28.20    3.20
   4  -8   0   42.10    5.40
   4   8   0   39.90    4.00
  -4  -9   0   -2.30    2.10
  -4  -9   0    0.10    2.60
   4  -9   0    0.00    1.80
   4  -9   0   -5.30    3.10
   4  -9   0   -0.30    1.50
  -4  -9   0   -1.20    3.00
  -4   9   0    1.30    1.50
  -4 -10   0   15.90    3.60
  -4 -10   0   21.60    4.40
  -4  10   0   26.80    3.20
   4 -10   0   23.40    2.90
   4 -10   0   16.20    3.50
   4 -10   0   19.70    5.00
   4 -10   0   14.50    4.90
   4 -10   0   17.90    1.60
   4 -10   0   18.30    2.90
  -4 -10   0   25.20    1.70
  -4 -10   0   14.50    3.80
  -5   0   0   -1.20    1.90
  -5   0   0   -1.50    2.00
   5   0   0   -3.10    1.80
   5   0   0   -1.30    1.50
   5   0   0   -3.40    1.60
  -5   0   0    0.00    2.00
  -5   0   0   -1.30    1.60
   5   0   0   -0.20    2.00
   5   0   0    2.30    2.00
   5   0   0   -1.80    1.90
  -5   0   0   -2.00    1.60
   5  -1   0   -2.10    1.80
   5   1   0   -0.30    2.00
  -5  -1   0   -0.90    1.90
   5  -1   0   -0.30    1.90
   5   1   0   -3.00    1.60
   5   1   0    0.80    2.00
   5  -1   0    0.10    2.00
  -5   1   0   -2.80    1.90
  -5  -1   0    2.40    1.60
   5  -1   0   -2.60    1.90
  -5   1   0   -1.10    2.00
  -5   1   0    0.60    1.60
  -5  -1   0    0.10    2.20
   5   1   0    1.80    2.10
  -5   1   0   -3.00    1.70
  -5  -1   0    1.90    2.70
  -5  -1   0    0.70    1.80
  -5   1   0    1.60    2.10
   5   2   0    1.80    2.00
  -5  -2   0    2.10    1.60
   5   2   0    7.20    2.50
  -5  -2   0    5.90    2.40
   5   2   0    7.70    2.50
  -5  -2   0    4.80    2.50
  -5  -2   0    1.00    2.10
  -5  -3   0    2.10    2.40
   5   3   0    2.80    1.90
  -5  -3   0    0.60    2.00
  -5  -3   0    2.70    2.00
  -5  -3   0    5.00    2.10
   5   3   0    2.90    2.00
   5   3   0    3.50    1.40
   5   3   0    3.50    2.20
  -5   3   0    5.70    2.20
   5  -4   0   -0.40    1.90
  -5   4   0    4.40    2.20
   5  -4   0    1.70    2.50
   5   4   0    2.00    2.40
  -5  -4   0   -1.70    1.70
   5  -4   0    5.60    2.30
   5   4   0    0.00    0.90
  -5   4   0    2.20    2.00
  -5  -4   0   -1.90    1.80
  -5   4   0    1.30    1.90
  -5  -4   0   -4.30    2.30
  -5   4   0   -2.20    2.10
  -5   4   0    1.10    1.90
   5   4   0   -1.40    1.80
  -5   5   0   -2.10    2.30
  -5  -5   0   -1.70    1.60
  -5   5   0   -3.20    2.00
   5  -5   0   -3.70    1.80
   5   5   0   -5.20    1.50
  -5   5   0   -4.60    1.60
  -5   5   0   -2.80    1.70
   5  -5   0   -2.50    1.90
  -5  -5   0   -1.90    1.70
   5   5   0   -0.30    1.60
   5   5   0   -1.70    2.30
   5  -5   0   -2.20    2.60
  -5  -5   0   -0.50    2.50
   5  -5   0   -1.60    1.90
  -5  -6   0   -0.40    1.70
   5   6   0    1.00    2.40
  -5   6   0   -0.90    2.00
  -5   6   0   -2.50    1.80
  -5  -6   0    2.30    1.90
   5  -6   0   -1.30    2.10
   5  -6   0   -0.20    3.00
  -5   6   0   -2.90    2.10
   5  -6   0   -5.40    1.90
  -5  -6   0    0.40    2.60
   5   6   0    4.40    1.70
   5  -6   0    1.70    2.30
   5   6   0   -2.20    1.60
   5  -6   0    1.20    2.50
   5  -7   0   -2.20    3.10
   5  -7   0    0.40    2.30
   5   7   0    2.40    2.70
  -5   7   0    1.20    2.20
   5  -7   0   -2.40    2.70
   5   7   0    1.20    1.70
  -5  -7   0   -1.30    3.00
   5  -7   0   -3.40    2.00
  -5  -7   0   -3.10    1.50
   5  -8   0    0.20    2.30
   5   8   0    0.00    2.30
   5  -8   0   -2.10    2.10
  -5   8   0    1.40    2.00
  -5  -8   0   -0.20    1.50
   5   8   0   -0.70    1.30
   5  -8   0   -0.80    2.00
   5  -8   0   -1.80    2.30
  -5   8   0   -0.60    2.40
  -5  -8   0   -0.80    1.40
   5  -8   0   -6.30    3.00
  -5  -8   0    1.40    3.00
   5  -9   0    4.80    3.20
  -5  -9   0    2.10    2.50
  -5  -9   0    5.20    3.50
  -5  -9   0    1.00    1.00
   5  -9   0    1.00    2.30
  -5  -9   0   -0.10    0.90
  -5   9   0   -0.40    1.70
   5  -9   0   -0.90    3.60
   5  -9   0   -2.60    1.70
   5  -9   0    1.90    2.10
   5   9   0    0.90    1.60
  -5  -9   0    3.80    3.20
   5 -10   0   -1.10    1.50
   5 -10   0   -0.20    1.70
  -5 -10   0   -0.70    2.90
   5 -10   0    2.30    2.50
  -5 -10   0   -4.10    3.10
   5 -10   0   -1.80    2.70
  -5 -10   0    3.40    2.80
  -5  10   0    2.00    2.00
   6   0   0 1576.64   32.90
   6   0   0 1552.14   32.70
   6   0   0 1598.04   33.10
   6   0   0 1567.64   32.30
  -6   0   0 1548.45   32.30
   6   0   0 1550.14   33.10
  -6   0   0 1574.44   33.10
  -6   0   0 1574.84   32.70
  -6   0   0 1545.55   32.80
   6   0   0 1554.84   33.00
  -6   0   0 1589.84   33.00
  -6   1   0   10.40    2.60
  -6  -1   0    6.00    2.20
  -6  -1   0    5.70    2.70
  -6  -1   0    7.00    2.60
  -6   1   0    6.20    2.10
   6  -1   0    6.90    2.30
   6   1   0    5.40    2.30
  -6   1   0    4.90    2.50
   6  -1   0    8.10    2.50
  -6   1   0    5.80    2.20
  -6   1   0    5.40    2.50
   6   1   0    3.40    2.30
   6   1   0    5.70    2.40
   6  -1   0    5.10    2.40
  -6  -1   0    5.10    2.50
   6  -1   0   10.40    2.70
   6  -1   0    3.30    2.20
   6   1   0    5.50    2.60
  -6   2   0    5.70    2.50
  -6  -2   0    3.40    2.70
  -6  -2   0    3.80    2.50
   6  -2   0    3.90    2.10
  -6   2   0    8.20    2.60
   6   2   0    4.20    2.00
   6   2   0    3.50    2.40
  -6   2   0    5.30    2.40
  -6   2   0    5.00    2.50
   6  -2   0    2.50    2.30
   6  -2   0    7.40    2.70
  -6  -2   0    3.10    2.20
  -6   2   0    2.80    2.00
   6  -2   0    4.60    2.50
   6   2   0    4.90    2.50
   6  -2   0    4.90    2.70
  -6  -2   0    3.20    2.40
  -6  -2   0    3.60    1.80
   6   2   0    4.20    2.50
  -6  -3   0   32.50    3.80
   6  -3   0   35.30    4.10
   6  -3   0   46.60    4.30
  -6  -3   0   29.20    3.90
   6  -3   0   46.40    4.30
  -6   3   0   35.50    3.80
   6  -3   0   33.70    3.70
  -6   3   0   38.80    3.80
  -6   3   0   41.10    3.90
   6   3   0   35.10    4.00
   6   3   0   33.60    3.70
  -6  -3   0   29.70    2.80
   6  -3   0   44.10    3.90
   6   3   0   37.00    3.80
  -6   3   0   43.10    3.70
  -6  -3   0   31.40    3.60
  -6  -3   0   34.50    3.80
  -6   3   0   31.20    3.90
   6   3   0   35.40    3.10
  -6   4   0   31.10    3.60
  -6   4   0   33.10    3.80
  -6   4   0   30.50    4.50
   6   4   0   25.70    3.20
  -6  -4   0   26.70    3.40
   6   4   0   28.90    2.20
  -6  -4   0   21.40    2.60
   6   4   0   26.30    3.40
  -6  -4   0   29.30    3.60
  -6  -4   0   31.80    3.70
   6  -4   0   28.30    3.50
  -6  -4   0   21.90    3.70
   6  -4   0   27.80    3.50
  -6   4   0   38.50    4.00
   6   4   0   28.20    3.80
   6  -4   0   25.60    4.00
  -6   4   0   31.50    4.20
   6  -4   0   28.80    3.70
   6  -4   0   25.40    3.70
  -6   5   0   48.60    4.90
  -6  -5   0   48.80    5.20
   6   5   0   39.30    4.20
  -6  -5   0   36.40    3.80
   6  -5   0   47.60    5.20
  -6  -5   0   40.50    3.80
   6   5   0   39.40    4.20
  -6   5   0   42.70    4.20
   6  -5   0   41.30    4.10
   6  -5   0   40.80    4.30
   6   5   0   40.70    3.70
   6  -5   0   42.30    4.20
  -6   5   0   41.60    4.20
  -6   5   0   34.80    4.00
   6  -5   0   35.00    3.90
   6  -6   0   51.89    4.70
   6  -6   0   56.79    4.90
   6   6   0   60.59    4.10
  -6  -6   0   50.79    4.10
   6  -6   0   48.60    4.50
   6   6   0   54.19    5.00
  -6  -6   0   56.69    5.60
   6  -6   0   63.69    6.00
   6  -6   0   60.59    4.80
  -6  -6   0   51.89    4.60
   6  -7   0   19.10    3.40
  -6   7   0   24.20    3.50
  -6  -7   0   28.00    3.20
   6  -7   0   22.00    3.40
   6  -7   0   23.30    4.00
   6  -7   0   26.10    3.70
  -6  -7   0   23.40    4.30
  -6  -7   0   24.90    3.10
   6   7   0   22.00    2.80
  -6   7   0   25.70    4.00
   6  -7   0   26.10    4.80
   6   7   0   20.60    3.70
   6  -8   0   14.90    2.70
   6  -8   0    8.20    2.90
  -6   8   0    9.40    2.70
  -6  -8   0    8.40    2.30
   6   8   0    8.10    3.00
   6  -8   0    7.20    2.80
   6  -8   0    6.30    2.70
  -6  -8   0    5.50    4.00
   6  -8   0    6.30    4.00
  -6  -8   0   11.10    2.30
  -6  -9   0    8.00    1.90
  -6   9   0    2.60    2.30
   6   9   0    8.10    1.90
   6  -9   0    6.60    2.70
   6  -9   0    7.90    4.00
  -6  -9   0    7.10    1.80
  -6  -9   0    8.80    4.20
   6  -9   0    4.00    2.60
   6  -9   0    3.00    3.10
   6  -9   0    6.70    3.00
  -6  -9   0    2.70    3.40
  -7   0   0   -2.00    2.00
   7   0   0    0.00    2.60
  -7   0   0    1.20    1.80
  -7   0   0   -0.80    2.50
   7   0   0    1.50    2.50
   7   0   0    0.50    2.30
   7   0   0   -1.60    2.10
  -7   0   0   -0.40    2.30
   7   0   0    3.20    2.50
   7   0   0   -3.20    2.10
  -7   0   0   -0.90    2.40
  -7   1   0    2.30    2.20
   7   1   0    3.30    2.60
  -7  -1   0    1.30    2.40
   7   1   0   -1.00    2.40
   7  -1   0    0.50    2.50
  -7   1   0   -0.50    2.00
   7  -1   0   -0.60    2.20
  -7  -1   0    0.70    2.00
  -7  -1   0   -1.10    1.90
   7   1   0   -1.50    2.40
   7  -1   0    0.60    2.40
   7  -1   0   -2.90    2.50
   7  -1   0   -0.10    2.80
   7   1   0   -1.20    2.20
  -7  -1   0   -0.30    2.60
   7  -1   0    1.80    2.40
  -7   1   0   -2.70    2.40
  -7   1   0    2.90    2.70
  -7  -1   0    3.60    2.90
  -7   1   0    0.00    2.40
   7   2   0    1.20    2.20
  -7   2   0    6.00    3.00
   7   2   0   -0.90    2.40
  -7  -2   0   -2.30    2.40
   7   2   0   -1.60    2.50
  -7   2   0    4.90    2.80
   7  -2   0    1.40    2.70
  -7  -2   0   -3.20    2.90
   7  -2   0    3.40    2.70
  -7  -2   0    0.00    2.60
   7   2   0   -1.90    2.60
  -7  -2   0    1.40    2.20
   7  -2   0    6.50    2.70
  -7   2   0    2.20    2.80
  -7   2   0    4.50    2.70
   7  -2   0    1.20    2.80
  -7   2   0   10.20    2.60
   7  -2   0    4.20    2.80
  -7  -2   0    1.70    1.80
   7  -3   0    2.30    3.00
  -7  -3   0   -1.50    2.50
  -7   3   0    2.70    2.20
  -7   3   0    2.90    2.80
   7  -3   0    5.90    3.00
   7  -3   0    0.70    2.70
   7  -3   0    2.80    2.70
  -7  -3   0   -4.10    2.40
   7   3   0   -2.70    2.50
  -7   3   0    1.80    2.60
  -7   3   0    2.30    2.90
  -7   3   0    0.90    2.50
  -7  -3   0   -0.60    2.20
  -7  -3   0   -0.50    1.70
   7   3   0   -1.10    2.20
   7  -3   0    7.50    2.80
  -7  -3   0    1.60    3.20
  -7   4   0   -3.90    2.60
   7   4   0    0.50    1.50
  -7   4   0    5.80    2.40
  -7   4   0   -0.50    2.60
   7   4   0   -2.90    2.10
  -7   4   0   -4.60    2.40
  -7  -4   0   -0.60    2.50
  -7   4   0    0.50    2.50
  -7  -4   0   -1.90    2.70
  -7  -4   0    0.30    1.90
  -7  -4   0   -0.90    2.40
   7   4   0   -3.00    2.50
   7  -4   0   -0.20    2.90
   7  -4   0   -5.30    2.50
   7   4   0   -4.60    2.00
  -7  -4   0   -3.30    2.80
   7  -4   0    4.10    3.20
   7  -4   0    0.90    2.60
   7  -4   0   -2.10    2.70
  -7  -5   0   -2.40    2.50
  -7  -5   0   -1.00    1.90
   7  -5   0    1.80    2.80
  -7  -5   0    0.80    2.70
   7  -5   0    4.70    2.70
  -7   5   0    1.60    2.70
   7   5   0   -0.60    2.30
  -7   5   0    6.90    5.60
   7   5   0   -1.30    2.90
   7  -5   0   -3.50    2.90
  -7  -5   0   -6.70    3.30
   7  -5   0    0.10    2.80
   7  -5   0   -1.90    2.60
   7   6   0    2.60    2.40
   7  -6   0   -3.00    2.70
  -7   6   0   -2.20    2.80
  -7   6   0    0.40    2.60
   7  -6   0    0.20    2.80
   7  -6   0   -3.10    2.80
   7  -6   0   -2.20    3.40
  -7  -6   0   -1.90    2.20
  -7  -6   0   -1.00    2.40
   7  -6   0   -2.80    2.50
  -7  -7   0   -2.20    2.10
   7  -7   0    2.70    3.60
   7  -7   0   -2.90    2.60
  -7  -7   0    2.50    3.40
   7  -7   0    3.10    2.70
  -7  -7   0    1.70    2.30
   7  -7   0   -0.60    2.50
   7   7   0   -0.80    1.90
  -7  -8   0   -2.30    3.00
  -7   8   0   -1.20    2.70
   7   8   0   -0.50    2.10
   7  -8   0    2.70    2.90
   7  -8   0   -8.10    2.80
   7  -8   0   -4.70    3.30
  -7  -8   0   -1.80    2.10
   7  -8   0    3.70    2.90
   7  -8   0    2.60    2.90
  -7  -8   0    1.30    2.20
  -7  -9   0   -1.90    3.40
   7  -9   0   -5.60    3.00
  -7   9   0   -1.30    2.90
   7   9   0   -1.60    2.10
   7  -9   0    2.10    3.90
   7  -9   0    2.00    2.70
   7  -9   0    3.40    2.40
  -7  -9   0    1.20    2.00
   7  -9   0   -4.80    2.80
  -7  -9   0    0.20    1.80
   8   0   0  117.69    6.50
   8   0   0  116.69    6.90
  -8   0   0  127.09    6.70
   8   0   0  117.69    6.70
  -8   0   0  117.59    6.60
  -8   0   0  119.39    6.20
  -8   0   0  115.59    6.80
  -8   0   0  119.99    6.30
   8   0   0  122.29    6.70
   8  -1   0   15.80    3.60
  -8  -1   0    9.10    2.70
   8   1   0    0.50    2.80
   8   1   0    2.00    2.80
   8  -1   0   17.20    3.80
   8   1   0    7.60    3.20
  -8  -1   0    8.90    3.50
  -8   1   0   14.90    3.60
  -8   1   0   12.70    3.50
   8  -1   0   18.30    4.00
   8  -1   0   14.90    3.90
   8  -1   0   21.40    4.00
  -8   1   0    9.50    3.20
  -8   1   0    7.30    2.60
  -8   1   0   20.70    4.20
  -8  -1   0    3.00    3.30
  -8  -1   0    5.60    3.20
  -8  -1   0    3.10    2.60
   8   1   0    4.60    2.90
   8  -1   0   15.30    3.60
  -8  -2   0   62.69    4.50
  -8  -2   0   54.39    4.70
  -8   2   0   72.09    5.70
   8  -2   0   64.49    5.50
  -8   2   0   76.69    5.70
  -8   2   0   66.59    5.80
   8   2   0   60.59    5.40
   8  -2   0   72.69    5.40
  -8  -2   0   72.99    5.90
   8   2   0   68.29    5.60
   8  -2   0   72.69    6.00
   8  -2   0   58.09    5.20
  -8  -2   0   67.09    5.60
  -8  -2   0   57.89    5.80
   8   2   0   62.79    5.60
  -8   2   0   62.69    4.90
   8   2   0   63.49    5.20
   8  -2   0   63.29    7.20
   8  -2   0   68.39    5.50
   8  -3   0    0.90    3.20
   8   3   0    2.20    3.20
  -8   3   0   -1.30    2.90
  -8   3   0    3.70    2.90
  -8  -3   0    1.00    2.10
   8  -3   0    2.40    5.10
  -8   3   0    2.20    3.10
   8   3   0    2.10    2.40
   8  -3   0    3.60    3.00
   8  -3   0    0.60    3.30
  -8   3   0    0.70    2.40
  -8  -3   0   -3.00    3.10
  -8  -3   0    2.90    3.10
   8   3   0    1.10    3.50
  -8   3   0   -3.20    5.70
  -8  -3   0    0.80    2.90
   8  -3   0    2.90    2.80
   8  -3   0    0.90    3.20
   8   3   0    1.80    3.10
   8  -4   0    9.60    3.80
   8  -4   0    3.60    3.80
   8  -4   0   10.90    4.00
  -8   4   0    6.80    3.20
   8  -4   0   10.40    3.40
  -8  -4   0    5.90    3.00
   8  -4   0    8.60    3.60
  -8   4   0    5.40    3.60
  -8  -4   0   10.90    4.40
  -8  -4   0    4.90    3.40
  -8  -4   0    9.40    2.50
   8   4   0   15.00    2.50
  -8   4   0    9.30    2.60
   8   4   0    9.90    3.40
   8  -5   0   -3.50    2.70
  -8   5   0   -1.00    3.30
   8  -5   0   -1.40    3.30
  -8  -5   0    0.60    2.80
  -8  -5   0   -2.20    1.90
   8  -5   0    2.70    3.40
  -8  -5   0   -5.60    2.30
   8  -5   0    1.10    3.10
   8   5   0    0.70    0.90
  -8  -5   0   -0.30    3.50
   8   5   0   -0.40    2.70
  -8   5   0    2.40    2.80
   8  -6   0    9.80    3.40
   8  -6   0    9.50    4.30
   8  -6   0    3.90    3.40
  -8   6   0   10.40    5.30
  -8  -6   0   12.30    4.50
   8  -6   0    9.80    3.70
  -8  -6   0   13.50    3.10
   8  -6   0    6.40    3.10
  -8  -6   0    8.70    2.20
  -8  -6   0   11.00    3.20
   8  -7   0   58.29    6.80
  -8  -7   0   49.00    5.20
   8  -7   0   41.90    5.10
   8  -7   0   37.20    5.00
   8  -7   0   48.00    5.00
  -8  -7   0   35.90    5.50
  -8  -7   0   35.10    4.30
  -8   7   0   45.50    5.00
   8  -7   0   43.90    5.90
   8   7   0   39.00    4.30
  -8  -7   0   38.40    3.70
   8  -8   0  111.39    7.40
  -8  -8   0   99.29    5.80
   8  -8   0   83.79    6.20
  -8  -8   0   96.89    5.30
   8   8   0  103.89    5.90
   8  -8   0  110.69    6.50
  -8  -8   0  103.09    7.70
   8  -8   0  118.29    9.00
  -8   8   0  102.39    6.60
  -9   0   0   -2.80    3.60
  -9   0   0    5.50    3.60
   9   0   0   10.30    3.70
   9   0   0   -0.10    3.40
  -9   0   0   -6.90    3.10
  -9   0   0   -5.90    2.60
   9   0   0    0.90    3.40
  -9  -1   0    2.20    3.70
   9   1   0    5.60    3.40
  -9  -1   0    2.60    3.80
   9  -1   0    3.90    3.70
   9  -1   0    3.90    3.40
  -9   1   0    2.60    3.70
   9   1   0    4.80    3.60
   9  -1   0    0.40    3.40
   9  -1   0    1.60    3.40
  -9  -1   0    5.10    2.90
  -9   1   0   -1.50    2.70
  -9   1   0    5.30    3.80
   9  -1   0    2.70    3.00
  -9  -1   0    1.60    3.60
  -9   2   0   -2.50    2.80
  -9  -2   0    7.10    4.00
  -9  -2   0    1.20    3.10
   9  -2   0   -4.40    2.80
  -9   2   0   -3.50    3.40
   9  -2   0   -1.30    2.90
   9  -2   0    2.80    3.20
  -9   2   0   -2.80    3.20
  -9   2   0    3.60    3.50
   9  -2   0   -0.70    3.40
   9   2   0   -5.00    3.00
   9   2   0   -4.10    2.60
  -9  -2   0   -2.30    2.60
  -9  -2   0    4.70    6.40
   9  -2   0    2.60    3.70
   9  -3   0   -0.90    3.20
   9  -3   0    1.40    3.30
   9   3   0   -3.40    2.80
  -9  -3   0    0.40    3.40
  -9  -3   0    2.10    3.30
  -9   3   0   -4.10    2.70
   9  -3   0   -3.50    2.90
  -9   3   0   -0.80    3.40
   9  -3   0   -0.10    3.60
  -9  -3   0   -0.30    2.40
   9   3   0    4.10    3.10
  -9  -3   0   -4.20    3.20
  -9  -4   0    2.10    2.30
  -9  -4   0   -6.20    3.10
  -9  -4   0    4.60    3.50
   9  -4   0   -1.60    3.00
   9  -4   0    2.30    3.60
  -9   4   0   -1.60    2.80
  -9  -4   0   -0.90    3.00
   9   4   0    0.70    3.40
   9  -4   0   -2.80    3.30
   9  -4   0   -2.70    3.10
   9   4   0   -0.70    2.00
  -9   4   0   -9.20    3.00
  -9   5   0   -2.20    3.30
   9   5   0    0.20    3.30
   9  -5   0    4.40    3.60
  -9   5   0   -1.80    3.00
  -9  -5   0    1.70    2.00
   9  -5   0   -4.10    2.80
  -9  -5   0    1.70    2.90
   9  -5   0    0.10    3.50
  -9  -5   0    0.10    3.00
   9  -5   0   -0.60    3.50
   9   5   0    0.30    1.10
  -9  -5   0    2.70    3.70
   9  -6   0    0.40    3.90
  -9   6   0    5.40    3.40
   9   6   0   -0.90    2.60
   9  -6   0   -2.40    2.60
  -9  -6   0   -0.60    2.10
  -9  -6   0    3.30    4.00
   9  -6   0    0.40    3.30
  -9  -6   0    2.30    2.80
  -9  -6   0    0.60    2.80
   9  -6   0   -7.00    2.80
  -9  -7   0   -0.20    3.70
   9  -7   0    4.80    3.40
  -9   7   0   -0.40    3.30
   9   7   0   -5.80    2.60
   9  -7   0    1.30    4.40
  -9  -7   0   -0.60    2.10
   9  -7   0    0.00    3.90
  -9  -7   0   -0.10    2.60
  -9  -7   0   -0.90    3.70
   9  -7   0   -5.10    2.90
 -10   0   0  526.05   16.60
 -10   0   0  528.25   15.80
  10   0   0  531.85   16.70
  10   0   0  570.54   17.00
 -10   0   0  520.25   17.20
 -10   0   0  572.64   17.00
  10   0   0  535.15   16.60
 -10  -1   0  119.99    7.50
  10  -1   0  117.29    7.80
 -10   1   0  107.49    7.60
 -10  -1   0  127.19    8.20
 -10   1   0  120.09    8.00
 -10  -1   0  108.99    7.80
  10   1   0  116.99    7.20
  10  -1   0  108.49    8.00
  10   1   0  110.09    7.40
 -10   1   0  123.99    8.40
 -10  -1   0  107.69    6.70
 -10  -2   0    1.40    3.60
 -10   2   0   -2.40    3.50
 -10  -2   0    1.90    3.90
  10  -2   0   -1.40    3.50
  10   2   0   -0.30    3.00
 -10  -2   0   -1.80    3.20
  10   2   0    7.20    3.70
 -10  -2   0    0.10    2.90
  10  -2   0   -2.10    3.90
 -10   2   0   -3.10    3.90
  10  -2   0   -1.80    3.00
  10  -2   0   -0.50    3.30
  10  -3   0    4.50    3.60
  10  -3   0    7.10    3.70
  10   3   0   -0.90    2.90
  10  -3   0   13.10    4.30
 -10  -3   0    5.40    3.40
  10   3   0   -3.50    3.30
 -10   3   0    6.10    4.00
 -10  -3   0    5.10    2.70
  10  -3   0    0.70    3.60
 -10  -3   0    3.40    4.00
 -10  -3   0    4.80    3.50
 -10   3   0    4.50    4.10
  10  -4   0    1.90    4.20
  10  -4   0   -0.60    3.50
 -10  -4   0   -0.40    2.40
 -10   4   0   -0.30    3.30
  10  -4   0    5.00    4.10
 -10  -4   0    3.00    4.10
 -10  -4   0    3.00    3.20
 -10   4   0    3.50    3.80
  10   4   0    1.30    3.30
 -10  -4   0    2.00    3.60
  10  -4   0    4.60    3.60
 -10  -5   0    8.30    4.50
  10   5   0    9.30    1.60
 -10  -5   0   13.20    4.30
 -10  -5   0   10.70    3.60
 -10  -5   0    9.30    2.80
 -10   5   0    9.80    3.60
  10   5   0    8.50    3.70
  10  -5   0    4.90    4.30
 -10   5   0    9.30    4.30
  10  -5   0    7.90    4.40
  10  -5   0   14.70    4.20
  10  -5   0    7.30    3.80
 -10  -6   0   -1.80    2.80
  10  -6   0   -4.50    3.80
 -10  -6   0    0.70    3.10
 -10  -6   0   -6.20    3.90
  10  -6   0    7.50    3.60
  10  -6   0   -0.90    3.20
  10  -6   0    2.40    4.30
 -10   6   0    6.40    4.00
  10   6   0    5.00    3.30
 -10  -6   0   -1.20    3.00
 -11   0   0   10.70    4.80
 -11   0   0    6.20    4.50
  11   0   0    8.20    4.20
 -11   0   0   -1.00    4.70
 -11  -1   0    4.40    4.20
 -11  -1   0   -6.50    3.80
  11   1   0    3.10    4.10
 -11  -1   0    2.90    6.30
 -11   1   0    1.90    4.90
  11   1   0   -3.60    3.20
 -11   1   0   -0.70    4.00
  11  -1   0    3.50    4.10
 -11   2   0    1.60    4.00
 -11  -2   0   -2.00    3.60
  11  -2   0   -2.10    3.70
  11   2   0   -2.10    3.80
 -11  -2   0   -2.80    3.90
 -11  -2   0    5.60    4.10
 -11  -2   0    4.30    2.80
  11  -2   0    1.30    4.10
  11  -2   0    0.60    3.80
 -11   2   0    2.30    3.90
  11   2   0   -3.10    3.40
 -11  -3   0    3.30    3.50
 -11  -3   0   -2.10    3.90
  11  -3   0    1.30    3.80
 -11   3   0    2.70    4.00
  11  -3   0    4.50    4.10
  11  -3   0   -1.80    3.90
 -11  -3   0    1.90    3.80
  11   3   0   -2.90    3.60
  11   3   0   -9.00    3.20
 -11   3   0   -1.00    3.50
 -11  -3   0   -3.70    2.60
  11   4   0    3.40    4.20
 -11  -4   0    3.90    4.70
  11  -4   0    6.40    4.00
  11  -4   0    5.80    4.30
 -11   4   0   -4.10    3.40
 -11   4   0    3.60    4.40
  11  -4   0    3.20    4.00
  11  -4   0   -1.50    3.70
 -11  -4   0   -0.20    3.30
 -11  -5   0    1.90    3.70
 -11  -5   0    3.60    4.40
 -11   5   0   -4.40    3.90
  11   5   0   -7.40    3.40
  11  -5   0   -2.30    4.30
  11  -5   0    2.10    4.20
  11  -5   0   -2.80    3.80
 -11  -5   0    0.60    2.50
  11  -5   0    2.40    3.70
  12   0   0   10.80    4.70
 -12   0   0   12.10    4.80
 -12   0   0    9.20    4.70
 -12  -1   0   24.50    5.60
 -12  -1   0   25.20    5.90
  12  -1   0   21.80    5.50
 -12   1   0   25.00    5.80
  12   1   0   22.10    9.10
 -12   1   0   19.00    5.20
 -12  -2   0    7.60    4.40
 -12   2   0    9.10    4.60
 -12  -2   0    0.10    4.80
  12  -2   0    8.90    4.70
  12   2   0   -8.10    4.10
  12   2   0    2.40    4.20
 -12   2   0   -2.90    4.30
 -12  -2   0   -0.30    4.10
   0  -2   1 1129.29   22.30
   0   2   1 1140.19   21.50
   0  -2  -1 1177.28   21.70
   0  -2  -1 1093.99   22.90
   0   2   1 1148.29   22.40
   0   2   1 1139.89   21.50
   0  -2   1 1146.29   22.10
   0  -2  -1 1117.19   21.50
   0  -2  -1 1203.08   22.20
   0   3   1    0.20    1.20
   0  -3  -1    2.40    0.90
   0  -3  -1    0.20    0.60
   0  -3   1    2.00    1.10
   0   3   1    0.90    0.60
   0  -3   1    2.70    1.30
   0  -3  -1    0.00    0.60
   0   3   1   -1.20    0.50
   0  -3  -1   -0.90    1.10
   0  -3   1   -0.70    1.00
   0  -4  -1   75.09    2.10
   0  -4   1   73.99    3.80
   0  -4   1   69.99    3.20
   0  -4   1   71.09    3.10
   0  -4  -1   87.39    2.20
   0   4   1   71.99    2.10
   0  -5  -1    0.70    1.80
   0  -5  -1   -1.00    0.60
   0   5   1   -0.50    0.60
   0  -5   1   -0.80    1.70
   0  -5   1   -0.80    1.30
   0  -5  -1   -0.90    1.10
   0  -5  -1   -1.60    1.90
   0   5   1    0.20    0.60
   0  -5   1    0.20    1.40
   0  -5   1   -2.40    1.40
   0   6   1   77.29    2.00
   0   6   1   68.49    2.30
   0  -6  -1   77.09    3.40
   0  -6  -1   88.99    5.00
   0  -6   1   83.79    5.70
   0  -6  -1   84.09    4.60
   0  -6   1   78.09    4.30
   0  -6   1   75.29    4.30
   0  -6   1   80.99    3.80
   0  -7  -1    0.00    1.70
   0  -7   1    1.90    2.40
   0  -7   1   -0.10    2.10
   0  -7  -1    0.40    2.10
   0  -7   1   -4.90    2.10
   0  -7  -1    0.30    2.30
   0  -7  -1   -5.80    2.10
   0  -7   1   -0.90    2.10
   0  -8   1    5.50    3.30
   0  -8   1    4.70    2.70
   0  -8  -1    4.00    2.10
   0  -8   1    2.20    2.30
   0  -8  -1    9.00    3.20
   0  -8   1    9.30    3.40
   0  -8  -1    4.30    3.00
   0  -8  -1    4.00    3.00
   0  -9   1    4.30    3.50
   0  -9  -1    0.30    3.00
   0  -9  -1   -2.30    3.70
   0  -9   1    0.40    3.00
   0  -9  -1   -1.40    3.50
   0  -9  -1    1.30    3.30
   0  -9   1    2.40    2.60
   0  -9   1   -1.60    3.00
   0 -10   1   86.69    5.20
   0 -10  -1   79.69    6.40
   0 -10  -1   88.49    6.40
   0 -10  -1   81.89    4.50
   0 -10   1   84.39    5.70
   0 -10   1   89.89    6.60
   0 -10   1   89.49    6.90
   0 -10  -1   85.69    7.00
   0 -11   1   -3.40    2.30
   0 -11  -1   -1.10    3.00
   0 -11   1    1.30    2.80
   0 -11   1   -1.60    2.90
   0 -11   1    2.80    5.90
   0 -11  -1    0.10    3.50
   0 -11  -1    3.50    3.30
   0 -11  -1    0.60    2.40
   1   1   1  709.53   13.90
   1  -1  -1  727.13   14.10
   1  -1  -1  717.03   13.80
  -1  -1   1  713.83   13.80
  -1  -1   1  707.63   13.80
   1  -1  -1  668.23   14.20
  -1   1  -1  734.63   13.90
   1  -1  -1  677.23   13.90
   1  -1  -1  759.62   15.00
  -1  -1   1  730.23   13.80
  -1  -1   1  743.53   14.20
  -1   1  -1  727.23   14.30
  -1  -1  -1  713.23   14.00
  -1  -1  -1  708.93   13.90
   1   1  -1  700.03   14.10
   1  -1   1  692.43   13.90
   1  -1   1  709.13   14.30
   1  -1   1  721.73   13.80
  -1   1   1  735.33   14.30
   1  -1   1  714.93   14.00
   1  -1   1  718.83   13.90
  -1   1   1  691.73   14.00
  -1   1   1  737.83   14.00
  -1  -1  -1  706.33   13.90
   1   1  -1  712.43   13.80
   1  -2  -1  547.35   10.80
  -1   2  -1  570.14   11.80
   1   2   1  525.35   10.70
  -1   2  -1  556.74   10.80
  -1   2  -1  530.45   11.10
  -1  -2   1  548.65   10.60
   1  -2  -1  542.75   11.80
  -1  -2   1  542.25   11.10
   1   2   1  526.95   10.70
   1  -2  -1  548.75   12.00
  -1  -2   1  517.25   11.40
   1   2   1  546.75   11.10
  -1  -2   1  553.74   10.60
   1  -2  -1  534.95   10.90
  -1   2  -1  557.94   10.80
   1  -2  -1  544.35   11.00
   1   2  -1  559.44   11.40
  -1  -2  -1  525.75   10.70
   1   2  -1  546.45   10.60
   1  -2   1  546.65   10.80
   1  -2   1  526.75   11.10
   1  -2   1  545.25   10.80
  -1   2   1  539.85   11.40
   1   2  -1  563.94   10.60
  -1  -2  -1  541.05   10.80
  -1   2   1  539.35   10.90
   1   2  -1  531.35   11.10
  -1   2   1  533.35   10.90
  -1  -2  -1  546.35   11.10
  -1  -2  -1  527.35   10.70
   1  -2   1  568.04   11.80
   1  -3  -1   32.50    2.60
  -1  -3   1   34.70    1.10
   1   3   1   31.40    1.40
  -1   3  -1   28.10    2.40
   1   3   1   29.30    1.90
   1  -3  -1   29.00    1.60
  -1  -3   1   37.50    2.10
   1  -3  -1   29.30    2.10
  -1   3  -1   30.80    1.50
   1  -3  -1   28.90    1.60
  -1  -3   1   29.30    2.10
   1   3   1   28.90    1.40
  -1  -3   1   29.00    1.20
  -1   3  -1   30.70    2.10
  -1   3  -1   28.70    1.40
   1  -3   1   28.10    1.40
   1   3  -1   27.40    2.10
  -1   3   1   31.90    1.70
   1  -3   1   32.00    2.40
  -1  -3  -1   30.60    1.40
  -1  -3  -1   29.20    1.40
  -1   3   1   31.90    1.70
   1  -3   1   32.70    2.00
   1   3  -1   30.20    1.20
  -1   3   1   30.90    2.20
   1  -3   1   29.00    1.40
   1   3  -1   34.60    1.20
  -1   4  -1  283.47    6.20
  -1   4  -1  302.47    7.50
   1  -4  -1  303.07    8.30
  -1  -4   1  294.07    7.60
   1   4   1  292.97    6.20
   1   4   1  281.67    7.00
   1   4   1  285.37    6.10
  -1  -4   1  281.47    7.30
   1  -4  -1  285.27    7.60
  -1  -4   1  290.77    7.60
  -1   4  -1  287.37    6.20
   1  -4  -1  297.87    6.40
  -1  -4   1  282.67    5.50
   1  -4  -1  289.97    6.50
  -1   4   1  285.17    6.40
  -1   4   1  291.57    6.50
  -1  -4  -1  284.27    6.10
   1  -4   1  288.27    6.20
  -1   4   1  294.37    7.70
   1  -4   1  284.87    6.10
  -1  -4  -1  287.47    7.80
   1   4  -1  292.17    5.60
  -1  -4  -1  286.17    6.10
   1  -4   1  294.67    8.10
   1  -4   1  284.57    7.30
   1   4  -1  282.47    5.60
  -1  -4  -1  277.87    7.00
  -1  -4  -1  278.97    7.40
   1  -5  -1   48.80    3.80
   1  -5  -1   51.49    2.60
   1  -5  -1   46.40    2.00
  -1  -5   1   50.59    3.30
  -1  -5   1   45.70    3.30
  -1   5  -1   47.00    1.70
   1   5   1   49.90    1.70
  -1   5  -1   53.19    3.10
  -1  -5   1   49.00    3.20
   1  -5  -1   49.60    3.70
   1  -5  -1   49.90    2.10
   1   5   1   51.99    1.70
  -1   5  -1   47.30    1.80
   1  -5   1   51.19    3.20
  -1  -5  -1   49.90    1.70
   1  -5   1   43.90    3.50
  -1  -5  -1   51.49    3.20
  -1  -5  -1   54.49    2.00
  -1   5   1   50.69    2.00
  -1   5   1   54.19    3.50
  -1  -5  -1   47.60    3.40
  -1   5   1   50.99    2.10
  -1  -5  -1   50.69    2.80
   1  -5   1   49.80    1.90
   1   6   1  126.89    2.80
   1  -6  -1  124.49    4.20
  -1  -6   1  133.49    5.30
  -1  -6   1  129.39    4.90
   1  -6  -1  128.09    5.50
  -1   6  -1  110.39    3.30
  -1   6  -1  121.69    2.80
   1  -6  -1  118.39    3.30
  -1  -6   1  121.99    5.30
   1  -6  -1  120.49    5.80
  -1  -6   1  126.59    5.40
   1  -6  -1  120.69    3.30
  -1  -6  -1  130.19    5.70
   1  -6   1  131.29    6.10
  -1   6   1  124.79    3.40
  -1   6   1  122.69    5.30
   1  -6   1  128.89    4.70
  -1  -6  -1  123.79    4.60
  -1   6   1  130.09    3.40
  -1  -6  -1  118.19    5.20
   1  -6   1  126.49    5.00
  -1  -7   1   29.90    3.30
   1  -7  -1   24.40    1.20
   1  -7  -1   25.90    2.50
   1  -7  -1   25.00    3.20
   1  -7  -1   22.80    1.20
   1  -7  -1   30.20    4.20
  -1  -7   1   30.90    3.60
  -1  -7   1   29.80    3.50
  -1  -7   1   21.90    3.30
  -1  -7  -1   27.20    3.60
   1  -7   1   30.70    3.40
  -1  -7  -1   25.00    3.60
   1  -7   1   28.00    2.90
   1  -7   1   28.90    3.80
  -1  -7  -1   23.50    3.30
  -1   7   1   23.10    1.30
  -1   7   1   26.10    1.40
   1  -7   1   33.10    4.20
  -1  -7  -1   28.80    3.00
   1  -8  -1    1.70    1.90
   1  -8  -1    0.70    3.00
  -1  -8   1   -0.30    2.70
   1  -8  -1   -4.90    2.90
  -1  -8   1    0.50    2.50
  -1  -8   1   -2.70    2.60
  -1  -8   1   -2.40    2.30
   1  -8  -1   -6.00    2.40
   1  -8   1    0.00    2.70
  -1  -8  -1   -3.40    2.40
   1  -8   1   -3.40    3.20
   1  -8   1   -0.40    2.50
  -1  -8  -1   -1.40    2.40
  -1  -8  -1   -1.50    2.40
   1  -8   1   -0.10    2.10
  -1  -8  -1    0.60    2.90
  -1  -9   1  119.99    6.00
  -1  -9   1  136.69    7.40
  -1  -9   1  109.59    7.00
   1  -9  -1  122.99    8.10
   1  -9  -1  120.29    6.60
  -1  -9   1  122.29    6.50
   1  -9  -1  128.79    5.90
   1  -9  -1  116.89    7.70
   1  -9   1  130.19    5.80
  -1  -9  -1  133.99    5.80
   1  -9   1  139.19    7.00
  -1  -9  -1  129.49    8.50
  -1  -9  -1  123.99    6.70
  -1  -9  -1  120.19    7.00
   1  -9   1  145.49    8.20
   1 -10  -1   15.80    4.20
  -1 -10   1   22.90    4.30
  -1 -10   1   20.50    3.80
   1 -10  -1   19.80    4.20
  -1 -10   1   21.00    3.50
   1 -10  -1   26.70    2.80
   1 -10  -1   24.70    4.90
  -1 -10  -1   20.80    4.40
  -1 -10  -1   15.80    3.70
   1 -10   1   15.80    7.60
  -1 -10  -1   19.30    3.80
   1 -10   1   20.10    3.10
  -1 -10  -1   17.90    3.00
   1 -10   1   16.80    3.70
   1 -11  -1    2.40    3.80
  -1 -11   1    7.80    3.10
  -1 -11   1   -0.30    2.60
  -1 -11   1    3.40    2.80
   1 -11  -1   -0.80    3.10
   1 -11  -1   -2.50    2.50
   1 -11  -1    5.80    2.00
  -1 -11   1   -0.60    3.10
   1 -11   1   -2.00    2.10
   1 -11   1   -2.70    2.90
  -1 -11  -1    4.00    3.30
  -1 -11  -1    0.20    2.30
  -1 -11  -1    1.60    3.10
   1 -11   1    4.90    2.30
   1 -11   1    3.00    3.80
   1 -11   1    0.50    2.60
  -1 -11  -1   -0.90    3.10
  -2   0   1    0.50    1.00
  -2   0   1    1.60    1.10
   2   0  -1    0.10    1.40
  -2   0   1    0.70    1.40
   2   0  -1   -0.50    0.90
  -2   0   1    2.70    1.40
  -2  -1   1 4541.85  101.39
   2   1   1 4839.82  102.99
   2  -1  -1 4976.70  104.19
  -2   1  -1 4742.43  103.49
  -2  -1  -1 4814.62  102.99
   2   1  -1 4827.72  102.49
  -2   1   1 4835.52  103.99
   2  -1   1 4852.41  103.59
  -2   2  -1    4.50    1.80
   2  -2  -1    8.90    1.50
   2  -2  -1    5.50    1.40
  -2  -2   1    5.30    1.30
  -2  -2   1    8.30    1.10
  -2  -2   1    5.50    1.70
   2  -2  -1    4.10    1.40
   2   2   1    4.50    1.50
   2   2   1    4.90    1.40
  -2  -2   1    4.70    1.30
  -2   2  -1    3.30    1.50
   2  -2   1    4.90    1.70
  -2   2   1    6.10    1.40
   2   2  -1    2.20    1.20
  -2   2   1    5.00    1.30
   2   2  -1    8.70    1.90
   2  -2   1    7.60    1.30
  -2  -2  -1    5.80    1.40
   2  -2   1    5.20    1.50
  -2   2   1    5.40    1.70
   2   2  -1    4.10    1.20
   2  -2   1    5.50    1.60
  -2   2   1    6.00    1.50
  -2  -2  -1    6.10    1.30
  -2   2   1    7.70    1.40
  -2  -2  -1    5.10    1.60
   2  -3  -1    7.30    1.60
  -2  -3   1   11.90    1.80
  -2   3  -1    8.90    1.40
   2  -3  -1    7.40    1.30
  -2  -3   1   10.30    1.30
   2  -3  -1    7.00    1.40
  -2  -3   1    7.60    1.20
  -2  -3   1    7.80    1.20
  -2   3  -1    8.10    2.00
   2  -3  -1    8.40    1.50
   2   3   1   10.00    1.60
   2   3   1    8.30    1.30
   2  -3  -1    5.00    1.90
   2   3   1    9.30    1.30
  -2   3  -1    7.90    1.50
  -2   3  -1    6.90    1.40
  -2  -3  -1    8.30    1.00
  -2  -3  -1    8.30    1.30
   2   3  -1   11.50    1.50
   2  -3   1    8.00    1.60
   2   3  -1    9.90    1.30
  -2   3   1    9.90    1.60
   2   3  -1    8.30    1.70
  -2  -3  -1    7.70    1.30
   2  -3   1    7.70    1.40
   2  -3   1    7.80    1.40
  -2  -3  -1   11.60    1.80
   2  -3   1    6.70    1.40
  -2   3   1    8.50    1.40
   2   3  -1    8.50    1.20
   2  -3   1    9.90    2.00
  -2   3   1    5.10    1.30
  -2   4  -1  341.87    9.60
  -2   4  -1  331.67    8.50
  -2  -4   1  322.57    7.40
  -2   4  -1  347.37    7.80
   2  -4  -1  342.27    9.70
  -2   4  -1  330.97    7.70
   2  -4  -1  334.87    7.90
  -2  -4   1  330.37    7.30
   2   4   1  349.47    7.60
   2   4   1  354.76    8.50
  -2  -4   1  333.97    8.70
   2  -4  -1  332.07    7.90
   2  -4  -1  330.37    8.70
   2  -4  -1  334.17    8.10
   2   4   1  346.17    8.20
  -2  -4  -1  359.06    8.50
   2  -4   1  335.47    7.70
   2  -4   1  342.77    8.50
  -2  -4  -1  342.37    7.60
  -2   4   1  331.47    7.90
   2  -4   1  348.17    8.50
   2  -4   1  333.57    8.20
  -2   4   1  343.07    8.70
  -2   4   1  339.27    7.90
   2   4  -1  327.27    7.30
  -2  -4  -1  343.17    7.60
  -2  -4  -1  333.57    8.10
   2   4  -1  336.07    8.60
   2   4  -1  326.47    7.80
  -2  -5   1   84.69    3.70
   2  -5  -1   82.89    3.30
  -2  -5   1   75.89    2.40
  -2   5  -1   77.79    3.00
   2   5   1   82.99    2.80
  -2   5  -1   79.79    3.00
   2  -5  -1   81.09    4.00
  -2  -5   1   77.19    2.40
   2   5   1   80.99    3.80
  -2  -5   1   85.89    4.10
   2   5   1   82.69    2.80
   2  -5  -1   77.19    4.80
   2  -5  -1   83.69    3.20
  -2  -5  -1   91.89    4.40
   2  -5   1   78.29    4.70
  -2   5   1   88.69    3.20
   2  -5   1   87.29    4.10
   2  -5   1   81.49    3.00
   2  -5   1   84.19    3.70
  -2  -5  -1   83.09    4.70
  -2  -5  -1   84.69    2.80
   2   5  -1   76.99    2.40
   2   5  -1   80.99    3.90
  -2  -5  -1   91.39    4.10
  -2  -5  -1   82.79    2.80
   2   5  -1   81.29    2.50
  -2   5   1   82.69    3.20
  -2   5   1   80.79    4.20
   2  -5   1   80.99    3.10
   2   6   1  404.46    8.70
  -2  -6   1  407.26   10.50
   2   6   1  414.16    8.70
   2  -6  -1  401.36   11.00
   2  -6  -1  420.06    9.40
   2  -6  -1  419.96    9.40
  -2  -6   1  400.36   10.70
  -2  -6   1  403.46   11.10
   2  -6  -1  402.76    9.70
  -2   6  -1  410.56    9.10
  -2   6  -1  416.06   10.90
   2   6   1  409.06   10.40
  -2   6  -1  409.66    9.10
   2  -6  -1  420.76   12.10
  -2   6   1  409.06   11.10
   2  -6   1  412.26   10.80
  -2  -6  -1  434.86   10.60
   2  -6   1  433.06   12.20
   2   6  -1  407.56    8.00
  -2  -6  -1  440.26   11.70
  -2  -6  -1  407.26    8.60
  -2  -6  -1  412.86    8.60
  -2   6   1  411.46    9.40
   2  -6   1  419.56    9.10
   2  -6   1  415.56    9.10
   2  -6   1  417.66   10.10
  -2  -6  -1  427.06   10.20
  -2   6   1  411.16    9.40
  -2  -7   1   11.00    3.00
   2  -7  -1   10.30    2.00
   2  -7  -1    7.20    2.80
  -2   7  -1    9.00    2.40
   2  -7  -1    8.40    3.20
   2  -7  -1    9.00    2.00
  -2   7  -1    8.90    1.30
  -2  -7   1   12.50    2.80
  -2  -7   1   10.30    2.30
   2  -7  -1   12.50    1.50
   2   7   1    9.90    0.80
   2  -7  -1   10.40    1.50
  -2   7  -1    7.80    2.10
  -2  -7   1   11.60    2.80
   2   7   1    8.50    0.80
   2  -7   1   11.00    1.30
   2  -7   1    9.80    1.20
  -2  -7  -1   12.30    2.80
   2  -7   1    6.80    3.00
  -2  -7  -1    7.90    2.20
   2  -7   1    7.90    2.40
   2  -7   1    9.70    2.60
  -2  -7  -1    9.70    2.30
  -2   7   1   11.40    1.60
  -2   7   1   12.70    1.60
  -2   7   1    8.20    2.40
  -2  -8   1   65.19    5.60
   2  -8  -1   57.99    5.80
  -2  -8   1   59.09    4.60
   2  -8  -1   66.39    2.40
   2  -8  -1   67.89    3.60
   2  -8  -1   67.19    2.40
  -2  -8   1   65.09    5.20
   2  -8  -1   64.79    4.90
  -2  -8   1   63.89    5.30
   2  -8  -1   68.49    3.80
   2  -8   1   66.79    4.90
  -2  -8  -1   60.39    4.20
  -2  -8  -1   59.59    4.80
   2  -8   1   62.89    4.00
  -2  -8  -1   65.09    4.30
   2  -8   1   69.49    4.00
   2  -8   1   63.49    6.10
  -2   8   1   62.39    2.50
   2  -8   1   57.29    5.70
  -2  -8  -1   68.29    5.40
  -2   8   1   61.79    4.90
  -2   8   1   67.09    2.60
  -2  -9   1   27.30    3.80
   2  -9  -1   28.90    4.90
  -2  -9   1   22.10    4.10
  -2  -9   1   30.10    3.90
   2  -9  -1   34.70    5.10
   2  -9  -1   29.60    3.80
  -2  -9   1   31.50    4.10
   2  -9  -1   31.70    4.50
   2  -9   1   28.40    5.10
  -2  -9  -1   27.00    4.50
  -2  -9  -1   34.80    3.90
   2  -9   1   32.20    3.50
   2  -9   1   33.50    5.30
   2  -9   1   20.80    4.00
  -2  -9  -1   29.70    4.50
   2  -9   1   30.60    3.30
  -2  -9  -1   31.80    4.10
  -2 -10   1    7.50    3.30
   2 -10  -1    9.00    4.10
   2 -10  -1   18.20    2.70
   2 -10  -1   14.90    4.90
   2 -10  -1   12.70    3.70
  -2 -10   1   15.00    3.60
  -2 -10   1    8.20    3.10
  -2 -10   1   10.50    3.20
   2 -10   1   22.20    4.70
  -2 -10  -1   13.10    3.10
   2 -10   1   14.90    3.60
  -2 -10  -1   14.40    3.60
   2 -10   1   12.00    4.50
  -2 -10  -1   13.90    3.00
   2 -10   1   11.80    2.70
  -2 -11   1    0.20    2.90
  -2 -11   1   -2.30    2.90
  -2 -11   1    2.20    2.90
   2 -11  -1   -0.90    2.90
  -2 -11   1   -3.00    2.30
   2 -11  -1    4.10    3.50
   2 -11  -1    2.20    3.00
   2 -11   1   -2.30    3.70
   2 -11   1    3.30    2.00
  -2 -11  -1   -0.40    2.80
   2 -11   1    3.50    3.40
  -2 -11  -1    1.50    3.10
   2 -11   1    1.40    2.20
  -2 -11  -1   -0.90    2.30
   2 -11   1    2.50    2.70
  -2 -11  -1    2.10    2.50
   3   0   1    4.60    1.70
   3   0   1   -0.80    1.40
  -3   0  -1    1.30    1.30
   3   0   1    6.00    2.10
   3   0  -1   -1.90    1.60
  -3   0   1    3.00    1.70
  -3   0  -1    0.50    1.30
  -3   0   1   -1.20    1.50
   3   0  -1    4.30    1.60
   3   0   1    2.50    1.40
  -3   0  -1    3.70    1.70
  -3   0   1    2.20    1.10
  -3   1  -1 1097.09   22.00
   3  -1  -1 1109.49   22.40
   3  -1  -1 1110.49   22.40
   3   1   1 1065.19   22.20
   3  -1  -1 1100.19   22.20
  -3   1  -1 1109.19   22.50
  -3   1  -1 1088.09   22.30
  -3  -1   1 1080.09   21.50
  -3  -1   1 1113.39   22.20
  -3  -1   1 1090.99   22.30
  -3   1  -1 1106.09   22.30
  -3  -1   1 1117.89   22.20
  -3   1  -1 1066.59   22.30
   3  -1  -1 1072.69   22.30
   3   1   1 1114.59   21.80
  -3  -1   1 1151.88   22.60
   3   1   1 1102.99   22.20
   3   1   1 1092.29   22.40
   3  -1  -1 1097.49   22.20
  -3  -1  -1 1145.29   21.90
  -3   1   1 1084.39   22.20
   3   1  -1 1078.69   22.40
  -3   1   1 1085.39   22.20
   3  -1   1 1110.69   22.10
   3  -1   1 1083.99   22.40
   3   1  -1 1099.29   22.20
  -3   1   1 1073.59   22.30
  -3  -1  -1 1084.69   22.40
  -3   1   1 1107.89   22.40
  -3  -1  -1 1111.49   22.30
   3   1  -1 1119.19   22.30
   3   1  -1 1077.69   21.90
  -3   1   1 1107.89   22.40
  -3  -1  -1 1090.59   22.20
  -3  -1  -1 1117.59   22.30
   3  -1   1 1134.89   22.40
   3  -1   1 1102.99   22.30
   3  -1   1 1082.19   22.30
   3  -2  -1   41.10    2.80
  -3   2  -1   43.60    3.00
  -3   2  -1   46.10    2.50
   3   2   1   43.00    2.60
  -3   2  -1   39.40    2.60
   3   2   1   42.20    1.80
   3  -2  -1   39.80    2.60
   3   2   1   42.60    2.60
  -3   2  -1   39.30    2.70
   3   2   1   44.80    2.80
  -3  -2   1   50.19    2.30
   3  -2  -1   43.10    2.50
   3  -2  -1   47.00    2.70
   3  -2  -1   39.30    3.00
  -3   2   1   40.60    3.00
   3  -2   1   36.40    2.70
   3  -2   1   40.20    3.00
  -3   2   1   38.90    2.60
  -3  -2  -1   47.30    2.70
   3  -2   1   41.20    2.80
  -3  -2  -1   41.30    2.50
  -3   2   1   41.40    2.70
   3  -2   1   41.90    2.50
  -3  -2  -1   44.30    2.90
  -3   2   1   46.40    2.70
   3  -2   1   39.70    2.80
  -3   2   1   41.90    2.80
  -3  -3   1  265.07    6.30
   3  -3  -1  274.57    7.00
  -3   3  -1  257.47    7.10
   3  -3  -1  282.97    8.30
  -3  -3   1  267.87    7.00
  -3  -3   1  269.57    7.60
   3   3   1  271.07    9.00
   3   3   1  277.97    7.50
  -3  -3   1  272.37    6.90
  -3   3  -1  265.17    9.60
   3  -3  -1  267.47    7.40
   3  -3  -1  267.77    9.20
  -3   3   1  266.67    7.00
   3  -3   1  252.87    8.00
  -3  -3  -1  264.17    6.90
   3  -3   1  260.67    7.20
   3  -3   1  246.28    8.80
   3  -3   1  259.07    7.10
   3   3  -1  273.37    6.80
  -3  -3  -1  282.37    7.50
  -3  -3  -1  273.77    7.80
   3   3  -1  294.07    7.70
   3   3  -1  286.17    6.40
  -3   3   1  294.07    7.60
   3  -3   1  261.07    7.90
  -3   3   1  287.07    9.50
  -3   3   1  266.97    7.10
  -3   4  -1   80.89    3.60
   3   4   1   74.99    3.20
   3  -4  -1   93.09    3.80
  -3   4  -1   84.49    4.50
   3  -4  -1   80.49    3.40
  -3  -4   1   77.69    3.20
   3   4   1   84.39    4.00
  -3  -4   1   82.59    4.40
   3  -4  -1   88.29    3.80
  -3  -4   1   81.99    3.00
  -3   4  -1   79.39    3.50
  -3   4  -1   84.49    3.70
  -3  -4   1   82.89    3.20
   3   4   1   77.49    3.30
   3  -4   1   75.79    3.80
   3   4  -1   77.69    3.10
   3  -4   1   78.39    4.50
  -3   4   1   84.99    4.60
   3  -4   1   79.79    3.70
  -3  -4  -1   73.59    3.30
   3  -4   1   72.89    3.50
   3   4  -1   77.59    3.20
   3  -4   1   81.39    3.60
  -3  -4  -1   76.79    3.30
  -3  -4  -1   77.99    2.20
  -3  -4  -1   78.49    4.10
   3   4  -1   79.39    3.00
   3   5   1  107.69    3.70
   3  -5  -1  109.49    4.20
   3  -5  -1  103.89    4.10
   3  -5  -1  111.19    4.80
  -3   5  -1  104.89    4.50
   3   5   1  107.89    3.70
   3   5   1  113.39    5.50
  -3   5  -1  105.49    4.10
  -3   5  -1  110.09    4.10
  -3  -5   1  109.19    3.60
  -3  -5   1  107.09    3.60
  -3  -5   1  110.59    5.00
   3  -5  -1  112.79    5.70
   3  -5  -1  109.09    4.20
   3  -5   1   98.89    4.00
   3   5  -1  104.89    3.50
  -3   5   1  101.99    4.10
  -3  -5  -1  110.19    3.20
   3  -5   1  104.59    4.30
  -3  -5  -1  105.89    3.90
   3  -5   1  106.99    5.50
  -3  -5  -1  107.79    3.80
   3   5  -1  109.29    3.60
   3  -5   1  112.09    4.10
  -3   5   1  107.69    4.70
   3   5  -1  104.99    4.80
   3  -5   1  108.19    4.70
  -3   5   1  106.99    4.20
  -3  -6   1   39.30    2.10
   3  -6  -1   43.00    4.50
  -3   6  -1   42.40    3.60
   3  -6  -1   49.60    4.10
   3  -6  -1   41.30    2.90
   3   6   1   37.40    2.30
  -3  -6   1   38.70    2.80
   3  -6  -1   42.20    2.80
  -3   6  -1   41.90    2.70
  -3  -6   1   39.90    2.10
   3  -6  -1   41.30    2.90
  -3  -6   1   39.90    3.90
   3   6   1   42.80    2.40
  -3   6  -1   36.40    2.70
   3   6   1   41.20    3.30
   3   6  -1   39.10    3.50
   3  -6   1   42.70    2.80
  -3  -6  -1   41.80    2.40
   3  -6   1   38.20    2.70
  -3   6   1   37.90    2.90
   3  -6   1   39.30    3.40
   3   6  -1   40.00    2.10
  -3   6   1   41.40    2.80
  -3  -6  -1   44.40    2.40
  -3  -6  -1   40.20    3.70
   3  -6   1   40.70    4.40
  -3  -6  -1   43.20    2.60
   3   6  -1   40.20    2.10
  -3   6   1   41.80    3.70
   3  -7  -1   68.99    3.50
  -3   7  -1   58.99    3.60
   3  -7  -1   67.59    5.00
  -3  -7   1   58.79    4.60
  -3  -7   1   64.29    2.00
   3   7   1   63.19    2.70
  -3  -7   1   59.39    2.00
  -3  -7   1   70.39    4.80
   3  -7  -1   61.19    5.60
  -3  -7   1   62.69    3.70
   3   7   1   75.59    3.60
  -3   7  -1   73.59    4.60
  -3   7  -1   68.09    3.30
   3   7   1   58.59    4.00
   3  -7  -1   66.29    3.70
   3  -7  -1   61.19    3.40
   3  -7   1   66.29    5.50
   3  -7   1   68.19    4.00
   3  -7   1   67.89    4.70
  -3  -7  -1   59.39    3.20
  -3   7   1   65.49    4.60
   3   7  -1   63.19    2.20
  -3  -7  -1   72.09    5.10
  -3  -7  -1   70.49    4.80
  -3   7   1   63.59    3.30
   3  -7   1   60.19    3.20
  -3   7   1   67.89    3.50
   3  -7   1   59.69    3.20
   3   7  -1   60.89    2.20
  -3  -7  -1   64.29    2.60
  -3  -7  -1   63.59    2.80
  -3  -8   1   41.90    4.50
   3  -8  -1   39.10    4.70
  -3   8  -1   38.00    2.40
  -3   8  -1   39.30    2.50
   3  -8  -1   34.20    2.70
  -3  -8   1   34.50    3.50
  -3   8  -1   43.40    3.90
   3  -8  -1   39.80    2.70
   3  -8  -1   39.30    5.30
  -3  -8   1   41.50    4.60
  -3  -8   1   39.90    4.20
   3  -8   1   35.30    2.50
   3  -8   1   24.40    7.70
  -3  -8  -1   40.70    4.20
  -3  -8  -1   36.50    3.10
  -3   8   1   41.60    5.20
  -3   8   1   39.20    2.60
   3  -8   1   41.70    3.70
  -3  -8  -1   36.70    4.50
   3  -8   1   42.50    4.50
  -3   8   1   42.20    3.40
   3  -9  -1    2.50    3.20
   3  -9  -1   11.10    4.50
  -3  -9   1    6.10    3.00
   3  -9  -1    7.20    1.30
  -3  -9   1    2.40    2.60
  -3  -9   1    4.00    2.30
   3  -9  -1    7.20    1.30
  -3  -9   1   12.90    3.00
   3  -9  -1    5.80    1.90
  -3   9  -1    9.50    1.30
  -3  -9  -1    5.10    2.90
  -3  -9  -1    2.90    2.70
   3  -9   1    1.50    3.80
   3  -9   1   10.00    4.30
   3  -9   1    4.10    3.10
   3  -9   1    9.60    2.40
  -3  -9  -1    3.90    2.90
   3  -9   1    6.80    2.60
  -3  -9  -1    8.00    2.20
  -3   9   1    9.30    1.60
  -3   9   1    4.70    2.90
   3 -10  -1   27.60    4.60
  -3 -10   1   30.80    5.30
   3 -10  -1   32.30    3.00
   3 -10  -1   36.20    4.70
  -3 -10   1   34.30    4.30
   3 -10  -1   32.60    5.80
   3 -10  -1   41.90    6.30
  -3 -10   1   35.50    4.40
  -3 -10   1   36.60    4.70
   3 -10   1   26.60    5.20
  -3 -10  -1   32.90    4.60
   3 -10   1   36.50    3.80
   3 -10   1   39.00    5.70
  -3 -10  -1   34.50    4.00
   3 -10   1   32.90    4.30
  -3 -10  -1   28.40    4.60
  -3 -10  -1   28.40    3.40
   4   0   1   -0.20    1.40
   4   0  -1    0.80    1.60
   4   0   1   -0.10    1.60
  -4   0   1    2.40    1.30
  -4   0  -1   -1.70    1.60
  -4   0  -1   -0.70    1.30
  -4   0  -1    0.90    1.50
   4   0   1    0.30    1.70
  -4   0  -1    0.00    1.80
  -4   0   1    0.80    1.40
  -4   0   1   -1.00    1.70
   4   0  -1   -0.90    1.60
   4   0  -1   -2.50    1.70
   4   0  -1    1.80    1.70
  -4   0   1   -1.20    1.70
  -4   0   1   -4.30    1.50
   4   0   1   -0.50    1.70
  -4   0  -1   -1.00    1.70
   4   0  -1    2.20    1.40
   4   0  -1    0.20    1.60
   4   0   1    0.60    1.80
  -4   1  -1   62.99    3.60
  -4  -1   1   57.69    2.80
  -4   1  -1   59.19    3.50
   4   1   1   58.79    5.10
   4  -1  -1   57.79    3.40
  -4  -1   1   53.59    3.30
  -4  -1   1   58.89    3.60
  -4   1  -1   56.59    3.10
  -4  -1   1   54.49    3.50
  -4   1  -1   55.49    3.40
   4   1   1   58.79    3.50
  -4  -1   1   58.09    3.30
   4  -1  -1   60.59    3.30
   4  -1  -1   58.59    3.50
   4   1   1   56.59    3.00
   4   1   1   56.99    3.30
  -4   1  -1   58.59    3.40
   4  -1  -1   57.59    3.30
   4  -1  -1   58.09    3.50
  -4   1   1   58.49    3.30
  -4   1   1   55.49    3.20
   4   1  -1   59.59    3.50
   4  -1   1   61.09    3.50
   4   1  -1   57.39    3.20
  -4   1   1   54.49    3.30
  -4  -1  -1   56.89    3.60
  -4  -1  -1   61.99    3.50
  -4  -1  -1   62.29    3.20
   4  -1   1   60.29    3.40
  -4   1   1   55.69    3.60
   4   1  -1   51.49    3.40
   4  -1   1   62.89    3.30
  -4  -1  -1   54.79    3.30
   4   1  -1   58.19    3.30
  -4   1   1   52.59    3.30
  -4  -1  -1   57.49    3.00
   4  -1   1   54.59    3.40
   4  -1   1   57.99    3.30
  -4  -2   1   19.40    4.20
  -4  -2   1   14.70    3.10
   4  -2  -1   16.70    2.40
  -4   2  -1   19.60    3.10
  -4  -2   1   15.40    1.80
   4  -2  -1   14.40    2.50
   4  -2  -1   20.00    2.70
   4   2   1   16.20    2.40
   4  -2  -1   15.70    2.30
  -4  -2   1   17.10    2.90
  -4   2  -1   19.40    2.60
   4   2   1   14.90    3.30
   4   2   1   21.90    3.20
  -4   2  -1   15.30    3.10
  -4  -2   1   18.10    2.50
   4  -2  -1   15.50    2.60
   4   2   1   18.10    2.20
  -4   2  -1   17.30    2.50
   4   2  -1   13.10    2.80
  -4  -2  -1   17.40    2.70
   4  -2   1   13.80    2.40
  -4   2   1   17.10    2.60
   4  -2   1   19.80    2.70
  -4   2   1   13.90    2.50
  -4  -2  -1   15.50    3.10
  -4   2   1   17.70    2.40
   4   2  -1   17.60    2.10
   4  -2   1   21.80    2.50
  -4   2   1   18.10    2.80
   4  -2   1   15.40    2.50
  -4  -2  -1   13.40    2.30
   4   2  -1   16.10    2.40
   4  -3  -1 1859.01   36.80
  -4   3  -1 1885.51   37.10
   4   3   1 1866.71   35.10
   4   3   1 1861.61   36.80
   4   3   1 1732.33   36.70
   4   3   1 1841.82   37.30
  -4  -3   1 1854.41   35.80
  -4  -3   1 1834.22   37.90
  -4  -3   1 1847.82   37.60
   4  -3  -1 1883.81   38.10
  -4  -3   1 1896.81   36.80
  -4   3  -1 1895.21   37.20
   4  -3  -1 1816.62   37.00
   4  -3  -1 1885.51   37.20
  -4   3  -1 1826.72   37.10
   4  -3  -1 1872.51   38.60
  -4   3  -1 1921.21   38.30
  -4   3  -1 1866.21   37.10
  -4   3   1 1838.12   37.10
   4  -3   1 1822.62   37.00
   4   3  -1 1838.42   37.50
  -4  -3  -1 1766.42   37.00
  -4   3   1 1894.01   37.20
  -4  -3  -1 1890.11   36.90
   4  -3   1 1865.41   37.00
   4   3  -1 1833.22   35.80
  -4   3   1 1879.81   36.90
   4   3  -1 1847.32   36.70
  -4   3   1 1874.41   38.10
   4  -3   1 1810.42   37.00
   4  -3   1 1889.61   38.10
  -4  -3  -1 1908.61   38.90
  -4   3   1 1861.51   37.10
   4  -3   1 1904.21   37.20
   4  -4  -1   24.90    2.70
   4   4   1   27.40    2.60
   4  -4  -1   26.80    2.90
   4  -4  -1   22.80    3.30
   4   4   1   27.00    3.00
  -4  -4   1   21.70    2.40
  -4  -4   1   25.60    3.30
   4  -4  -1   20.10    2.70
  -4  -4   1   23.50    2.60
   4  -4  -1   21.30    2.70
   4   4   1   25.50    2.50
  -4   4  -1   32.70    2.80
  -4  -4   1   23.80    1.90
  -4   4  -1   32.70    3.60
   4  -4   1   27.50    3.00
   4   4  -1   22.20    2.40
   4   4  -1   20.90    2.30
  -4   4   1   24.30    2.70
  -4  -4  -1   25.80    2.70
  -4   4   1   19.30    2.50
  -4  -4  -1   30.40    3.20
   4  -4   1   32.80    3.70
   4   4  -1   23.40    2.90
  -4   4   1   22.50    3.20
  -4  -4  -1   25.10    2.60
  -4   4   1   26.30    2.90
   4   4  -1   24.10    1.80
   4   5   1   35.40    2.80
  -4  -5   1   35.70    2.20
  -4  -5   1   33.50    3.60
   4  -5  -1   34.30    3.40
   4  -5  -1   38.10    3.20
   4  -5  -1   36.90    3.20
   4  -5  -1   38.30    4.30
  -4  -5   1   35.50    2.90
   4   5   1   31.90    3.50
   4   5   1   32.30    2.70
  -4   5  -1   41.60    3.40
  -4   5  -1   43.90    4.10
  -4   5  -1   38.50    3.00
   4  -5  -1   30.30    2.90
  -4   5  -1   36.60    3.10
  -4  -5   1   34.00    2.70
   4  -5   1   36.70    3.20
   4   5  -1   31.60    2.70
  -4   5   1   36.50    3.00
   4  -5   1   41.70    3.30
  -4   5   1   35.70    3.00
   4   5  -1   40.10    2.70
  -4  -5  -1   37.40    2.80
   4  -5   1   36.10    3.10
  -4   5   1   34.50    3.20
   4   5  -1   34.10    3.30
  -4  -5  -1   34.10    3.40
   4  -5   1   37.00    4.20
   4  -5   1   34.70    3.10
  -4  -5  -1   38.10    2.90
  -4  -6   1   63.49    3.30
   4  -6  -1   80.59    4.80
   4  -6  -1   76.39    5.70
  -4  -6   1   72.09    4.80
   4   6   1   67.79    4.50
  -4  -6   1   72.79    3.50
   4  -6  -1   76.69    4.20
  -4  -6   1   71.59    3.50
   4  -6  -1   71.69    4.20
   4   6   1   75.79    3.60
   4  -6  -1   70.49    4.60
  -4   6  -1   97.09    6.50
   4   6   1   73.79    3.60
  -4  -6  -1   75.59    3.60
   4   6  -1   67.29    3.40
   4   6  -1   74.49    4.90
   4   6  -1   62.99    3.30
  -4   6   1   79.09    4.90
   4  -6   1   88.29    5.90
  -4  -6  -1   67.99    3.60
  -4  -6  -1   80.69    5.00
  -4   6   1   66.89    4.00
  -4  -7   1   68.79    3.10
   4  -7  -1   76.49    5.00
  -4   7  -1   67.39    3.80
  -4   7  -1   72.19    4.80
   4   7   1   75.09    4.80
  -4  -7   1   63.49    5.30
  -4   7  -1   70.29    3.90
   4   7   1   67.69    3.30
   4   7   1   69.49    3.30
   4  -7  -1   68.39    6.20
   4  -7  -1   72.59    4.10
   4  -7  -1   78.59    4.10
   4  -7  -1   67.79    4.00
  -4  -7  -1   69.89    5.00
   4  -7   1   67.39    4.00
  -4   7   1   64.79    4.00
   4  -7   1   65.89    3.90
   4  -7   1   74.29    4.40
  -4   7   1   69.19    4.00
   4  -7   1   74.39    6.00
   4  -7   1   74.59    5.00
  -4   7   1   71.39    4.60
  -4  -7  -1   69.79    3.30
   4   7  -1   76.99    4.90
   4   7  -1   69.19    3.10
  -4  -7  -1   69.29    3.40
  -4  -8   1   25.20    5.20
   4  -8  -1   27.50    4.30
  -4  -8   1   29.10    4.20
  -4  -8   1   31.20    3.60
   4   8   1   28.30    2.10
   4   8   1   30.90    3.60
  -4  -8   1   21.90    2.70
  -4  -8   1   27.70    1.60
  -4  -8   1   25.30    1.60
   4  -8  -1   36.30    5.20
   4  -8  -1   27.00    2.80
   4  -8  -1   30.30    3.20
   4  -8  -1   29.50    3.10
   4   8   1   28.90    2.40
  -4   8  -1   28.20    3.00
  -4   8   1   30.10    3.10
  -4  -8  -1   25.00    4.30
   4  -8   1   30.00    3.30
  -4   8   1   33.70    4.20
   4   8  -1   30.20    1.80
   4  -8   1   29.00    4.70
   4  -8   1   32.90    4.20
  -4  -8  -1   27.50    2.10
   4   8  -1   26.00    1.70
  -4  -8  -1   28.30    2.10
   4  -8   1   31.60    3.40
   4  -8   1   29.30    3.00
  -4  -8  -1   27.80    4.00
  -4   9  -1    1.10    1.40
  -4  -9   1    1.70    3.00
   4  -9  -1    2.40    1.70
  -4   9  -1    2.30    2.40
   4  -9  -1   -3.90    2.80
   4  -9  -1    2.50    3.70
  -4  -9   1    1.00    2.30
   4  -9  -1    2.10    2.10
   4  -9  -1   -1.00    1.60
  -4  -9   1    0.10    2.70
   4  -9   1    1.10    2.30
  -4   9   1    3.20    1.70
  -4  -9  -1   -1.30    2.50
  -4  -9  -1   -1.80    2.50
   4  -9   1   -5.00    3.10
  -4  -9  -1    1.00    3.00
   4  -9   1    4.10    1.60
   4  -9   1   -2.60    2.80
   4 -10  -1    6.70    2.20
   4 -10  -1    3.90    2.90
   4 -10  -1    5.80    2.20
  -4 -10   1    2.40    3.10
   4 -10  -1    5.00    1.30
   4 -10  -1    5.50    1.40
  -4 -10   1    2.70    2.70
   4 -10  -1    6.40    4.10
  -4 -10   1    3.00    3.30
  -4  10  -1    6.40    1.40
   4 -10   1    8.00    4.20
  -4 -10  -1    4.20    3.30
   4 -10   1   11.30    2.70
  -4 -10  -1    5.10    3.00
   4 -10   1   12.10    2.70
   4 -10   1    2.00    4.00
   4 -10   1    8.50    3.10
  -4 -10  -1    6.40    3.20
   5   0   1   -2.40    1.80
  -5   0  -1    0.10    1.90
   5   0  -1   -4.00    1.80
  -5   0   1   -2.80    1.50
  -5   0   1   -0.80    2.00
   5   0  -1    0.70    1.90
   5   0   1   -2.60    1.90
  -5   0   1   -0.10    1.50
  -5   0  -1   -1.20    1.70
  -5   0  -1    1.90    1.80
   5   0   1    0.60    1.80
   5   0  -1   -0.70    2.00
  -5   0  -1   -2.00    2.00
  -5   0  -1    0.60    2.10
   5   0   1    0.70    2.00
  -5   0   1   -0.30    2.10
  -5   0   1   -2.30    1.90
   5   0   1   -1.00    1.60
   5   0  -1    0.20    1.90
   5   0  -1    0.80    1.70
  -5  -1   1  263.37    8.20
   5  -1  -1  263.97    8.20
  -5  -1   1  263.87    7.90
   5   1   1  275.77    8.20
   5   1   1  257.37    7.60
   5  -1  -1  260.57    8.60
   5  -1  -1  265.07    8.90
   5  -1  -1  269.37    7.90
   5  -1  -1  264.37    7.90
  -5   1  -1  279.77    8.20
  -5   1  -1  275.67    8.10
   5   1   1  263.87    8.10
  -5  -1   1  261.87    7.20
   5  -1  -1  248.98    7.90
  -5   1  -1  256.87    8.00
  -5   1  -1  258.27    8.00
  -5   1  -1  272.97    7.80
  -5  -1   1  268.87    7.80
   5   1   1  251.27    8.00
  -5  -1   1  264.57    8.80
   5   1  -1  271.17    8.10
   5  -1   1  263.17    7.80
   5  -1   1  266.17    8.00
  -5   1   1  250.57    7.90
  -5   1   1  263.17    8.10
  -5   1   1  266.07    7.80
  -5  -1  -1  259.07    7.80
  -5  -1  -1  258.97   10.80
   5   1  -1  256.97    7.80
  -5  -1  -1  252.47    7.90
   5   1  -1  259.87    8.10
   5  -1   1  270.47    8.00
  -5  -1  -1  256.27    8.20
   5  -1   1  264.07    8.10
   5  -1   1  280.87    8.20
  -5  -1  -1  267.47    7.50
   5   1  -1  253.97    7.70
  -5   1   1  255.87    8.00
  -5  -2   1  793.92   17.40
  -5   2  -1  847.12   18.40
  -5  -2   1  795.92   18.40
   5   2   1  851.51   19.00
   5   2   1  871.11   17.70
   5  -2  -1  825.12   18.80
   5   2   1  826.22   18.50
  -5   2  -1  848.52   18.70
  -5   2  -1  844.42   19.20
   5  -2  -1  802.42   18.90
   5   2   1  817.92   18.90
  -5  -2   1  822.12   19.00
   5  -2  -1  822.12   18.50
  -5  -2   1  809.62   18.60
  -5   2  -1  849.32   18.80
   5  -2  -1  810.52   18.70
  -5  -2   1  799.02   18.40
   5  -2  -1  807.22   18.40
  -5   2  -1  825.92   18.70
   5  -2   1  846.62   18.70
   5  -2   1  830.52   18.60
  -5  -2  -1  859.21   19.00
  -5  -2  -1  847.72   17.80
   5  -2   1  860.41   18.50
   5   2  -1  827.02   18.60
  -5  -2  -1  829.02   18.50
   5   2  -1  830.32   19.00
  -5   2   1  802.42   18.70
  -5   2   1  805.22   18.40
  -5  -2  -1  860.71   18.80
  -5   2   1  823.22   18.80
   5  -2   1  840.82   18.80
   5   2  -1  793.42   18.40
   5  -2   1  872.41   19.20
   5   2  -1  816.12   17.90
  -5   2   1  827.22   19.00
  -5   2   1  817.92   18.50
  -5  -2  -1  830.42   18.50
  -5   3  -1   48.40    3.70
   5  -3  -1   49.90    3.80
  -5  -3   1   45.40    3.70
   5  -3  -1   45.20    3.60
   5  -3  -1   44.00    3.70
  -5  -3   1   50.49    3.60
   5  -3  -1   44.60    4.10
  -5   3  -1   45.30    4.00
  -5   3  -1   46.20    3.60
  -5   3  -1   43.90    3.50
  -5  -3   1   44.60    2.80
  -5  -3   1   39.60    3.40
   5  -3  -1   45.80    3.60
  -5   3  -1   47.90    3.70
  -5  -3   1   45.60    4.10
   5   3  -1   44.20    3.50
   5  -3   1   42.20    3.60
   5   3  -1   46.60    3.50
   5  -3   1   46.80    4.10
  -5   3   1   40.20    3.90
   5   3  -1   44.50    2.80
   5  -3   1   43.90    3.80
   5   3  -1   42.70    3.80
  -5   3   1   47.30    3.50
   5  -3   1   55.19    3.70
  -5   3   1   41.00    3.80
   5  -3   1   45.70    3.60
  -5   3   1   47.50    4.60
  -5   3   1   45.40    3.50
   5  -4  -1    9.00    2.40
   5   4   1   15.50    2.70
   5  -4  -1    9.10    2.50
  -5   4  -1   10.60    2.40
   5   4   1    7.70    0.90
   5  -4  -1    3.20    2.00
  -5  -4   1    6.70    3.00
  -5  -4   1    7.90    2.10
   5  -4  -1    7.60    2.80
  -5   4  -1    5.10    2.50
   5  -4  -1    3.00    2.10
  -5  -4   1    7.90    2.20
  -5   4  -1   12.80    2.50
  -5   4   1    8.00    2.40
   5  -4   1    9.80    2.60
  -5   4   1    9.20    2.20
   5  -4   1    8.80    2.60
  -5   4   1    5.60    2.40
   5   4  -1    8.30    2.60
   5  -4   1    9.70    2.40
   5  -4   1    7.00    2.40
  -5  -4  -1   12.70    2.80
  -5   4   1    9.40    2.80
  -5  -4  -1   12.20    2.90
  -5  -4  -1   11.20    2.40
  -5   4   1    5.20    2.50
   5  -4   1    3.90    2.20
   5   4  -1    5.00    1.80
   5   4  -1    6.60    1.30
   5  -5  -1   15.50    2.80
   5  -5  -1   15.40    2.70
  -5   5  -1   11.80    3.00
  -5  -5   1   11.80    2.30
  -5   5  -1   18.20    2.90
   5  -5  -1   15.60    3.40
   5   5   1   18.00    2.70
   5   5   1   14.80    2.50
  -5   5  -1   12.90    2.50
  -5  -5   1   13.70    3.20
   5   5   1   19.90    3.50
   5  -5  -1   11.10    2.60
   5  -5  -1   17.90    3.00
  -5  -5   1   19.60    2.70
  -5   5   1   13.80    2.90
   5  -5   1   15.20    2.90
  -5   5   1   11.80    2.40
  -5  -5  -1   18.90    2.70
  -5   5   1   14.30    2.90
   5  -5   1   11.80    2.70
   5   5  -1   15.00    3.00
  -5  -5  -1   16.80    3.20
   5   5  -1   16.80    2.40
   5  -5   1   12.20    2.80
   5   5  -1   16.20    2.40
   5  -5   1    9.10    3.00
  -5  -5  -1   14.70    2.50
   5  -5   1   16.70    3.50
  -5   5   1   10.50    2.50
  -5   6  -1    5.50    2.50
   5  -6  -1    5.40    2.50
  -5  -6   1    5.50    2.10
   5  -6  -1    1.10    3.10
  -5   6  -1    0.20    2.10
  -5   6  -1    3.20    2.10
   5   6   1    8.50    2.80
  -5  -6   1    3.70    2.00
   5   6   1    6.20    1.90
   5  -6  -1    1.50    2.40
   5  -6  -1    3.30    2.50
   5  -6  -1    4.20    2.40
   5   6   1    4.70    2.00
  -5  -6   1    8.40    3.50
  -5  -6  -1    3.80    2.10
  -5  -6  -1    5.50    2.90
   5   6  -1    4.80    2.80
  -5   6   1    5.50    2.30
  -5  -6  -1   13.50    4.10
  -5   6   1    2.00    2.10
   5  -6   1    5.80    2.50
   5   6  -1    2.30    1.80
   5  -6   1    1.50    2.20
  -5   6   1    5.90    2.40
   5  -6   1    7.40    2.60
   5  -6   1    1.50    2.30
   5  -6   1    4.30    3.30
   5   6  -1    5.60    2.00
   5   7   1    1.80    1.80
  -5  -7   1    1.20    1.70
   5  -7  -1    4.70    3.40
  -5  -7   1   -1.20    2.70
   5  -7  -1   -0.80    2.10
   5   7   1    1.90    2.40
  -5   7  -1    4.80    2.70
   5  -7  -1    1.60    2.10
  -5   7  -1    1.50    2.20
  -5  -7   1    0.80    3.20
   5  -7  -1   -1.10    2.00
   5  -7   1    4.60    3.60
   5  -7   1   -2.00    2.40
  -5   7   1    1.00    2.20
   5   7  -1    1.70    2.90
   5  -7   1   -3.50    2.00
  -5  -7  -1    0.40    2.20
  -5  -7  -1    0.20    1.70
  -5   7   1   -2.20    2.10
   5  -7   1   -1.80    2.20
  -5  -7  -1    3.80    2.70
   5  -8  -1   21.60    3.10
   5  -8  -1   19.60    4.50
   5   8   1   23.80    4.00
   5   8   1   22.90    2.50
  -5  -8   1   22.20    2.20
  -5  -8   1   19.30    4.10
   5  -8  -1   19.90    3.80
  -5   8  -1   19.80    3.40
  -5  -8   1   27.00    2.50
   5  -8  -1   22.40    3.10
   5  -8  -1   29.00    3.30
  -5   8  -1   26.10    3.20
  -5  -8  -1   23.70    2.50
   5  -8   1   25.20    3.50
  -5  -8  -1   23.00    4.00
   5   8  -1   15.80    3.30
   5  -8   1   18.70    2.90
  -5   8   1   19.50    3.50
   5   8  -1   24.10    2.30
   5  -8   1   21.10    3.00
  -5   8   1   20.80    3.00
  -5  -8  -1   24.30    2.60
   5  -8   1   22.60    4.70
   5  -8   1   16.10    3.70
   5  -9  -1    6.30    2.40
  -5  -9   1    1.50    3.50
   5   9   1    8.00    2.90
   5   9   1   11.60    1.50
   5  -9  -1    7.30    2.40
   5  -9  -1   10.70    2.40
   5  -9  -1   11.90    4.30
  -5  -9   1    7.30    0.90
  -5  -9   1   11.10    2.80
  -5   9  -1   10.20    2.20
  -5  -9   1    9.20    1.10
   5  -9  -1    7.50    3.60
  -5  -9  -1    4.70    3.40
   5  -9   1    8.30    2.20
   5  -9   1    8.60    2.70
  -5  -9  -1    7.70    1.40
   5  -9   1    7.00    3.10
  -5   9   1    7.80    2.50
   5  -9   1   12.10    2.40
   5  -9   1   16.10    4.70
  -5  -9  -1   11.70    1.60
  -5  -9  -1    3.70    3.30
  -5  10  -1    6.90    2.10
  -5 -10   1   -0.70    2.80
   5 -10  -1    0.80    2.10
  -5 -10   1    2.20    2.50
   5 -10  -1   -1.60    2.20
   5 -10  -1   -1.60    1.60
   5 -10  -1    4.30    3.20
   5 -10  -1    1.00    1.90
  -5 -10   1    1.70    2.90
   5 -10   1   -0.20    2.40
   5 -10   1    2.60    4.40
  -5 -10  -1    8.70    3.20
   5 -10   1    3.20    2.70
  -5  10   1   -3.50    2.20
   5 -10   1    1.40    1.60
  -5 -10  -1    6.60    3.80
  -5 -10  -1    5.60    3.20
   5 -10   1    1.00    1.50
  -6   0  -1    3.10    2.20
   6   0   1    7.70    2.70
   6   0  -1    3.90    1.90
   6   0  -1    5.00    2.40
   6   0   1    4.70    2.40
   6   0  -1    3.10    2.50
  -6   0  -1    4.00    2.40
   6   0   1    2.90    2.40
  -6   0  -1    7.30    2.50
   6   0  -1    2.60    2.30
   6   0   1    0.90    1.90
  -6   0   1    3.10    1.80
   6   0   1    6.50    2.30
  -6   0   1    1.30    1.90
   6   0   1    3.10    2.30
  -6   0   1    4.20    2.30
   6   0  -1    3.60    2.20
  -6   0  -1    5.50    2.10
   6   0  -1    7.30    2.40
  -6   0   1   -0.20    2.20
  -6   0   1    1.80    2.20
  -6   0  -1    4.20    2.40
   6   1   1   49.10    4.10
   6   1   1   43.80    4.20
   6  -1  -1   54.49    4.00
  -6  -1   1   49.60    3.80
  -6  -1   1   53.39    3.40
  -6   1  -1   45.20    3.70
   6  -1  -1   54.79    4.10
  -6   1  -1   53.39    4.10
  -6  -1   1   50.79    4.30
   6  -1  -1   60.09    4.60
   6  -1  -1   58.89    4.20
   6  -1  -1   45.60    4.10
  -6   1  -1   52.49    4.00
  -6   1  -1   55.89    4.20
   6   1   1   51.89    4.20
   6   1   1   49.20    3.80
  -6   1  -1   49.40    3.70
  -6  -1   1   51.39    4.00
   6  -1  -1   55.79    4.00
  -6   1   1   50.89    4.10
  -6   1   1   51.29    3.80
   6   1  -1   48.20    4.00
   6  -1   1   55.49    4.00
  -6  -1  -1   53.89    3.60
   6   1  -1   49.90    4.10
  -6  -1  -1   53.29    3.60
   6  -1   1   49.80    3.90
  -6  -1  -1   49.50    3.90
   6   1  -1   49.50    4.20
   6  -1   1   47.60    4.30
  -6   1   1   55.69    4.10
  -6  -1  -1   55.29    4.40
  -6   1   1   57.49    4.10
   6   1  -1   50.19    4.00
  -6   1   1   53.29    4.30
   6  -1   1   49.90    4.10
  -6  -1  -1   44.80    4.10
   6  -1   1   44.60    3.90
   6  -2  -1  105.79    5.40
  -6  -2   1  115.89    5.50
  -6   2  -1  115.69    5.50
   6   2   1  112.29    5.30
   6  -2  -1  115.29    5.60
  -6  -2   1  106.49    5.30
  -6  -2   1  115.29    5.60
  -6   2  -1  106.69    5.60
  -6   2  -1  108.79    5.60
   6  -2  -1  103.29    5.50
  -6   2  -1  109.99    5.10
   6  -2  -1  105.09    5.20
  -6   2  -1  113.59    5.40
  -6  -2   1  109.09    5.80
   6  -2  -1  114.29    5.40
   6   2   1  110.49    4.70
   6   2   1  115.99    5.70
   6   2   1  112.09    5.30
  -6  -2   1  109.19    4.40
   6   2  -1  109.79    5.00
   6  -2   1  113.29    5.70
   6   2  -1  110.69    5.30
   6  -2   1  118.19    5.80
   6   2  -1  109.09    5.60
  -6  -2  -1  112.79    5.30
   6  -2   1  107.29    5.40
  -6  -2  -1  112.69    5.30
  -6   2   1  104.89    5.30
  -6   2   1   99.99    5.00
   6  -2   1  123.99    5.80
  -6   2   1  106.49    5.40
  -6  -2  -1  109.69    5.30
  -6   2   1  112.99    5.70
  -6  -2  -1  110.79    5.80
   6   2  -1  113.09    5.40
   6  -2   1  111.89    5.20
  -6   2   1  121.49    5.80
  -6   3  -1  192.98    7.40
   6  -3  -1  187.98    7.80
  -6   3  -1  204.98    7.20
   6   3   1  207.08    6.10
  -6  -3   1  195.58    7.20
  -6  -3   1  193.48    7.20
  -6  -3   1  188.38    7.30
   6   3   1  206.68    7.70
  -6   3  -1  207.28    8.00
  -6  -3   1  199.18    7.90
   6   3   1  212.18    7.40
  -6   3  -1  213.18    7.80
   6  -3  -1  194.58    7.20
   6  -3  -1  193.48    7.50
  -6  -3   1  194.98    6.00
   6   3   1  208.58    7.40
   6  -3  -1  188.88    7.30
   6  -3  -1  202.48    7.60
  -6   3  -1  220.08    7.80
   6   3  -1  198.08    7.30
  -6   3   1  207.88    7.50
   6   3  -1  197.78    7.70
  -6  -3  -1  215.98    7.70
   6  -3   1  202.48    7.30
  -6   3   1  205.58    7.30
   6  -3   1  206.98    7.60
  -6  -3  -1  202.48    7.30
  -6  -3  -1  192.68    7.40
  -6   3   1  194.58    7.60
   6  -3   1  204.38    7.60
   6  -3   1  203.28    8.00
  -6  -3  -1  204.58    7.50
   6   3  -1  197.58    6.40
   6  -3   1  215.38    7.80
  -6   3   1  194.08    7.80
  -6   3   1  203.58    7.60
   6   3  -1  198.98    7.20
  -6  -3  -1  208.08    7.80
  -6  -4   1   78.29    4.70
   6  -4  -1   82.19    4.90
   6  -4  -1   94.99    5.30
  -6   4  -1   88.39    5.20
  -6  -4   1   88.19    5.60
  -6   4  -1   83.79    4.70
   6  -4  -1   79.09    4.60
  -6  -4   1   88.49    5.20
  -6   4  -1   82.89    5.60
  -6  -4   1   86.49    4.90
   6  -4  -1   81.39    5.70
  -6   4  -1   97.49    5.10
  -6  -4   1   81.29    3.90
   6   4   1   90.09    2.90
   6   4   1   91.69    5.00
   6   4   1   86.49    4.90
  -6   4  -1   87.49    5.20
   6   4   1   82.19    5.10
   6  -4  -1   85.59    5.00
  -6   4   1   75.89    5.40
  -6  -4  -1   81.49    4.80
   6   4  -1   88.39    3.60
   6   4  -1   77.29    4.60
  -6  -4  -1   85.39    5.50
  -6  -4  -1   79.39    5.00
  -6   4   1   77.29    5.00
   6  -4   1   95.49    5.90
  -6   4   1   90.29    5.20
   6   4  -1   81.59    4.80
   6  -4   1   92.29    5.10
   6  -4   1   80.09    5.30
  -6  -4  -1   83.39    4.90
   6  -4   1   94.59    5.20
   6   4  -1   80.09    5.20
  -6   4   1   78.79    4.90
   6  -4   1   90.69    5.30
  -6   5  -1   39.30    3.80
  -6   5  -1   44.70    4.50
  -6  -5   1   50.49    4.80
   6   5   1   37.90    3.70
   6   5   1   41.00    4.20
   6  -5  -1   45.70    4.70
  -6  -5   1   39.00    4.00
  -6   5  -1   40.30    4.10
  -6   5  -1   41.20    4.80
  -6  -5   1   39.40    4.40
   6  -5  -1   35.60    4.70
   6  -5  -1   41.10    4.40
  -6  -5   1   38.20    3.80
   6  -5  -1   37.50    4.10
   6  -5  -1   40.90    3.90
  -6   5   1   41.60    4.00
   6   5  -1   45.70    3.80
   6  -5   1   44.50    4.50
  -6   5   1   37.90    4.00
   6   5  -1   38.80    4.20
  -6   5   1   36.90    4.10
  -6  -5  -1   38.00    3.90
   6  -5   1   38.10    4.00
  -6  -5  -1   41.00    4.60
   6  -5   1   36.20    4.00
   6   5  -1   36.40    3.50
  -6  -5  -1   37.90    3.90
  -6   5   1   36.40    4.70
   6  -5   1   41.40    4.00
   6  -5   1   45.30    5.10
   6   5  -1   41.30    2.20
   6   6   1   74.69    4.60
  -6  -6   1   85.59    5.70
   6  -6  -1   80.19    5.30
   6  -6  -1   80.19    5.30
  -6  -6   1   88.29    5.90
  -6  -6   1   80.09    4.70
   6  -6  -1   79.89    5.20
  -6   6  -1   81.09    5.20
   6   6   1   79.99    8.10
   6  -6  -1   86.59    6.60
   6   6  -1   82.39    5.90
  -6   6   1   78.29    5.10
  -6  -6  -1   79.09    5.00
   6  -6   1   89.09    5.70
  -6  -6  -1   87.49    6.20
   6  -6   1   81.49    5.30
   6  -6   1   82.49    6.50
   6  -6   1   73.69    5.20
   6   6  -1   82.39    4.70
  -6   6   1   75.49    6.00
  -6  -6  -1   73.09    4.50
   6  -6   1   82.19    5.10
   6  -7  -1  130.59    6.20
   6   7   1  129.49    6.90
  -6   7  -1  125.39    6.70
   6   7   1  120.19    5.50
  -6  -7   1  128.09    5.50
   6  -7  -1  125.89    6.40
   6  -7  -1  125.09    6.80
  -6  -7   1  133.29    5.60
  -6   7  -1  122.09    6.10
   6  -7  -1  117.99    8.00
  -6  -7   1  129.99    7.50
   6  -7  -1  121.39    5.80
   6  -7   1  133.39    6.30
  -6   7   1  126.49    6.50
   6   7  -1  135.39    5.50
  -6  -7  -1  133.99    7.20
   6   7  -1  134.29    7.10
   6  -7   1  137.29    6.20
  -6   7   1  121.49    6.10
   6  -7   1  124.79    8.00
  -6  -7  -1  125.99    5.60
   6  -7   1  121.99    6.30
  -6  -7  -1  124.69    5.60
   6  -7   1  125.39    6.10
  -6  -8   1    1.30    2.80
  -6   8  -1   -0.90    2.20
   6  -8  -1    3.00    2.50
   6  -8  -1    0.30    2.40
  -6  -8   1    1.30    1.80
   6   8   1    1.00    3.10
   6  -8  -1   -2.30    3.10
   6  -8  -1    2.70    3.80
  -6  -8   1    0.80    1.70
   6  -8  -1   -1.00    2.00
  -6   8   1   -1.50    2.00
  -6  -8  -1    1.30    2.00
   6   8  -1    1.00    1.60
   6  -8   1    3.80    3.70
   6  -8   1    3.40    2.20
   6  -8   1    0.50    2.70
   6  -8   1    2.00    2.40
  -6  -9   1    3.60    1.60
  -6  -9   1    7.40    3.70
  -6  -9   1   -2.30    2.80
   6   9   1    4.30    1.90
  -6  -9   1    0.80    2.20
   6  -9  -1    6.50    2.70
   6  -9  -1    7.20    2.70
   6  -9  -1    5.20    3.30
  -6   9  -1    2.60    2.80
  -6  -9   1    4.10    1.60
   6  -9  -1    3.20    3.90
   6  -9  -1    2.30    2.20
   6  -9   1    0.00    3.80
   6  -9   1    3.10    2.50
  -6   9   1    2.80    2.40
  -6  -9  -1    1.80    3.20
  -6  -9  -1    3.20    3.50
  -6  -9  -1    4.30    1.80
   6   9  -1    4.90    1.80
  -6  -9  -1    6.70    1.80
   6  -9   1    2.80    3.20
   7   0   1    5.30    2.50
   7   0  -1   -0.50    2.40
  -7   0  -1   -1.10    2.10
   7   0   1   -1.50    2.00
   7   0  -1    0.60    1.90
   7   0   1    0.00    2.60
   7   0  -1   -0.10    2.30
   7   0   1    0.50    2.50
  -7   0   1   -2.60    2.30
   7   0  -1   -5.10    2.10
  -7   0  -1   -0.20    2.60
  -7   0  -1    2.40    2.60
  -7   0   1   -0.70    1.90
   7   0  -1   -0.40    2.30
   7   0  -1    0.50    2.20
  -7   0   1   -0.30    2.50
  -7   0   1   -5.30    2.30
  -7   0  -1   -0.60    2.30
  -7   0  -1    1.20    2.00
  -7   0   1    2.90    2.30
  -7  -1   1   53.19    4.60
   7  -1  -1   60.29    4.60
   7  -1  -1   58.49    4.90
   7   1   1   59.79    4.70
  -7   1  -1   64.69    4.90
  -7   1  -1   54.09    4.40
   7  -1  -1   62.39    5.00
   7   1   1   62.09    4.70
  -7   1  -1   57.29    4.30
  -7   1  -1   63.49    5.30
  -7   1  -1   64.29    4.80
  -7  -1   1   59.59    4.00
   7   1   1   53.69    4.40
   7   1   1   57.09    4.80
   7  -1  -1   62.19    5.50
  -7  -1   1   61.19    4.30
   7  -1  -1   55.49    4.90
  -7  -1   1   50.59    4.60
   7  -1  -1   60.79    4.70
  -7  -1   1   54.09    4.90
   7  -1   1   53.79    4.50
   7  -1   1   66.49    4.90
  -7   1   1   57.19    4.30
   7   1  -1   61.89    4.70
  -7  -1  -1   64.99    4.80
  -7   1   1   58.99    4.70
  -7   1   1   48.00    4.50
  -7  -1  -1   52.19    4.90
   7  -1   1   52.89    4.50
   7   1  -1   60.89    4.60
   7   1  -1   59.59    4.80
  -7  -1  -1   61.89    4.50
   7  -1   1   54.79    4.40
  -7  -1  -1   55.69    4.10
  -7   1   1   56.69    4.30
  -7   1   1   59.19    4.90
   7  -1   1   68.99    4.80
   7   1  -1   57.59    4.70
  -7  -1  -1   58.39    4.70
  -7   2  -1  237.68    8.80
   7  -2  -1  237.78    8.80
  -7   2  -1  249.97    8.40
   7  -2  -1  217.98    9.80
  -7   2  -1  236.18    8.70
   7  -2  -1  240.68    8.50
   7   2   1  247.18    8.80
  -7  -2   1  236.08    8.60
   7   2   1  245.08    7.80
   7   2   1  246.88    8.90
  -7  -2   1  236.98    8.40
   7  -2  -1  233.58    9.60
   7  -2  -1  222.58    8.40
  -7  -2   1  230.68    9.00
  -7   2  -1  253.47    9.00
  -7  -2   1  236.68    7.50
   7  -2  -1  240.98    8.80
  -7   2  -1  246.78    8.80
   7   2   1  237.68    8.50
  -7  -2   1  233.88    8.50
  -7  -2  -1  253.87    9.10
  -7  -2  -1  224.68    8.40
   7   2  -1  236.08    8.60
  -7  -2  -1  231.18    8.40
   7   2  -1  223.38    8.90
   7   2  -1  236.88    8.80
  -7   2   1  245.18    8.70
   7   2  -1  215.28    8.30
  -7   2   1  236.28    8.80
  -7   2   1  231.58    8.60
   7  -2   1  236.78    8.60
   7  -2   1  247.08    8.50
  -7   2   1  231.98    8.80
   7  -2   1  253.37    8.90
  -7   2   1  233.78    8.30
   7  -2   1  260.87    9.10
  -7  -2  -1  244.58    8.70
  -7  -2  -1  250.77    7.80
   7  -2   1  261.87    9.10
  -7  -3   1  150.48    6.90
   7   3   1  163.28    5.90
  -7   3  -1  173.88    7.30
   7  -3  -1  147.89    6.80
   7   3   1  157.28    7.10
  -7   3  -1  153.28    6.80
  -7  -3   1  169.28    7.00
   7  -3  -1  162.68    7.10
  -7   3  -1  166.98    7.40
  -7   3  -1  145.69    8.20
   7  -3  -1  153.98    6.80
  -7   3  -1  158.88    7.20
  -7  -3   1  155.78    7.10
   7   3   1  155.68   10.90
   7  -3  -1  155.08    7.40
  -7  -3   1  164.88    7.70
   7  -3  -1  158.58    7.20
   7  -3   1  161.18    6.90
  -7   3   1  158.78    7.10
   7  -3   1  161.78    7.30
  -7  -3  -1  157.18    7.00
   7  -3   1  159.98    7.60
   7   3  -1  155.98    7.00
  -7  -3  -1  142.29    6.90
   7  -3   1  149.99    6.90
   7   3  -1  163.78    6.40
  -7   3   1  152.28    7.20
   7  -3   1  151.48    7.30
  -7  -3  -1  167.08    6.20
  -7  -3  -1  162.38    7.50
  -7   3   1  148.99    7.40
  -7   3   1  149.49    6.80
  -7  -3  -1  152.28    7.10
  -7   3   1  158.98    6.80
   7   4   1   -2.00    2.60
   7  -4  -1    2.50    3.10
  -7  -4   1    5.50    2.70
   7   4   1    4.90    1.60
  -7   4  -1    5.30    2.50
  -7  -4   1    3.20    2.80
  -7   4  -1    3.10    2.70
  -7   4  -1    2.40    3.00
   7  -4  -1    0.60    2.70
  -7  -4   1   -0.10    3.00
   7   4   1    1.00    2.40
  -7  -4   1    1.70    2.70
  -7   4  -1    6.00    3.00
   7  -4  -1    0.80    2.90
  -7  -4   1    2.40    3.00
   7   4   1    2.20    2.50
   7  -4  -1    1.00    3.10
  -7   4  -1    0.70    2.80
   7  -4  -1    6.90    3.00
  -7  -4  -1    5.80    2.90
  -7   4   1    5.50    3.00
   7   4  -1    2.20    2.50
   7   4  -1    2.80    2.50
  -7  -4  -1   -0.50    2.80
  -7  -4  -1    1.30    2.70
   7   4  -1    2.40    1.70
  -7   4   1    0.70    2.80
  -7   4   1    4.50    3.00
   7  -4   1    2.40    3.20
   7  -4   1    6.20    3.40
   7  -4   1    4.20    2.70
   7  -4   1    6.70    2.80
   7  -4   1    8.10    3.20
   7   4  -1    3.20    3.00
  -7   4   1    7.90    3.00
  -7  -4  -1    4.10    2.10
  -7  -4  -1    5.40    3.30
  -7  -5   1    9.10    3.80
  -7  -5   1   16.40    3.60
  -7   5  -1   16.40    3.70
   7  -5  -1   14.70    3.80
   7   5   1   15.10    3.90
   7  -5  -1   15.30    3.50
   7   5   1   12.00    3.10
   7  -5  -1   11.40    3.30
   7  -5  -1    9.00    3.20
  -7   5  -1   17.70    3.40
   7  -5  -1   14.10    4.00
  -7   5   1   11.30    5.30
  -7   5   1    9.90    2.90
   7  -5   1   14.00    3.60
   7  -5   1   11.00    3.10
  -7  -5  -1   13.60    2.60
  -7  -5  -1   11.00    3.00
   7  -5   1   20.10    3.60
   7  -5   1   13.70    3.30
   7  -5   1   14.70    4.00
  -7  -5  -1    8.50    3.70
   7   5  -1   14.70    3.80
   7   5  -1   13.30    1.60
  -7  -5  -1   12.30    3.10
   7   5  -1   19.20    4.00
   7  -6  -1   50.49    5.00
   7  -6  -1   46.00    4.70
  -7   6  -1   54.29    5.30
   7   6   1   50.59    5.90
   7   6   1   42.30    4.20
  -7  -6   1   42.50    4.20
  -7   6  -1   45.10    4.40
   7  -6  -1   47.50    4.90
   7  -6  -1   40.90    5.40
  -7  -6   1   38.90    3.90
   7  -6  -1   46.90    5.10
  -7  -6   1   43.90    4.30
  -7  -6   1   47.10    6.90
   7  -6   1   53.29    4.90
  -7   6   1   49.20    4.60
   7  -6   1   47.80    5.90
  -7  -6  -1   51.19    4.70
  -7  -6  -1   50.09    4.40
  -7  -6  -1   53.19    6.60
   7   6  -1   44.70    4.20
   7  -6   1   41.80    4.60
   7  -6   1   43.70    4.80
  -7   6   1   47.90    5.00
   7   7   1   14.00    2.90
   7  -7  -1    9.70    3.30
   7  -7  -1   11.80    3.60
  -7  -7   1   11.10    4.30
   7  -7  -1    7.80    3.00
  -7  -7   1   21.60    3.40
  -7  -7   1   14.30    3.00
   7  -7  -1    9.80    3.50
   7  -7  -1    4.30    3.80
   7  -7   1   12.90    3.40
  -7  -7  -1   13.20    3.10
   7   7  -1   11.80    2.60
   7  -7   1   11.80    3.00
   7  -7   1   16.00    3.50
  -7  -7  -1    9.90    2.80
  -7  -7  -1   18.30    3.90
   7  -7   1   14.80    4.60
  -7   8  -1    4.80    2.90
   7   8   1   10.20    2.50
   7  -8  -1    4.80    4.30
  -7  -8   1    7.00    2.50
   7  -8  -1    2.00    2.80
   7  -8  -1    4.00    3.20
   7  -8  -1    1.60    2.70
  -7  -8   1    7.20    3.60
   7  -8   1    4.70    3.30
  -7  -8  -1    5.80    2.50
   7  -8   1    7.60    3.10
   7   8  -1    3.60    2.70
   7  -8   1    4.60    3.10
  -7  -8  -1    3.10    2.20
   7  -8   1    7.20    2.80
   7  -8   1    2.20    4.00
  -7   8   1    3.60    2.80
  -7  -8  -1    3.10    3.70
  -7  -9   1    8.40    2.20
   7  -9  -1    9.50    4.60
  -7   9  -1    3.90    2.90
   7  -9  -1    0.00    3.00
   7   9   1    3.20    2.40
  -7  -9   1   -4.10    3.20
   7  -9  -1    6.20    2.80
  -7  -9   1    4.40    1.90
   7  -9  -1    8.30    2.70
   7  -9  -1    2.50    3.10
  -7  -9   1    4.10    2.30
  -7  -9  -1    4.70    2.00
   7  -9   1   -1.80    2.90
   7  -9   1    1.10    3.10
   7   9  -1    3.50    2.30
  -7   9   1    5.30    3.10
   7  -9   1    3.90    2.50
   7  -9   1    1.50    2.70
  -7  -9  -1    8.20    3.60
   7  -9   1   -0.50    3.90
  -7  -9  -1    3.50    2.20
  -8   0  -1    6.40    3.10
  -8   0   1    5.80    3.30
   8   0   1    3.90    3.00
   8   0   1    2.10    3.00
   8   0  -1    0.20    3.20
   8   0   1    7.70    3.50
  -8   0  -1   -0.40    2.40
  -8   0  -1    2.20    2.40
  -8   0   1   -0.40    2.40
  -8   0   1   -0.30    2.40
  -8   0  -1   13.50    3.80
  -8   0  -1    9.40    3.40
  -8   0   1    4.80    3.20
   8   0  -1    4.60    3.20
   8   0   1    4.50    2.90
  -8   0   1    3.20    2.90
   8   0  -1    4.60    2.90
   8   0  -1    2.40    3.00
   8   0  -1    5.20    3.30
  -8   1  -1  184.58    8.30
   8   1   1  179.68    8.10
   8   1   1  173.58    7.90
  -8  -1   1  182.38    7.80
  -8  -1   1  183.68    7.10
  -8  -1   1  188.18    8.40
   8  -1  -1  195.88    8.00
  -8  -1   1  185.48    8.30
   8  -1  -1  183.88    8.00
  -8   1  -1  189.38    7.90
   8   1   1  180.08    7.80
  -8   1  -1  189.28    8.20
   8  -1  -1  185.38    8.70
   8  -1  -1  185.48    8.10
   8   1   1  208.88    8.60
  -8   1  -1  194.48    7.80
  -8   1  -1  200.28    8.40
   8  -1  -1  191.18    8.10
  -8  -1   1  189.08    8.50
   8  -1  -1  190.88    8.30
  -8  -1  -1  190.28    8.50
   8   1  -1  191.78    8.60
  -8   1   1  186.38    8.00
   8   1  -1  184.78    8.20
   8  -1   1  197.78    8.20
  -8   1   1  189.28    7.80
   8  -1   1  192.28    8.20
  -8   1   1  188.78    8.60
  -8  -1  -1  189.18    7.50
   8  -1   1  188.28    8.20
   8   1  -1  182.78    8.10
   8  -1   1  195.18    8.20
  -8   1   1  181.48    8.20
   8  -1   1  180.88    7.90
  -8  -1  -1  178.88    7.70
   8   1  -1  187.68    8.10
  -8  -1  -1  181.48    8.20
  -8   1   1  191.58    8.30
   8  -1   1  192.08    8.70
  -8  -1  -1  203.68    8.50
  -8   2  -1   -1.40    2.90
  -8   2  -1    2.20    2.40
   8   2   1    4.80    3.00
   8   2   1    3.10    3.00
   8  -2  -1   11.00    3.40
  -8  -2   1    0.60    2.40
  -8   2  -1    1.50    2.70
  -8   2  -1    8.20    3.40
   8   2   1   -1.00    2.50
  -8   2  -1    6.50    3.40
   8  -2  -1    5.80    3.30
   8  -2  -1    3.10    3.10
  -8  -2   1    6.80    2.40
   8  -2  -1    3.40    3.30
  -8  -2   1   -1.00    3.00
  -8  -2   1    4.40    3.30
   8  -2  -1    4.80    3.40
  -8  -2   1    2.90    3.70
   8   2   1    3.20    3.20
   8  -2  -1    0.20    3.30
  -8  -2  -1    3.60    3.10
   8   2  -1   -0.80    2.80
  -8   2   1    7.60    3.40
  -8   2   1    1.50    3.00
   8   2  -1    2.60    3.00
   8   2  -1    5.00    3.30
  -8  -2  -1    6.50    2.50
   8   2  -1    4.90    3.10
   8  -2   1    6.00    3.30
  -8   2   1    6.80    3.50
  -8  -2  -1    0.20    2.60
   8  -2   1    5.00    3.50
  -8   2   1    2.90    2.70
  -8  -2  -1    7.50    3.50
   8  -2   1    2.40    3.30
  -8  -2  -1    0.00    3.70
   8  -2   1    6.50    3.00
   8  -2   1    2.00    3.30
   8  -3  -1   -1.90    2.90
  -8  -3   1   -0.60    4.40
  -8  -3   1    2.50    3.00
   8  -3  -1   -5.30    2.90
  -8   3  -1   -0.80    3.00
   8  -3  -1    7.10    3.20
   8   3   1   -5.30    2.90
   8   3   1   -0.10    2.20
  -8   3  -1    2.30    2.50
   8   3   1   -2.50    3.20
   8   3   1    0.30    2.90
  -8  -3   1    0.20    2.10
  -8   3  -1   -7.80    3.70
  -8   3  -1   -0.30    3.10
  -8  -3   1   -1.90    3.10
  -8   3  -1   -0.50    3.00
   8  -3  -1   -6.60    2.70
   8  -3  -1   -1.30    2.90
   8  -3  -1    3.80    3.30
  -8  -3  -1   -4.50    2.80
  -8  -3  -1   -1.50    3.10
   8   3  -1   -0.30    3.00
  -8   3   1    2.00    5.80
   8  -3   1    0.90    3.20
   8  -3   1    2.10    2.90
  -8   3   1    2.20    2.90
   8   3  -1    2.90    4.00
   8  -3   1    2.70    3.30
   8  -3   1   -6.30    3.10
   8   3  -1    1.50    3.10
  -8   3   1   -0.50    3.00
  -8   3   1   -0.70    2.70
  -8  -3  -1    1.30    2.20
  -8   3   1    4.00    2.70
  -8  -3  -1    4.40    3.60
  -8   4  -1   -0.50    2.30
   8   4   1   -0.40    2.80
   8  -4  -1   -4.20    2.60
   8  -4  -1    0.70    3.40
  -8  -4   1   -2.50    4.00
  -8  -4   1   -1.20    1.90
  -8   4  -1   -0.10    3.10
   8  -4  -1    0.50    2.90
   8  -4  -1   -3.60    3.80
  -8  -4   1   -3.90    2.80
  -8  -4   1   -3.60    2.40
   8  -4  -1    1.90    3.10
  -8   4  -1   -1.30    3.10
  -8   4   1   -3.10    3.00
   8  -4   1    1.60    3.60
  -8   4   1   -1.30    2.70
   8  -4   1   -0.90    3.20
  -8   4   1    0.60    2.80
   8  -4   1   -2.20    2.70
   8  -4   1    2.20    3.10
  -8  -4  -1   -0.70    3.20
   8   4  -1    6.20    2.40
   8   4  -1    1.50    3.50
  -8  -4  -1   -1.30    2.00
  -8  -4  -1   -1.60    2.80
  -8  -4  -1   -6.30    2.80
   8  -4   1    0.40    2.80
   8  -5  -1    2.70    3.20
  -8  -5   1   -5.40    3.30
  -8   5  -1    6.70    3.10
   8  -5  -1    1.60    3.00
  -8  -5   1   -2.00    1.90
   8  -5  -1    5.10    3.60
   8   5   1    0.40    2.70
   8  -5  -1    0.40    2.80
  -8  -5   1    0.70    3.10
  -8   5  -1    2.80    3.10
  -8  -5   1    3.40    2.80
   8  -5  -1    0.00    3.40
   8  -5   1   -2.30    3.40
  -8  -5  -1    2.70    3.10
   8  -5   1    0.00    3.30
  -8  -5  -1    3.30    2.10
  -8   5   1    3.40    3.10
   8  -5   1    4.80    4.00
  -8  -5  -1    3.00    2.70
   8   5  -1    0.40    2.60
  -8   5   1    0.40    2.90
   8  -5   1    5.10    3.40
  -8  -5  -1    5.80    3.70
   8  -5   1    2.20    2.90
   8   5  -1    4.50    1.40
   8  -6  -1   -1.30    3.10
   8  -6  -1    0.30    2.90
   8  -6  -1   -1.60    3.40
  -8  -6   1    0.70    1.90
   8  -6  -1    2.50    3.10
   8  -6  -1   -4.10    2.80
  -8  -6   1   -1.90    3.60
  -8   6  -1   -2.70    2.50
  -8  -6   1   -2.50    2.50
  -8  -6   1    5.80    2.50
  -8  -6  -1   -7.00    2.40
   8  -6   1    2.80    3.80
  -8  -6  -1   -1.50    1.90
   8  -6   1    1.70    2.80
   8  -6   1   -4.00    2.70
  -8  -6  -1    2.20    2.70
   8  -6   1    1.30    3.10
  -8   6   1   -0.70    4.80
   8  -6   1   -1.40    3.10
  -8  -6  -1    1.90    4.00
   8  -7  -1   -2.40    2.90
  -8   7  -1    2.70    3.00
   8   7   1    8.60    2.90
  -8  -7   1    3.20    2.60
   8  -7  -1   11.60    3.40
   8  -7  -1    6.70    3.80
  -8  -7   1    6.50    2.20
  -8  -7   1    1.80    4.20
   8  -7  -1    4.80    4.00
   8  -7  -1    6.00    3.30
  -8  -7  -1    6.20    3.80
  -8  -7  -1    2.90    2.50
  -8  -7  -1   10.90    2.90
  -8   7   1    0.70    3.10
   8  -7   1    1.00    2.80
   8  -7   1    5.60    3.10
   8  -7   1   10.80    3.70
   8   7  -1    2.80    2.70
  -8  -7  -1    6.90    3.00
   8  -7   1    4.60    4.20
  -8  -8   1    0.50    3.90
  -8  -8   1   -0.60    3.80
  -8  -8   1    4.00    2.60
   8  -8  -1    2.20    4.00
   8  -8  -1    3.10    3.00
   8  -8  -1    3.70    4.10
  -8  -8   1    0.90    2.00
   8   8   1   -0.50    2.50
   8  -8  -1    3.70    3.10
   8  -8  -1    9.70    3.60
  -8   8  -1    3.00    3.20
   8  -8   1    6.50    3.50
   8  -8   1    8.50    4.70
   8  -8   1    2.10    2.90
  -8  -8  -1    8.30    4.00
  -8   8   1    1.00    3.10
   8  -8   1    7.20    3.50
   8   8  -1    4.40    2.60
  -8  -8  -1    1.30    2.30
  -9   0  -1    1.90    3.40
  -9   0   1    1.90    2.90
   9   0   1    4.60    3.40
  -9   0   1    3.10    3.60
   9   0   1    5.20    3.80
  -9   0  -1    3.40    3.60
  -9   0   1    4.30    3.80
   9   0  -1   -5.10    3.30
   9   0  -1    0.80    3.40
   9   0  -1    3.60    3.60
   9   0   1    8.40    3.40
  -9   0  -1   -4.30    3.30
  -9   0   1    1.30    3.60
  -9   1  -1    8.70    3.80
  -9  -1   1    2.30    2.60
  -9  -1   1   -0.80    3.50
   9   1   1    7.80    3.60
   9   1   1    6.10    3.30
  -9  -1   1    6.20    3.70
   9  -1  -1    0.50    2.80
   9  -1  -1    9.40    4.00
   9  -1  -1    4.60    3.40
  -9   1  -1    3.70    3.00
  -9   1  -1    6.10    3.80
   9  -1  -1    8.10    3.80
   9  -1  -1    2.80    3.40
  -9  -1   1    6.00    3.70
  -9   1  -1    8.70    3.50
  -9   1   1    3.60    3.30
   9   1  -1   -2.20    3.80
   9  -1   1   10.10    3.70
   9   1  -1    5.10    3.80
   9   1  -1   -1.20    3.20
   9  -1   1    4.90    3.40
   9  -1   1   13.70    4.00
  -9  -1  -1    5.10    3.60
  -9  -1  -1    2.90    3.60
  -9   1   1    5.80    3.90
  -9   1   1    7.20    3.70
  -9  -1  -1    5.10    3.00
  -9  -1  -1    6.10    3.90
  -9   1   1   10.10    4.10
   9  -1   1    3.10    3.60
   9  -2  -1    2.20    3.10
   9  -2  -1   -2.10    3.00
  -9  -2   1   -4.40    3.30
   9   2   1    0.00    5.10
   9  -2  -1   -1.50    3.30
  -9   2  -1   -1.00    3.90
   9   2   1   -2.70    3.40
  -9   2  -1   -3.10    3.30
   9  -2  -1    0.90    3.50
  -9   2  -1    1.10    3.80
   9  -2  -1    0.70    3.50
  -9   2  -1   -3.70    3.10
  -9  -2   1    8.40    6.50
   9   2   1   -0.30    2.80
  -9  -2   1   -0.80    3.00
  -9  -2   1   -0.90    2.30
  -9  -2  -1    0.80    3.10
  -9   2   1    2.60    3.60
  -9   2   1   -1.50    2.90
   9   2  -1    2.80    3.20
  -9  -2  -1    5.90    6.00
  -9  -2  -1   -2.70    2.60
   9  -2   1    2.50    3.40
  -9   2   1   -4.80    3.40
  -9   2   1    2.80    4.40
   9  -2   1    2.30    3.50
  -9  -2  -1   -0.60    3.50
   9  -2   1   -0.30    3.30
   9  -2   1    5.90    3.50
   9  -2   1   -3.70    3.10
   9   2  -1    0.70    3.10
  -9   3  -1    4.60    3.70
  -9  -3   1    0.90    3.60
  -9  -3   1    0.70    3.20
  -9   3  -1    4.80    3.70
  -9  -3   1    5.50    3.70
   9  -3  -1    2.60    3.20
   9   3   1    7.70    3.20
   9  -3  -1    1.00    3.70
   9   3   1   -2.90    3.10
  -9  -3   1    7.00    2.40
   9  -3  -1    5.70    3.40
   9  -3  -1    4.70    3.30
   9   3  -1    7.00    3.40
  -9   3   1    2.00    3.30
   9   3  -1    9.30    3.40
  -9  -3  -1    4.00    3.80
   9  -3   1    0.50    3.30
   9  -3   1   -0.10    3.20
  -9   3   1    0.50    3.50
  -9  -3  -1    4.70    2.50
   9  -3   1    5.50    3.70
  -9  -3  -1    0.80    3.20
   9  -3   1    5.70    3.60
  -9  -3  -1    7.30    3.80
   9  -4  -1   -3.70    3.40
   9  -4  -1    1.20    3.10
  -9  -4   1    0.80    3.20
   9  -4  -1    2.50    3.60
   9   4   1    0.00    1.80
  -9  -4   1   -0.20    2.00
  -9   4  -1    2.00    3.70
   9   4   1    0.60    3.20
  -9  -4   1    0.10    3.80
  -9  -4   1    4.10    3.20
   9  -4  -1    5.30    3.70
  -9   4  -1   -2.30    3.30
   9  -4   1    0.10    3.10
  -9  -4  -1    0.00    2.20
  -9   4   1    2.10    3.50
  -9  -4  -1    0.40    2.90
   9   4  -1    2.50    2.30
  -9  -4  -1   -4.30    3.30
  -9  -4  -1    2.20    3.60
  -9   4   1    5.90    3.10
   9  -4   1    1.40    3.50
   9  -4   1    3.10    3.20
   9  -4   1    3.20    3.80
   9   4  -1    0.40    3.40
  -9  -5   1   46.30    3.70
  -9  -5   1   39.60    5.20
   9  -5  -1   41.30    5.80
  -9  -5   1   42.00    5.90
   9  -5  -1   42.30    5.10
   9  -5  -1   41.10    5.60
   9  -5  -1   48.60    5.80
  -9   5  -1   42.80    5.30
  -9  -5   1   37.40    4.90
   9  -5   1   41.10    5.40
   9  -5   1   41.20    5.50
   9   5  -1   38.10    2.70
  -9  -5  -1   29.40    5.50
  -9  -5  -1   43.50    5.20
  -9   5   1   45.40    5.10
  -9  -5  -1   43.90    4.00
   9   5  -1   40.90    4.90
  -9  -5  -1   37.40    4.90
   9  -5   1   37.50    4.80
   9  -5   1   34.70    5.60
  -9   5   1   44.90    5.90
  -9  -6   1   11.50    2.40
   9  -6  -1   10.10    3.50
   9   6   1    5.90    3.30
  -9  -6   1    3.70    4.00
   9  -6  -1    4.60    3.40
  -9  -6   1    5.20    3.30
   9  -6  -1    6.80    4.20
  -9  -6   1    4.50    3.10
  -9   6  -1    8.80    3.60
   9  -6  -1    9.10    3.70
   9  -6   1    3.10    3.60
  -9  -6  -1    3.10    4.10
   9   6  -1    5.00    2.90
   9  -6   1    3.50    4.00
  -9  -6  -1    1.40    2.30
   9  -6   1    6.10    3.80
   9  -6   1    5.70    3.50
  -9   6   1   11.00    3.80
  -9  -6  -1    8.20    3.30
  -9  -6  -1    9.40    3.30
   9  -7  -1   -2.30    3.00
  -9  -7   1    2.50    2.00
   9  -7  -1    6.50    3.40
   9  -7  -1   -0.10    4.10
  -9  -7   1   -0.70    2.80
   9   7   1    1.70    2.90
  -9  -7   1    5.60    3.90
  -9  -7   1    2.60    4.40
  -9   7  -1    2.90    3.40
   9  -7   1    4.70    5.40
   9   7  -1    0.60    2.70
  -9   7   1    1.10    4.90
  -9  -7  -1   -0.90    2.50
   9  -7   1   -1.80    3.30
   9  -7   1    3.70    3.40
   9  -7   1    2.60    4.00
  -9  -7  -1    3.10    4.00
  -9  -7  -1   -0.40    4.00
  -9  -7  -1   -0.50    2.60
  10   0   1   16.90    3.90
  10   0   1   25.90    4.60
 -10   0  -1   18.90    5.40
  10   0  -1   25.90    4.80
 -10   0   1    6.00    3.20
 -10   0  -1   12.00    3.50
 -10   0   1   20.10    4.70
 -10   1  -1  114.89    7.80
 -10   1  -1  120.89    7.80
  10   1   1  123.79    7.70
 -10   1  -1  113.69    8.10
  10   1   1  118.39    7.20
 -10  -1   1  116.49    8.00
 -10  -1   1  103.89    7.60
 -10  -1   1  100.59    7.60
  10  -1  -1  109.29    7.90
 -10  -1   1  118.99    7.50
  10  -1  -1   96.49    7.30
 -10   1   1  114.29    8.30
  10  -1   1  119.89    7.90
 -10  -1  -1  126.49    7.70
 -10  -1  -1   98.49    6.60
  10   1  -1  115.39    7.60
  10  -1   1  110.39    8.90
  10   1  -1   98.69    8.10
 -10   1   1  122.49    8.30
 -10   1   1  110.79    7.60
 -10  -1  -1   98.39    7.60
 -10  -1  -1  103.19    7.80
  10  -2  -1   -4.00    3.50
  10  -2  -1   -0.60    3.30
  10   2   1   -4.20    3.10
 -10  -2   1    3.60    3.50
  10  -2  -1   -2.00    3.80
  10   2   1   -3.50    2.90
 -10   2  -1    2.20    3.60
  10  -2  -1   -2.70    3.40
 -10  -2   1    0.00    3.60
 -10   2  -1    0.50    3.60
 -10  -2   1    1.40    2.70
 -10  -2   1   -0.60    3.60
 -10  -2  -1   -5.50    3.00
 -10  -2  -1    2.40    3.10
  10   2  -1    2.50    3.40
  10  -2   1   -0.50    3.60
 -10   2   1    6.60    3.90
 -10   2   1    2.00    3.90
  10  -2   1    2.80    3.20
  10   2  -1   -0.80    3.00
 -10  -2  -1   -4.70    2.90
 -10  -2  -1   -2.00    3.90
  10  -2   1    1.10    3.90
  10  -2   1   -5.60    3.60
 -10   3  -1    7.60    3.60
 -10  -3   1   -3.40    3.70
  10  -3  -1   10.80    4.00
  10  -3  -1    5.50    3.90
  10  -3  -1    2.00    3.60
 -10  -3   1   14.80    4.10
  10   3   1    9.20    4.30
 -10  -3   1    5.80    2.70
  10   3   1    6.50    3.20
 -10   3  -1    9.30    4.30
  10  -3  -1    5.30    3.80
 -10  -3   1    8.20    3.60
  10  -3   1    4.30    3.50
 -10  -3  -1    7.60    2.80
  10   3  -1    9.60    3.90
  10  -3   1    5.30    3.60
 -10  -3  -1    4.00    3.90
  10  -3   1    5.20    4.10
  10   3  -1    4.20    3.20
 -10   3   1   16.30    4.80
 -10   3   1    4.70    3.70
 -10  -3  -1   10.10    3.60
  10  -3   1    6.20    3.90
 -10  -3  -1   10.80    3.90
  10   4   1    7.40    3.30
 -10   4  -1    3.40    3.80
 -10  -4   1    4.20    3.90
  10   4   1    5.90    2.90
 -10  -4   1   -2.60    3.90
  10  -4  -1    5.20    4.00
  10  -4  -1    6.10    3.60
  10  -4  -1    4.90    3.70
  10  -4  -1    7.60    3.70
 -10  -4   1   10.40    3.50
 -10   4  -1    8.30    4.10
 -10  -4  -1    1.30    3.90
  10  -4   1    4.40    3.50
 -10   4   1    8.30    4.10
  10  -4   1    6.70    4.20
 -10  -4  -1    6.00    3.70
 -10  -4  -1    5.60    2.70
 -10   4   1   -0.70    3.60
  10  -4   1   -1.20    3.70
  10   4  -1    4.70    2.70
  10   4  -1    4.00    3.50
 -10  -4  -1    9.10    4.40
  10  -4   1    4.40    3.90
  10  -5  -1   10.80    4.20
  10  -5  -1   10.70    4.10
  10  -5  -1   14.30    4.70
 -10  -5   1   16.90    4.40
 -10  -5   1   11.40    5.00
 -10  -5   1    9.10    2.70
  10  -5  -1    8.30    4.30
 -10   5  -1   19.60    4.50
  10   5   1   11.20    3.80
 -10  -5   1   13.20    3.70
  10  -5   1    7.30    4.80
 -10   5   1   17.50    4.60
 -10   5   1   11.90    4.10
 -10  -5  -1    8.70    3.30
  10   5  -1    7.90    1.90
 -10  -5  -1   14.20    3.00
  10  -5   1   20.70    4.90
 -10  -5  -1   18.30    4.90
 -10  -5  -1   14.60    4.40
  10   5  -1   18.90    4.30
  10  -5   1    8.60    3.80
  10  -5   1   19.80    4.40
 -10  -6   1    3.80    2.30
 -10  -6   1    3.80    5.00
  10   6   1   -2.00    3.10
  10  -6  -1    1.40    4.30
 -10  -6   1   -2.10    3.30
  10  -6  -1    9.00    3.60
 -10   6  -1    3.40    3.80
 -10  -6   1    0.50    3.00
  10  -6  -1    7.80    5.30
  10  -6  -1   -1.50    3.60
 -10  -6  -1    3.90    3.20
  10  -6   1    0.60    3.90
  10   6  -1   -3.40    3.00
  10  -6   1    3.70    3.30
  10  -6   1    4.70    3.60
 -10  -6  -1   -2.60    3.10
 -10   6   1   10.30    4.50
 -10  -6  -1    1.80    4.40
 -10  -6  -1   -2.40    2.50
  10  -6   1   -0.60    3.30
 -11   0   1    7.90    4.70
  11   0   1    3.10    3.90
 -11   0  -1    2.40    4.10
  11   0  -1   -0.40    3.90
 -11   0   1    8.30    4.40
 -11   0   1   -4.40    3.70
 -11   0  -1   16.30    4.90
 -11   0  -1   -0.10    3.90
  11   1   1    3.90    3.20
 -11  -1   1    9.30    4.70
 -11  -1   1   -5.60    3.10
  11  -1  -1   -4.10    3.70
 -11   1  -1    9.50    6.40
 -11  -1   1    5.80    4.20
 -11   1  -1    8.20    4.20
  11   1   1    0.30    3.70
 -11  -1  -1   -2.20    4.00
 -11   1   1    2.10    4.60
  11   1  -1   -1.60    3.70
 -11  -1  -1    1.30    3.80
  11   1  -1    3.10    3.60
 -11  -1  -1    0.90    4.00
 -11   1   1    3.60    4.70
  11  -1   1   -2.60    3.90
 -11  -2   1   23.10    4.90
  11  -2  -1   18.00    4.90
 -11  -2   1    9.20    3.20
 -11   2  -1   14.30    4.70
 -11  -2   1    6.10    4.20
  11  -2  -1    2.90    3.50
 -11  -2   1   13.30    4.30
  11  -2  -1    9.30    4.60
  11   2   1   10.70    4.50
 -11   2  -1   22.20    4.90
  11  -2  -1    7.50    4.60
  11   2   1   12.40    3.90
 -11   2   1   20.40    4.90
 -11  -2  -1    6.30    4.20
  11  -2   1   15.80    4.60
 -11   2   1    8.90    4.70
 -11  -2  -1    7.50    3.80
 -11  -2  -1   14.40    5.30
  11   2  -1   12.20    4.00
 -11  -2  -1   16.20    4.30
  11  -2   1    2.70    4.30
 -11  -3   1   11.80    4.30
  11  -3  -1    7.50    4.20
  11  -3  -1    8.00    4.30
  11   3   1   14.80    4.40
 -11   3  -1   12.30    4.60
 -11  -3   1   11.00    4.70
  11  -3  -1    5.70    7.20
  11  -3  -1   17.60    5.00
 -11   3  -1    5.50    4.30
 -11  -3   1   16.00    3.90
 -11  -3   1   12.30    4.00
 -11  -3  -1    5.40    2.90
  11  -3   1    9.70    4.20
  11   3  -1    3.00    3.60
 -11  -3  -1   11.90    4.10
 -11   3   1   16.10    4.80
  11  -3   1    7.60    4.00
 -11  -3  -1    9.90    4.60
 -11  -3  -1    9.70    4.60
 -11   3   1    7.90    4.50
  11  -3   1   18.30    8.50
  11   3  -1    8.90    4.20
  11  -3   1    4.30    4.30
  11   4   1    2.20    3.00
 -11  -4   1    4.70    4.90
  11  -4  -1   -4.80    3.70
 -11  -4   1    3.20    3.60
  11   4   1    2.80    3.90
 -11  -4   1    1.60    2.70
  11  -4  -1    4.30    4.20
 -11   4  -1    1.40    3.50
 -11   4  -1    5.20    4.40
  11  -4  -1    7.30    4.20
  11  -4  -1   -2.30    3.60
 -11   4   1    6.80    4.40
  11  -4   1    5.30    4.30
  11   4  -1   -4.00    2.80
 -11  -4  -1    4.60    4.40
  11  -4   1    4.80    4.50
  11  -4   1    4.00    4.50
  11  -4   1    7.50    4.00
  11   4  -1    5.90    4.10
 -11  -4  -1    4.80    3.00
 -11   4   1   -0.60    4.40
 -11  -4  -1    3.00    3.50
  11   5   1    0.50    3.70
  11  -5  -1    1.10    5.30
 -11  -5   1   -2.50    2.80
  11  -5  -1   -1.90    4.20
 -11  -5   1   -2.40    3.40
  11  -5  -1   -0.90    3.80
 -11   5  -1   -3.40    3.80
  11  -5   1    8.00    4.20
  11  -5   1   -5.00    4.10
 -11  -5  -1    1.30    3.00
  11  -5   1    6.10    5.90
 -11   5   1    4.40    4.70
 -11  -5  -1   -0.50    3.70
 -12   0  -1   -3.90    4.40
 -12   0   1   -3.20    4.10
 -12   0   1    2.90    4.30
 -12   0  -1    0.80    4.40
  12   0   1   -1.20    4.20
  12   0  -1   -9.90    3.80
 -12  -1   1    5.10    4.90
 -12  -1   1   -3.30    4.30
 -12   1  -1   -1.10    4.80
  12   1   1    7.90    7.60
  12  -1  -1   -0.30    4.20
 -12   1  -1    2.30    4.50
  12   1  -1   -1.20    7.10
 -12  -1  -1    0.90    4.20
  12  -1   1    2.70    4.30
 -12   1   1    4.10    4.40
 -12   1   1   -3.20    4.00
 -12  -1  -1   -0.30    4.20
  12   2   1   10.30    5.00
 -12   2  -1    4.40    4.40
 -12   2  -1   11.00    5.00
 -12  -2   1   12.80    4.80
 -12  -2   1    5.90    4.50
 -12  -2   1   -0.80    3.90
  12  -2  -1   -0.10    4.10
 -12  -2  -1    0.60    4.60
 -12   2   1    8.50    4.70
 -12  -2  -1    2.80    4.30
  12  -2   1    3.00    4.40
 -12   2   1    1.40    4.80
 -12  -2  -1    8.20    4.40
  12   2  -1   -0.90    4.20
  12   2  -1  -12.20    5.00
   0   1   2    0.10    0.60
   0   1  -2   -0.40    0.30
   0  -1  -2   -0.30    0.60
   0   1  -2   -0.10    0.40
   0   1   2    0.70    0.40
   0  -1   2    0.10    0.60
   0  -1   2    0.40    0.50
   0  -1  -2   -0.10    0.50
   0  -1   2    0.10    0.30
   0  -1  -2   -0.70    0.60
   0  -1   2   -0.20    0.30
   0   1  -2   -0.30    0.40
   0  -1  -2    0.20    0.50
   0   1  -2    0.30    0.80
   0  -2   2 3681.73   71.29
   0   2  -2 3885.71   71.29
   0  -2  -2 3696.33   81.09
   0   3   2   -2.50    1.10
   0  -3  -2    0.40    0.70
   0  -3   2   -1.10    0.90
   0  -3   2   -0.20    1.10
   0   3   2   -0.10    0.70
   0  -3  -2   -0.90    0.70
   0   3   2    0.00    0.70
   0  -3   2    0.30    1.20
   0  -3  -2    0.60    1.30
   0  -3   2    0.30    0.90
   0  -3  -2    0.60    0.70
   0  -4  -2  123.99    4.70
   0  -4   2  121.29    4.20
   0   4   2  126.59    3.30
   0  -4   2  131.49    4.60
   0  -4  -2  127.19    3.30
   0  -4  -2  131.19    3.60
   0  -4   2  122.39    4.20
   0  -4   2  127.69    4.90
   0   4   2  123.79    3.30
   0  -5   2   -0.10    1.70
   0  -5  -2    0.30    0.80
   0   5   2    0.50    0.70
   0  -5   2   -1.50    1.20
   0  -5   2    0.00    1.50
   0  -5  -2    0.70    0.80
   0  -5  -2   -0.50    1.10
   0  -5   2    1.00    1.50
   0  -5  -2    0.00    1.70
   0   5   2   -0.10    0.80
   0  -6  -2   23.00    3.40
   0  -6   2   26.80    2.70
   0   6   2   22.10    1.40
   0  -6   2   24.40    2.80
   0   6   2   25.10    1.40
   0  -6   2   22.00    2.80
   0  -6  -2   22.70    1.40
   0  -6   2   19.60    2.80
   0  -6  -2   23.60    1.40
   0  -6  -2   21.20    2.90
   0  -6  -2   23.80    2.20
   0  -7  -2   -1.30    1.50
   0  -7  -2   -0.70    2.30
   0  -7   2   -1.60    2.30
   0  -7   2    1.80    2.10
   0   7   2    0.00    0.60
   0  -7  -2    0.50    2.30
   0   7   2   -0.20    0.60
   0  -7   2    1.30    1.90
   0  -7   2    2.10    2.20
   0  -8  -2  285.27   10.40
   0  -8   2  271.77    9.90
   0  -8  -2  277.17    9.80
   0  -8  -2  286.57   10.10
   0  -8   2  275.47    9.20
   0  -8   2  254.27   10.10
   0  -8   2  259.97    8.50
   0  -8  -2  277.37    7.60
   0  -9  -2   -2.50    3.70
   0  -9  -2   -0.20    2.10
   0  -9   2    0.10    3.30
   0  -9  -2   -1.50    3.10
   0  -9  -2   -1.40    3.90
   0  -9   2    3.60    2.80
   0  -9   2   -1.40    3.10
   0  -9   2   -6.20    2.40
   0 -10   2   15.00    4.20
   0 -10   2   11.60    3.10
   0 -10   2   10.70    3.80
   0 -10   2   17.30    4.10
   0 -10  -2   15.40    4.20
   0 -10  -2    8.30    3.50
   0 -10  -2   14.80    3.80
   0 -11  -2   -3.30    3.00
   0 -11  -2   -3.70    3.10
   0 -11  -2    0.50    3.20
   0 -11   2    0.60    2.50
   0 -11   2    0.90    3.00
   0 -11   2   -4.20    2.60
   0 -11   2   -0.20    3.10
   1  -1  -2 1528.65   29.90
  -1   1  -2 1596.74   29.60
  -1  -1   2 1528.45   29.50
  -1  -1   2 1560.74   29.20
  -1  -1   2 1569.54   29.10
   1  -1  -2 1527.75   29.50
  -1   1  -2 1527.15   29.20
   1   1   2 1515.25   29.20
   1  -1  -2 1551.44   29.40
   1   1   2 1554.74   29.30
  -1   1   2 1527.65   29.30
  -1  -1  -2 1548.74   29.20
   1  -1   2 1566.24   29.60
   1   1  -2 1518.85   29.50
   1  -1   2 1567.24   29.20
  -1   1   2 1511.55   29.40
  -1  -1  -2 1567.94   29.30
   1   1  -2 1543.15   29.10
   1  -2  -2  751.82   15.60
  -1   2  -2  772.52   15.10
  -1  -2   2  773.42   14.70
  -1   2  -2  774.72   15.80
  -1   2  -2  748.93   14.90
   1  -2  -2  765.72   15.20
   1   2   2  779.02   15.10
  -1   2  -2  781.52   14.90
   1  -2  -2  763.32   15.20
   1   2   2  755.02   15.00
   1  -2  -2  765.92   14.70
  -1  -2   2  763.22   15.70
  -1  -2   2  740.73   14.70
   1   2   2  782.22   15.10
  -1  -2   2  765.42   15.50
   1  -2   2  758.82   14.90
   1  -2   2  763.82   15.80
  -1  -2  -2  759.42   14.70
  -1  -2  -2  772.82   15.10
  -1  -2  -2  759.72   15.00
   1  -2   2  771.22   14.90
  -1   2   2  775.02   15.70
   1   2  -2  765.22   14.70
  -1   2   2  766.62   15.20
   1  -2   2  781.02   15.10
   1   2  -2  780.82   15.50
   1   2  -2  749.92   14.70
   1   2  -2  772.22   15.60
  -1  -2  -2  768.12   15.10
   1  -3  -2  153.98    5.20
   1  -3  -2  157.68    3.80
   1   3   2  159.08    4.20
   1  -3  -2  158.58    4.80
  -1   3  -2  155.88    4.30
  -1  -3   2  147.09    4.70
   1  -3  -2  157.88    4.10
   1   3   2  156.78    3.90
  -1   3  -2  156.58    3.70
   1  -3  -2  162.48    4.20
  -1   3  -2  164.18    3.80
   1   3   2  164.38    4.00
  -1  -3   2  164.08    3.40
  -1  -3   2  158.48    4.70
  -1   3  -2  154.08    5.00
  -1  -3   2  167.58    6.70
  -1  -3  -2  154.78    4.20
   1  -3   2  158.88    5.00
   1   3  -2  161.38    3.40
  -1  -3  -2  156.48    3.90
   1   3  -2  161.08    3.40
   1  -3   2  161.98    3.80
  -1   3   2  155.48    4.10
  -1  -3  -2  154.48    4.90
  -1   3   2  151.48    4.10
   1  -3   2  156.48    3.70
   1  -3   2  155.28    4.30
  -1  -3  -2  154.48    3.90
   1   3  -2  160.28    4.70
  -1   3   2  162.28    4.80
   1   4   2  358.76    8.20
  -1  -4   2  350.76    8.80
   1  -4  -2  366.16    8.00
  -1   4  -2  367.66    8.60
   1   4   2  361.46    7.70
  -1   4  -2  365.36    7.40
   1  -4  -2  362.96    9.70
   1   4   2  355.96    7.70
  -1  -4   2  361.16    8.90
  -1  -4   2  352.16    8.70
  -1  -4   2  355.36    9.10
  -1   4  -2  366.56    7.40
   1  -4  -2  348.57    9.10
  -1  -4  -2  370.06    8.30
  -1   4   2  362.66    7.90
  -1  -4  -2  351.46    8.80
  -1  -4  -2  356.26    7.70
   1  -4   2  354.26    7.40
  -1  -4  -2  362.06    9.30
  -1   4   2  353.66    9.10
   1  -4   2  359.06    8.60
  -1   4   2  361.46    8.00
   1  -4   2  355.56    9.40
   1  -4   2  360.16    7.40
   1  -5  -2  433.66    9.30
  -1   5  -2  418.96    8.50
  -1  -5   2  431.56   10.90
   1  -5  -2  437.86   11.60
  -1  -5   2  430.56   10.60
  -1   5  -2  432.66   10.40
   1  -5  -2  433.46    9.90
  -1  -5   2  429.86   10.50
   1  -5  -2  425.26    9.20
   1   5   2  428.36    8.90
   1  -5  -2  442.46   11.10
  -1   5  -2  430.46    8.60
  -1  -5   2  416.96   10.50
  -1   5   2  425.66    9.30
  -1   5   2  428.36    9.20
  -1  -5  -2  416.96   11.00
  -1  -5  -2  427.76    8.90
  -1  -5  -2  428.26    9.80
  -1   5   2  425.26   10.90
  -1  -5  -2  425.16    8.90
   1  -5   2  421.76    8.50
   1  -5   2  426.46   10.30
   1  -5   2  434.36   11.30
   1  -6  -2   37.20    3.90
  -1  -6   2   40.90    3.40
   1  -6  -2   38.90    2.40
  -1  -6   2   38.80    3.30
   1  -6  -2   35.10    2.00
  -1  -6   2   41.10    3.70
   1   6   2   40.20    1.70
   1  -6  -2   37.10    3.40
   1  -6  -2   36.40    2.00
   1   6   2   38.50    1.70
  -1   6   2   39.40    3.30
   1  -6   2   37.40    3.70
  -1  -6  -2   39.00    1.70
  -1  -6  -2   41.50    3.40
  -1   6   2   38.90    2.00
  -1  -6  -2   38.80    1.70
   1  -6   2   45.10    3.10
  -1   6   2   40.60    2.10
   1  -6   2   41.30    3.20
  -1  -6  -2   37.30    2.70
  -1  -6  -2   38.10    3.60
   1  -6   2   39.50    4.10
  -1  -7   2   92.39    5.10
   1  -7  -2  103.69    4.00
   1   7   2   98.49    2.30
   1  -7  -2   93.29    5.10
  -1  -7   2  106.99    5.30
   1  -7  -2  109.79    6.10
   1  -7  -2   98.29    3.00
  -1  -7   2   92.69    4.80
  -1  -7   2   87.09    5.20
   1  -7   2  105.79    4.90
  -1   7   2   95.09    3.00
  -1  -7  -2   99.89    5.40
  -1  -7  -2  103.59    4.20
   1  -7   2  109.89    6.30
   1  -7   2   96.49    5.00
  -1  -7  -2  101.89    5.00
  -1  -7  -2  101.89    5.50
   1  -7   2   89.59    5.50
   1  -8  -2    9.70    2.10
  -1  -8   2   10.60    2.90
  -1  -8   2    7.80    2.70
  -1  -8   2    7.60    3.00
   1  -8  -2    9.40    3.60
  -1  -8   2   10.10    3.10
   1  -8  -2    5.30    3.30
   1  -8   2    8.20    3.30
   1  -8   2    7.60    2.60
   1  -8   2    9.00    2.60
  -1  -8  -2    3.50    3.30
  -1  -8  -2    8.80    3.00
  -1  -8  -2   10.40    3.20
   1  -8   2    7.20    3.40
  -1   8   2   10.50    1.00
  -1   8   2   10.50    0.90
  -1  -8  -2    9.90    2.30
  -1  -9   2  600.94   16.30
   1  -9  -2  598.54   13.70
  -1  -9   2  600.44   15.30
  -1  -9   2  588.74   16.70
   1  -9  -2  573.54   13.40
   1  -9  -2  601.94   17.80
   1  -9  -2  626.04   18.80
  -1  -9   2  592.04   16.10
   1  -9  -2  611.94   17.90
  -1  -9  -2  596.24   16.10
   1  -9   2  628.94   17.90
   1  -9   2  611.14   15.00
   1  -9   2  623.14   16.10
  -1  -9  -2  609.74   17.20
   1  -9   2  614.04   18.20
  -1  -9  -2  546.65   15.00
   1 -10  -2   44.90    5.10
  -1 -10   2   39.60    5.10
   1 -10  -2   43.30    5.90
  -1 -10   2   52.09    5.20
  -1 -10   2   42.40    5.70
   1 -10  -2   42.80    5.70
   1 -10  -2   48.40    3.00
  -1 -10   2   44.10    4.60
   1 -10  -2   48.00    3.50
  -1 -10  -2   54.29    5.30
   1 -10   2   47.20    4.30
   1 -10   2   38.90    7.90
  -1 -10  -2   41.90    3.70
  -1 -10  -2   43.40    5.60
  -1 -10  -2   45.20    5.20
   1 -10   2   44.80    5.50
   1 -11  -2    1.60    1.50
  -1 -11   2    3.90    3.10
  -1 -11   2    5.00    2.90
  -1 -11   2   -0.70    2.80
   1 -11  -2   -3.00    2.80
  -1 -11   2    3.00    2.90
   1 -11  -2   -0.20    3.60
   1 -11  -2   -2.20    3.00
   1 -11  -2    1.50    1.80
  -1 -11  -2   -0.50    3.10
  -1 -11  -2   -3.50    2.60
   1 -11   2   -1.10    2.40
   1 -11   2   -5.60    3.00
   1 -11   2    5.90    2.50
   1 -11   2   -0.20    3.30
  -1 -11  -2    1.80    3.40
   1 -11   2    0.80    2.50
  -1 -11  -2   -1.10    2.20
   2   0   2  796.62   16.40
  -2   0  -2  807.02   17.10
   2   0   2  792.72   16.40
   2   0  -2  810.52   16.40
  -2   0   2  824.42   16.30
  -2   0   2  839.12   16.40
  -2   0  -2  818.02   16.40
   2   0  -2  815.32   16.40
  -2   0   2  793.62   16.70
   2   0  -2  803.82   16.00
   2   0  -2  825.42   16.80
  -2   0   2  833.52   16.40
   2   0  -2  816.42   16.40
   2   0   2  794.92   16.30
  -2   0   2  812.12   16.00
  -2   0  -2  815.52   16.20
  -2   0  -2  804.72   16.40
  -2   0  -2  805.12   16.40
   2   0  -2  810.62   16.90
  -2  -1   2 8433.26  168.28
  -2   1  -2 7936.71  168.28
   2   1   2 8397.96  167.38
   2  -1  -2 8285.47  167.98
  -2   1   2 8136.09  167.48
  -2  -1  -2 8303.87  166.98
   2  -1   2 8234.48  167.08
   2   1  -2 8083.09  167.08
   2   2   2 4966.00  107.79
   2  -2  -2 4873.61  125.79
  -2  -2   2 5015.40  105.89
  -2   2  -2 5169.48  108.39
  -2  -2  -2 5021.80  107.89
   2  -2   2 5071.29  108.19
   2   2  -2 4971.80  105.69
   2   3   2  504.35   10.80
  -2  -3   2  514.45   10.50
   2   3   2  508.95   10.80
  -2   3  -2  503.45   10.80
   2  -3  -2  523.85   12.20
  -2   3  -2  505.15   12.00
  -2  -3   2  504.15   10.90
  -2   3  -2  508.05   10.80
   2  -3  -2  498.35   11.10
   2  -3  -2  502.15   10.60
   2  -3  -2  494.95   11.00
  -2   3  -2  501.45   11.00
   2   3   2  514.45   11.20
   2  -3  -2  512.05   11.60
  -2  -3   2  522.35   10.50
  -2  -3   2  495.25   11.50
   2   3  -2  510.95   11.00
  -2  -3  -2  515.55    9.70
  -2   3   2  494.45   11.00
  -2  -3  -2  506.65   10.80
   2  -3   2  509.95   12.00
  -2  -3  -2  494.35   11.10
  -2  -3  -2  512.55   10.80
   2   3  -2  506.95   10.50
   2  -3   2  509.05   10.80
  -2   3   2  496.65   11.50
   2  -3   2  504.45   11.00
   2   3  -2  515.05   11.60
   2  -3   2  502.65   10.80
   2   3  -2  505.45   10.50
   2  -3   2  497.55   11.20
  -2   4  -2    8.10    2.10
   2  -4  -2    5.20    1.40
   2  -4  -2    6.60    1.50
   2  -4  -2    6.40    1.80
  -2   4  -2    7.50    1.60
  -2  -4   2   12.00    2.20
  -2  -4   2    7.60    1.10
  -2   4  -2    3.30    1.40
  -2  -4   2    6.70    1.60
  -2   4  -2    6.60    1.30
   2  -4  -2    4.30    2.10
   2   4   2    9.20    1.30
   2  -4  -2    6.40    1.50
  -2  -4   2    7.10    1.10
   2   4   2   11.50    1.80
   2   4   2   11.10    1.40
   2   4  -2    8.40    1.10
  -2   4   2    9.20    1.90
  -2  -4  -2    8.80    1.40
   2  -4   2    7.50    1.70
  -2  -4  -2    7.80    1.10
   2   4  -2    5.50    1.80
  -2   4   2    8.90    1.60
   2  -4   2    4.80    3.80
  -2  -4  -2    7.40    1.60
  -2  -4  -2   12.40    2.00
   2  -4   2    6.40    1.40
  -2   4   2   10.00    1.60
   2  -4   2    4.70    1.60
  -2   5  -2  456.35   11.10
   2   5   2  476.95   10.00
  -2   5  -2  457.75    9.90
   2  -5  -2  461.05   11.70
  -2  -5   2  455.35   11.00
   2   5   2  467.55   10.90
   2  -5  -2  470.45   10.40
   2  -5  -2  495.15   12.80
   2  -5  -2  458.25   10.30
  -2  -5   2  450.75    9.20
   2  -5  -2  454.85   10.10
  -2  -5   2  450.45    9.20
  -2   5  -2  452.05    9.90
   2   5   2  461.75    9.90
  -2  -5   2  453.55   11.60
   2   5  -2  448.76    9.20
   2  -5   2  456.25   12.20
  -2  -5  -2  448.76    9.90
   2  -5   2  475.05   10.00
  -2   5   2  467.65   10.30
  -2   5   2  459.45   10.40
  -2  -5  -2  468.85   11.90
   2  -5   2  450.35    9.90
  -2  -5  -2  474.05   10.90
  -2   5   2  449.86   11.60
   2  -5   2  461.85   11.10
   2   5  -2  444.06    9.30
  -2  -5  -2  447.36   10.90
  -2  -5  -2  459.65    9.90
  -2  -6   2   81.69    4.40
   2  -6  -2   76.19    3.30
  -2   6  -2   75.89    2.80
  -2  -6   2   87.39    4.40
   2   6   2   84.29    2.90
   2   6   2   86.99    3.90
  -2  -6   2   81.59    4.20
  -2   6  -2   88.09    4.30
  -2  -6   2   82.39    4.50
   2  -6  -2   79.49    4.50
   2  -6  -2   85.99    5.40
   2   6   2   85.19    2.90
  -2   6  -2   80.59    2.90
   2  -6  -2   79.19    3.30
  -2   6   2   83.39    3.30
  -2  -6  -2   81.99    2.90
   2  -6   2   79.19    2.90
  -2   6   2   78.99    3.30
   2  -6   2   89.69    4.20
  -2  -6  -2   72.19    3.60
  -2  -6  -2   88.19    5.10
   2  -6   2   82.99    5.00
  -2   6   2   87.09    4.70
  -2  -6  -2   83.19    2.80
   2  -6   2   76.09    2.80
  -2  -6  -2   88.09    4.10
   2   7   2    8.10    1.10
  -2   7  -2    3.50    1.00
  -2   7  -2    4.60    1.10
   2  -7  -2    4.90    3.00
  -2  -7   2    8.80    2.50
  -2  -7   2    7.00    2.30
   2  -7  -2    7.00    1.60
   2  -7  -2    4.20    1.60
   2  -7  -2    4.90    1.70
  -2   7  -2    5.00    2.00
   2  -7  -2   10.20    2.70
  -2  -7   2    8.50    2.60
   2   7   2    6.20    1.10
  -2  -7   2    4.10    2.30
   2  -7  -2    4.70    1.40
  -2   7   2    6.50    2.40
   2  -7   2    3.80    3.10
  -2  -7  -2    6.40    2.70
  -2   7   2    3.80    1.40
   2  -7   2    4.20    1.00
   2  -7   2    5.20    2.40
  -2   7   2    7.90    1.50
  -2  -7  -2    6.20    2.00
   2  -7   2    4.10    2.80
  -2  -7  -2    5.60    1.00
   2  -8  -2    5.40    1.30
   2  -8  -2    1.90    1.70
   2  -8  -2    5.30    1.30
  -2  -8   2   10.40    2.80
   2  -8  -2    4.80    3.40
   2  -8  -2    6.40    1.90
  -2  -8   2    6.20    2.80
  -2  -8   2    2.40    2.80
  -2  -8   2    2.40    2.50
   2  -8  -2    7.60    3.00
  -2   8   2    5.30    1.40
   2  -8   2    8.80    4.20
   2  -8   2    6.10    2.40
  -2  -8  -2    3.60    3.10
  -2   8   2    5.50    1.30
  -2  -8  -2    8.70    3.10
   2  -8   2    5.10    2.70
   2  -8   2    4.60    3.30
  -2  -8  -2    6.10    2.40
  -2   8   2   -1.90    2.80
   2  -8   2    4.60    2.20
  -2  -8  -2    3.30    2.40
   2  -9  -2   15.80    2.20
  -2  -9   2   13.60    3.30
   2  -9  -2   15.30    4.20
  -2  -9   2   18.00    3.50
  -2  -9   2   12.00    3.30
  -2  -9   2   14.30    3.10
   2  -9   2    7.20    3.90
   2  -9   2    8.90    2.90
  -2   9   2   16.30    1.20
  -2  -9  -2   13.70    3.40
   2  -9   2   15.50    3.60
  -2  -9  -2   17.10    4.00
  -2  -9  -2   13.00    3.10
  -2   9   2   16.10    1.20
   2  -9   2   16.40    2.70
  -2  -9  -2   20.10    3.90
   2  -9   2   19.80    5.20
   2 -10  -2    0.50    4.20
  -2 -10   2    3.90    3.00
  -2 -10   2    7.30    3.40
   2 -10  -2    7.80    3.60
   2 -10  -2    6.50    1.80
  -2 -10   2    0.90    2.70
  -2 -10   2   -0.10    2.90
   2 -10  -2    4.10    2.00
   2 -10  -2    4.10    3.60
   2 -10   2   -1.10    3.80
   2 -10   2    7.00    2.70
  -2 -10  -2    5.80    2.70
   2 -10   2   10.00    2.50
  -2 -10  -2    9.30    3.40
   2 -10   2    3.50    3.30
  -2 -10  -2    4.20    2.50
  -2 -10  -2    7.10    3.10
  -2 -11   2   12.80    3.70
  -2 -11   2   19.20    4.00
   2 -11  -2   22.30    3.00
   2 -11  -2   21.80    2.60
   2 -11  -2   13.80    4.30
  -2 -11   2   17.40    3.80
  -2 -11   2    6.70    3.20
   2 -11  -2   14.60    3.60
   2 -11  -2   18.10    4.20
   2 -11   2   17.80    3.90
  -2 -11  -2   10.10    2.70
   2 -11   2   13.30    2.80
   2 -11   2   15.30    4.70
  -2 -11  -2   16.80    3.70
   2 -11   2   11.80    4.60
  -2 -11  -2   20.80    4.60
  -2 -11  -2   14.40    3.00
   3   0  -2 3398.96   63.69
  -3   0   2 3258.37   63.59
  -3   0  -2 3373.56   63.69
   3   0  -2 3312.87   63.59
  -3   0  -2 3309.77   63.69
   3   0   2 3363.96   63.69
   3   0  -2 3393.06   64.09
  -3   0   2 3301.37   63.09
  -3   0   2 3434.36   63.69
  -3  -1   2  259.67    6.10
  -3  -1   2  270.97    7.00
   3   1   2  254.97    6.90
  -3  -1   2  269.87    7.20
   3   1   2  274.17    7.10
   3   1   2  268.57    7.00
  -3   1  -2  268.17    7.10
  -3   1  -2  302.47    6.80
  -3  -1   2  269.77    6.90
   3  -1  -2  260.97    7.10
   3  -1  -2  271.07    7.70
  -3  -1   2  260.37    6.90
   3  -1  -2  264.07    7.00
  -3   1  -2  267.27    7.00
   3  -1  -2  261.67    6.90
  -3   1  -2  282.27    7.30
   3  -1  -2  270.97    6.80
  -3   1  -2  264.17    7.00
   3  -1  -2  261.37    7.00
  -3  -1   2  275.17    7.70
   3   1  -2  274.37    7.20
   3  -1   2  268.67    6.70
  -3   1   2  276.67    7.20
  -3  -1  -2  265.57    6.90
   3  -1   2  270.67    7.00
   3  -1   2  256.97    6.90
  -3   1   2  264.97    6.80
   3   1  -2  262.37    6.90
   3   1  -2  268.47    6.90
  -3   1   2  262.87    7.00
  -3   1   2  261.97    6.90
   3   1  -2  273.87    7.00
   3  -1   2  265.77    7.00
   3   1  -2  253.47    6.80
  -3   1   2  260.77    7.00
  -3  -1  -2  258.27    7.00
  -3  -1  -2  256.67    6.90
   3  -1   2  268.97    7.20
   3  -2  -2   83.19    3.30
  -3  -2   2   75.39    3.80
  -3  -2   2   71.69    3.60
   3  -2  -2   69.19    3.40
  -3   2  -2   73.19    3.40
   3  -2  -2   64.39    3.60
   3   2   2   74.19    3.60
   3  -2  -2   65.79    3.20
   3   2   2   71.79    3.10
  -3  -2   2   74.39    3.40
  -3  -2   2   73.69    3.20
   3   2   2   74.99    2.20
  -3   2  -2   70.79    3.30
  -3   2  -2   75.09    3.60
   3  -2  -2   69.79    3.30
  -3  -2   2   73.99    3.00
   3   2   2   70.19    3.10
  -3   2  -2   76.69    3.20
  -3   2  -2   77.89    3.80
  -3  -2  -2   71.99    3.70
   3  -2   2   71.89    3.50
  -3   2   2   75.19    3.40
   3   2  -2   72.39    3.60
  -3   2   2   72.99    3.40
  -3   2   2   71.39    3.70
  -3   2   2   72.39    3.30
   3  -2   2   67.89    3.30
   3   2  -2   66.19    3.10
  -3  -2  -2   70.29    3.30
   3  -2   2   73.39    3.70
   3  -2   2   71.89    3.30
  -3   2   2   78.79    3.20
   3   2  -2   71.79    2.90
  -3  -2  -2   67.69    3.30
   3  -2   2   73.59    3.00
   3  -3  -2 1079.29   21.70
   3  -3  -2 1053.99   24.50
   3   3   2 1079.29   22.30
  -3  -3   2 1082.69   21.50
   3  -3  -2 1081.29   22.50
   3   3   2 1103.79   22.90
  -3  -3   2 1056.79   22.60
  -3  -3   2 1064.79   22.50
   3  -3  -2 1045.20   22.00
  -3  -3   2 1033.30   21.60
  -3   3  -2 1132.89   23.20
  -3   3  -2 1097.79   24.60
  -3   3  -2 1069.79   21.90
   3   3  -2 1031.90   23.80
   3   3  -2 1087.59   21.70
   3   3  -2 1057.99   22.60
   3  -3   2 1180.88   24.70
   3   3  -2 1052.09   21.40
  -3   3   2 1054.09   22.40
  -3   3   2 1087.29   21.80
  -3   3   2 1089.79   24.60
   3  -3   2 1052.09   22.10
   3  -3   2 1081.09   22.00
  -3  -3  -2 1045.40   24.10
  -3  -3  -2 1058.69   21.90
  -3   3   2 1100.19   22.20
  -3  -3  -2 1089.39   22.40
   3  -3   2 1083.59   22.20
  -3   3   2 1080.49   23.30
   3  -4  -2  305.77    8.50
   3  -4  -2  290.47    7.80
   3  -4  -2  300.57    9.20
   3   4   2  302.97    7.60
   3   4   2  302.67    7.60
  -3   4  -2  314.57    8.10
   3  -4  -2  290.87    7.40
  -3   4  -2  310.17    7.80
  -3  -4   2  297.87    7.30
  -3   4  -2  312.37    7.80
  -3  -4   2  321.17   12.40
  -3   4  -2  308.57    9.20
   3  -4  -2  294.87    7.90
  -3  -4   2  306.97    7.30
   3   4   2  313.77    8.20
   3  -4   2  312.17    9.20
   3   4  -2  299.07    7.30
   3   4  -2  300.47    8.60
  -3  -4  -2  289.57    7.50
   3  -4   2  301.47    8.10
   3   4  -2  299.67    7.30
  -3   4   2  297.17    8.40
   3  -4   2  304.97    8.00
  -3   4   2  298.97    7.90
  -3  -4  -2  300.67    7.60
   3  -4   2  298.57    7.70
  -3  -4  -2  296.97    8.20
   3  -4   2  306.27    7.80
   3   4  -2  303.17    7.50
  -3   5  -2   -0.20    1.20
   3   5   2    2.70    1.30
  -3  -5   2    2.20    1.10
  -3  -5   2    0.20    1.10
   3  -5  -2    2.30    1.60
   3  -5  -2    0.10    1.50
  -3  -5   2    1.40    2.00
  -3   5  -2    0.40    1.60
   3  -5  -2    6.30    2.50
  -3   5  -2    1.40    2.10
   3  -5  -2   -0.60    2.00
  -3   5  -2   -1.30    1.40
   3  -5  -2   -2.10    1.40
  -3  -5   2    1.10    1.40
   3   5   2   -0.60    1.20
   3  -5   2   -1.50    2.00
  -3  -5  -2    1.00    0.70
  -3  -5  -2    0.50    0.70
  -3   5   2    0.70    1.50
   3   5  -2    1.40    1.10
   3   5  -2    2.30    1.10
  -3   5   2   -1.30    1.40
   3  -5   2   -2.00    1.30
   3  -5   2    1.10    2.00
   3   5  -2   -0.10    1.70
  -3  -5  -2    0.10    1.20
  -3  -5  -2    2.70    1.90
   3  -5   2   -1.40    1.30
  -3   5   2    0.30    1.60
   3   6   2   13.30    1.70
  -3  -6   2   13.70    2.90
   3  -6  -2   11.80    2.80
   3   6   2    9.90    2.30
  -3   6  -2    9.30    1.80
  -3   6  -2    7.90    2.00
   3  -6  -2    7.10    1.80
  -3  -6   2   12.20    1.40
   3  -6  -2    7.80    3.20
   3  -6  -2    9.30    2.00
  -3   6  -2    9.30    1.80
  -3  -6   2    9.40    1.30
  -3  -6   2    9.00    1.90
   3   6   2   10.10    1.60
   3  -6   2    6.30    1.70
   3  -6   2    7.40    1.80
  -3  -6  -2    8.60    1.60
   3  -6   2    4.80    2.70
   3  -6   2   11.90    2.50
  -3   6   2    8.80    2.60
   3   6  -2   11.90    2.40
   3  -6   2   12.70    2.30
   3   6  -2    9.70    1.30
   3   6  -2    9.70    1.30
  -3  -6  -2    7.90    1.30
  -3  -6  -2   13.00    2.60
  -3  -6  -2   11.30    1.70
  -3   6   2    9.10    1.90
  -3   6   2   11.70    2.00
   3  -7  -2   35.20    3.00
  -3  -7   2   30.20    3.90
  -3  -7   2   33.30    4.00
  -3  -7   2   35.00    3.30
   3  -7  -2   30.90    2.80
   3   7   2   32.70    2.50
   3  -7  -2   32.30    2.70
   3  -7  -2   27.90    4.50
   3  -7  -2   36.20    3.90
  -3   7  -2   39.00    3.70
  -3   7  -2   37.20    4.50
   3   7   2   33.90    2.20
   3   7   2   30.00    3.30
  -3   7  -2   27.40    2.50
  -3  -7   2   27.00    3.30
   3  -7   2   26.10    2.50
  -3   7   2   29.10    2.80
  -3   7   2   33.00    2.70
  -3  -7  -2   42.00    4.40
   3  -7   2   36.90    4.60
   3  -7   2   32.50    3.40
   3  -7   2   26.20    2.50
   3   7  -2   32.90    1.40
   3   7  -2   30.70    1.40
  -3  -7  -2   33.20    2.20
  -3   7   2   32.50    3.60
  -3  -7  -2   38.70    4.00
   3  -7   2   28.10    3.30
  -3  -7  -2   35.40    2.60
   3  -8  -2   16.30    2.70
  -3   8  -2   13.90    2.80
   3  -8  -2   12.60    3.40
  -3  -8   2   12.10    3.30
  -3  -8   2   12.60    3.00
   3   8   2   15.90    1.50
  -3  -8   2   13.60    2.60
  -3  -8   2   17.10    3.70
  -3   8  -2   13.60    1.70
  -3   8  -2   17.90    1.90
   3  -8  -2   16.40    2.40
   3  -8  -2   11.40    2.10
   3  -8  -2   12.20    4.00
   3  -8   2   22.00    2.90
  -3  -8  -2   14.70    3.10
  -3   8   2   16.00    2.40
  -3  -8  -2   14.00    2.10
   3  -8   2   12.40    4.10
  -3  -8  -2   18.80    3.80
   3  -8   2   14.30    1.70
  -3  -8  -2   20.90    2.70
  -3  -8  -2   13.00    1.40
  -3  -8  -2   13.20    1.30
  -3   8   2   14.30    3.10
   3  -8   2   11.10    3.10
   3  -9  -2   31.70    3.10
  -3  -9   2   37.40    4.30
   3  -9  -2   28.20    2.80
  -3  -9   2   31.80    4.20
   3  -9  -2   27.40    2.30
   3  -9  -2   29.80    5.40
   3  -9  -2   28.70    2.10
  -3  -9   2   27.30    4.70
   3  -9  -2   25.10    4.80
   3  -9   2   24.70    3.40
   3  -9   2   27.70    5.50
   3  -9   2   30.30    3.40
  -3  -9  -2   30.00    4.20
  -3  -9  -2   26.80    3.00
   3  -9   2   28.70    3.80
  -3  -9  -2   35.90    2.80
  -3   9   2   32.30    2.30
  -3  -9  -2   27.00    3.60
   3  -9   2   18.90    4.30
  -3  -9  -2   32.90    4.80
   3 -10  -2    7.70    4.20
  -3 -10   2    3.30    2.90
  -3 -10   2    3.70    3.00
   3 -10  -2    3.30    1.80
   3 -10  -2    6.20    2.50
   3 -10  -2    4.30    3.40
  -3 -10   2   -1.20    2.50
  -3 -10   2    8.90    2.90
   3 -10   2    4.70    2.40
  -3 -10  -2    6.00    2.80
  -3 -10  -2    0.30    2.90
   3 -10   2    1.80    3.60
   3 -10   2   -0.90    3.40
   3 -10   2    4.80    2.80
   3 -10   2    6.20    2.50
  -3 -10  -2    0.70    1.90
  -4   0   2   78.39    3.70
  -4   0  -2   90.79    4.10
   4   0  -2   72.49    3.90
  -4   0   2   72.89    3.80
  -4   0   2   72.69    3.40
   4   0   2   87.79    3.70
  -4   0  -2   86.09    3.90
  -4   0  -2   95.29    4.10
   4   0  -2   69.39    3.70
   4   0  -2   75.19    3.70
   4   0   2   92.09    4.10
  -4   0  -2   79.89    3.90
   4   0  -2   74.99    3.30
   4   0  -2   72.79    3.80
   4   0  -2   78.09    3.80
   4   0   2   92.09    4.00
   4   0   2   91.79    4.10
  -4   0   2   75.09    3.90
  -4   0   2   70.79    3.80
   4   1   2  115.19    5.40
  -4  -1   2  117.79    4.80
  -4  -1   2  106.69    4.40
  -4  -1   2  112.89    4.50
  -4   1  -2  113.99    4.20
   4  -1  -2  119.99    4.60
  -4  -1   2  111.69    4.50
  -4   1  -2  113.59    4.60
   4  -1  -2  117.29    5.20
   4   1   2  114.19    4.70
  -4   1  -2  122.39    4.70
   4  -1  -2  110.69    4.60
   4   1   2  111.69    4.50
  -4   1  -2  119.39    4.70
  -4  -1   2  117.89    3.80
   4  -1  -2  120.09    4.70
   4  -1  -2  119.69    4.70
  -4   1  -2  121.79    4.80
   4  -1  -2  121.09    4.50
   4  -1   2  125.69    4.70
   4   1  -2  119.29    4.60
  -4   1   2  109.09    4.70
  -4  -1  -2  118.39    4.40
  -4  -1  -2  113.09    4.60
   4  -1   2  123.09    4.80
  -4  -1  -2  120.29    4.80
   4  -1   2  128.29    4.80
   4   1  -2  112.39    4.70
  -4   1   2  110.29    4.60
  -4  -1  -2  120.59    4.80
  -4   1   2  114.39    4.50
  -4  -1  -2  128.09    4.40
  -4   1   2  110.19    4.40
   4   1  -2  103.59    4.40
   4  -1   2  122.89    4.40
   4  -1   2  120.19    4.70
  -4   1   2  107.19    4.60
   4   1  -2  115.09    4.50
   4   1  -2  113.69    4.50
  -4  -2   2  866.11   19.30
  -4  -2   2  802.92   20.40
  -4   2  -2  828.62   18.00
   4  -2  -2  833.42   18.00
  -4  -2   2  823.32   17.70
   4   2   2  819.82   16.60
   4  -2  -2  825.72   17.60
   4   2   2  818.32   19.30
   4  -2  -2  787.92   18.00
  -4  -2   2  812.22   17.30
  -4   2  -2  832.42   17.60
   4  -2  -2  803.22   18.50
   4  -2  -2  832.82   18.10
   4   2   2  811.02   17.80
  -4  -2   2  808.92   16.60
  -4   2  -2  821.92   18.60
  -4   2  -2  832.72   17.90
   4   2   2  826.92   19.00
  -4  -2  -2  818.72   18.10
   4  -2   2  792.62   17.50
   4  -2   2  814.62   18.20
   4   2  -2  829.22   18.50
   4   2  -2  811.42   17.70
   4   2  -2  845.82   17.50
   4  -2   2  846.42   18.10
  -4  -2  -2  836.12   20.90
  -4   2   2  770.52   18.90
   4   2  -2  820.52   17.90
  -4  -2  -2  796.82   17.70
  -4   2   2  836.12   17.70
  -4   2   2  830.92   18.40
   4  -2   2  800.32   17.80
  -4  -3   2  692.53   15.60
  -4  -3   2  661.33   15.50
   4  -3  -2  653.43   15.50
  -4   3  -2  701.63   15.60
  -4   3  -2  696.63   15.80
   4   3   2  717.63   15.50
  -4  -3   2  686.53   15.30
   4  -3  -2  686.03   15.20
   4   3   2  731.73   13.20
   4   3   2  721.43   16.10
  -4   3  -2  714.83   15.40
   4  -3  -2  674.33   16.40
  -4  -3   2  700.33   16.20
  -4   3  -2  712.73   15.60
   4  -3  -2  683.03   15.70
   4   3   2  712.13   15.50
   4  -3  -2  693.93   15.90
  -4   3  -2  698.93   16.50
  -4  -3   2  696.03   15.80
  -4  -3  -2  693.33   19.80
  -4   3   2  649.43   16.30
  -4   3   2  681.23   15.70
   4   3  -2  678.73   16.00
   4  -3   2  712.93   16.70
   4   3  -2  685.53   15.20
   4  -3   2  709.83   15.70
  -4  -3  -2  703.83   15.50
   4  -3   2  681.43   15.30
   4  -3   2  663.33   19.30
  -4   3   2  662.03   15.60
   4  -3   2  685.23   15.50
  -4  -3  -2  690.53   15.40
   4   3  -2  677.33   14.60
  -4   3   2  664.83   15.50
  -4   3   2  697.83   15.30
  -4  -4   2  118.59    5.50
   4   4   2  102.79    4.60
   4  -4  -2  110.39    5.60
   4  -4  -2  114.49    5.20
   4  -4  -2  106.19    4.70
   4   4   2   97.49    4.30
   4  -4  -2  103.19    4.30
   4   4   2  111.99    4.40
  -4   4  -2  114.19    4.70
  -4  -4   2  107.69    4.20
  -4   4  -2  119.09    5.60
   4  -4  -2  101.49    4.60
  -4  -4   2  110.99    4.30
  -4   4  -2  110.09    4.50
  -4  -4  -2  107.39    4.90
   4  -4   2  103.39    4.60
   4  -4   2  112.79    5.60
   4   4  -2  105.89    3.70
  -4  -4  -2  105.19    4.30
   4   4  -2  103.89    4.10
  -4  -4  -2  108.79    4.40
  -4   4   2  101.59    4.60
  -4   4   2  101.69    4.50
   4  -4   2  106.99    4.70
  -4   4   2  107.49    4.30
   4   4  -2  106.49    5.20
   4  -4   2   89.69    4.50
  -4   4   2  106.79    4.80
   4   4  -2  101.79    4.10
  -4   5  -2   27.40    2.90
   4  -5  -2   28.90    3.00
   4  -5  -2   26.60    3.80
   4  -5  -2   32.40    3.40
  -4   5  -2   29.60    3.10
  -4  -5   2   29.60    3.50
   4   5   2   28.70    3.10
   4   5   2   31.40    2.80
  -4   5  -2   31.90    3.80
   4  -5  -2   29.70    3.10
  -4   5  -2   26.30    2.80
   4  -5  -2   23.80    2.60
  -4  -5   2   25.00    2.60
   4   5   2   30.00    2.70
  -4  -5  -2   27.10    2.80
   4   5  -2   26.20    3.40
   4  -5   2   33.30    3.90
   4  -5   2   32.10    3.00
   4  -5   2   31.70    3.00
   4   5  -2   31.30    2.60
   4  -5   2   26.60    3.10
  -4   5   2   24.90    3.00
  -4   5   2   27.80    4.10
   4  -5   2   29.80    3.00
  -4  -5  -2   28.90    3.50
  -4  -5  -2   27.40    2.70
  -4   5   2   31.50    2.90
   4   5  -2   24.60    2.40
   4   6   2  122.49    5.50
  -4   6  -2  128.79    7.20
  -4  -6   2  113.39    4.30
   4   6   2  122.19    4.60
   4  -6  -2  119.69    5.80
  -4  -6   2  122.29    4.40
   4  -6  -2  117.19    4.70
   4  -6  -2  118.49    5.10
  -4  -6   2  125.79    6.00
   4   6   2  120.29    4.60
  -4   6  -2  118.79    5.00
   4  -6  -2  119.29    6.80
  -4   6  -2  119.49    5.20
   4  -6  -2  127.19    5.30
  -4  -6   2  115.89    4.30
   4   6  -2  117.79    4.30
  -4  -6  -2  124.89    5.80
   4  -6   2  118.19    5.00
   4   6  -2  120.29    4.30
  -4   6   2  122.99    5.20
  -4  -6  -2  125.69    4.70
   4  -6   2  120.59    5.40
  -4   6   2  129.89    6.70
   4  -6   2  130.09    6.80
  -4  -6  -2  124.19    4.70
   4   6  -2  114.79    5.80
  -4   6   2  125.09    6.00
   4  -6   2  123.99    5.00
   4  -6   2  125.29    5.60
   4   7   2    2.10    1.50
   4  -7  -2    2.80    2.10
  -4  -7   2    5.00    1.70
   4  -7  -2    1.90    2.60
  -4  -7   2    4.00    3.20
   4  -7  -2   -0.40    3.70
   4   7   2    1.00    1.60
  -4  -7   2    1.20    1.30
  -4   7  -2    3.80    2.30
  -4  -7   2   -1.10    1.70
   4  -7  -2   -2.00    1.90
  -4   7  -2    2.20    1.80
   4   7   2   -0.20    2.30
  -4   7  -2   -0.60    1.80
  -4  -7  -2   -2.90    2.40
  -4   7   2    3.70    2.60
   4  -7   2   -1.00    1.90
  -4   7   2    4.10    2.10
  -4  -7  -2    3.90    1.60
   4  -7   2    5.20    2.60
   4   7  -2   -0.10    1.20
   4  -7   2    4.40    3.30
   4  -7   2   -2.00    1.80
   4  -7   2    7.10    2.30
  -4  -7  -2    3.90    1.80
   4   7  -2    3.50    2.20
  -4   7   2    1.80    1.70
   4   7  -2    4.30    2.50
  -4  -8   2   -4.80    2.60
   4   8   2    2.20    2.00
   4  -8  -2   -0.30    1.90
  -4  -8   2   -4.80    2.30
   4  -8  -2    3.10    2.10
  -4  -8   2   -0.60    2.00
  -4   8  -2    0.30    2.00
   4  -8  -2   -2.00    3.10
   4  -8  -2   -1.40    1.70
   4   8   2    0.40    1.30
   4  -8  -2    1.30    3.20
  -4  -8   2   -3.40    1.70
  -4   8   2    0.10    1.70
  -4  -8  -2    0.50    1.30
   4   8  -2   -1.10    0.70
  -4  -8  -2   -3.30    3.00
  -4   8   2   -0.60    2.10
   4  -8   2    2.20    2.60
   4  -8   2    0.40    1.70
   4  -8   2   -0.40    2.10
   4  -8   2   -2.70    3.10
   4   8  -2   -0.60    0.80
  -4  -8  -2   -2.30    2.40
  -4  -9   2   10.90    3.80
  -4   9  -2   10.50    3.00
  -4  -9   2   12.80    3.10
   4  -9  -2   11.40    2.10
   4  -9  -2   13.20    4.40
   4  -9  -2   15.20    2.40
  -4  -9   2   11.00    3.30
   4  -9  -2   13.20    2.20
   4  -9  -2   11.20    3.90
  -4  -9   2    9.50    2.20
  -4   9  -2   16.60    1.90
   4  -9   2    7.30    3.90
   4  -9   2   14.80    4.70
  -4   9   2   10.60    2.00
  -4  -9  -2   17.80    3.40
  -4  -9  -2    9.30    3.90
   4  -9   2   12.60    1.90
   4  -9   2   12.60    2.80
   4  -9   2   12.70    3.30
   4 -10  -2    7.60    1.60
   4 -10  -2    2.20    4.20
  -4 -10   2    1.80    2.80
   4 -10  -2    5.60    3.30
   4 -10  -2    3.60    1.40
  -4 -10   2    3.60    2.80
   4 -10   2    5.60    2.90
  -4 -10  -2    3.20    3.30
  -4 -10  -2    2.20    2.80
   4 -10   2    6.40    4.20
   4 -10   2    5.00    2.60
  -4 -10  -2    0.60    3.20
   4 -10   2    1.50    4.40
  -4  10   2    4.70    1.90
   4 -10   2    7.50    2.70
  -5   0   2  116.79    5.20
   5   0   2  121.39    4.90
  -5   0   2  124.39    4.90
   5   0   2  118.39    5.20
   5   0  -2  116.49    5.10
   5   0  -2  131.49    5.00
   5   0   2  116.99    5.20
  -5   0   2  122.09    5.20
   5   0  -2  117.59    5.40
  -5   0  -2  123.89    5.30
   5   0   2  121.79    5.20
  -5   0  -2  127.29    5.00
  -5   0  -2  121.09    5.30
  -5   0   2  118.19    5.30
  -5   0   2  117.69    4.50
  -5   0  -2  124.19    5.40
   5   0  -2  115.99    4.60
   5   0  -2  123.59    5.20
   5   0  -2  124.59    5.40
   5   1   2    0.40    1.70
   5  -1  -2    0.50    1.90
  -5  -1   2    1.10    2.10
   5   1   2    6.40    2.30
  -5  -1   2    2.40    1.90
   5  -1  -2   -0.90    2.10
   5  -1  -2   -0.10    1.90
  -5  -1   2    3.70    2.30
   5  -1  -2    2.40    2.20
  -5   1  -2    0.60    1.90
   5   1   2    6.60    2.20
   5  -1  -2   -0.10    2.00
  -5   1  -2    0.80    2.10
  -5   1  -2    4.00    2.20
   5  -1  -2    1.50    2.20
   5   1   2    4.40    2.20
  -5   1  -2    2.50    2.50
  -5   1  -2    1.60    1.80
  -5  -1   2    2.20    1.50
  -5  -1   2    0.90    2.10
   5   1  -2   -1.90    1.90
   5   1  -2    1.60    2.10
  -5   1   2    2.70    2.30
  -5  -1  -2    3.30    3.40
   5  -1   2    0.80    2.00
  -5  -1  -2    6.90    2.30
   5  -1   2    3.50    2.20
  -5  -1  -2    3.50    1.90
   5  -1   2    0.60    2.10
   5  -1   2    1.00    1.80
   5  -1   2    2.40    1.90
   5   1  -2   -0.30    1.40
  -5   1   2    1.80    2.10
  -5   1   2    0.80    1.80
   5   1  -2   -0.60    2.00
  -5   1   2    1.00    1.90
   5   1  -2    2.30    2.10
  -5  -2   2  870.81   20.10
   5  -2  -2  878.11   19.80
   5  -2  -2  866.81   20.00
  -5   2  -2  861.11   19.70
  -5  -2   2  891.31   19.80
   5  -2  -2  876.61   21.10
  -5  -2   2  849.41   19.50
   5  -2  -2  895.11   19.90
  -5   2  -2  875.21   20.20
   5   2   2 1004.50   23.90
   5  -2  -2  864.41   19.50
   5   2   2  922.41   20.10
  -5   2  -2  872.31   19.80
   5   2   2  912.31   18.60
  -5   2  -2  886.51   19.80
   5   2   2  938.11   19.80
  -5  -2   2  849.72   19.50
   5  -2  -2  909.41   19.80
  -5   2  -2  883.91   19.30
  -5  -2   2  865.41   18.30
  -5  -2  -2  934.31   20.20
  -5  -2  -2  929.41   19.80
   5   2  -2  886.51   19.60
   5   2  -2  901.91   19.30
  -5   2   2  866.11   20.00
  -5   2   2  905.11   19.60
  -5   2   2  862.51   19.80
  -5   2   2  863.21   19.60
  -5  -2  -2  906.11   19.90
   5  -2   2  847.12   19.60
  -5   2   2  863.51   19.80
   5  -2   2  887.11   20.20
   5  -2   2  886.81   19.50
  -5  -2  -2  910.11   19.10
   5  -2   2  868.61   19.70
   5   2  -2  872.31   20.00
   5  -2   2  885.81   19.80
   5   2  -2  878.71   19.60
  -5  -2  -2  898.01   19.70
  -5  -3   2  452.75   11.80
   5   3   2  450.95    9.60
  -5  -3   2  448.56   12.10
   5   3   2  447.96   12.00
   5  -3  -2  436.66   11.70
   5  -3  -2  458.75   11.80
  -5   3  -2  452.25   12.50
   5  -3  -2  459.05   11.50
   5   3   2  455.25   11.50
   5   3   2  461.25   11.60
  -5  -3   2  429.06   11.40
   5  -3  -2  460.95   11.90
   5  -3  -2  449.86   12.40
  -5   3  -2  436.26   11.30
  -5   3  -2  448.56   11.70
  -5  -3   2  448.86   10.20
  -5  -3   2  464.35   11.50
  -5   3  -2  457.75   11.90
  -5   3  -2  445.86   11.60
  -5   3   2  449.16   11.40
   5   3  -2  434.26   10.60
   5  -3   2  456.95   11.70
  -5  -3  -2  462.95   12.10
  -5   3   2  444.56   12.30
  -5   3   2  435.76   11.60
  -5  -3  -2  457.65   11.60
   5   3  -2  452.35   12.10
   5  -3   2  458.05   12.50
  -5   3   2  450.05   11.80
   5   3  -2  457.55   11.40
  -5  -3  -2  444.06   11.40
   5  -3   2  461.35   11.50
   5   3  -2  447.36   11.50
   5  -3   2  432.06   11.60
   5  -3   2  451.85   11.70
  -5   4  -2  388.56   11.70
   5   4   2  392.16   10.40
  -5  -4   2  409.56   10.40
  -5   4  -2  405.76   10.80
  -5   4  -2  412.06   10.80
   5   4   2  405.96   11.20
  -5   4  -2  392.36   10.60
   5  -4  -2  402.46   11.10
  -5  -4   2  385.06   11.00
   5   4   2  398.96   11.70
  -5  -4   2  400.16    9.40
   5  -4  -2  390.26   10.40
  -5  -4   2  397.96   11.40
   5  -4  -2  379.56   11.70
  -5  -4   2  406.46   10.40
   5  -4  -2  391.96   10.90
   5  -4  -2  382.86   10.70
   5  -4   2  411.96   11.00
  -5   4   2  401.66   11.00
   5   4  -2  391.86   10.30
  -5   4   2  407.16   10.50
   5  -4   2  395.06   10.60
  -5  -4  -2  399.36   10.50
  -5  -4  -2  389.26   11.10
   5  -4   2  392.16   11.80
   5   4  -2  395.56   11.30
  -5  -4  -2  416.06   13.50
   5  -4   2  403.46   10.80
  -5   4   2  401.66   11.90
  -5   4   2  381.36   10.70
   5   4  -2  391.06    9.30
  -5   4   2  399.26   10.90
   5  -4   2  395.06   10.70
   5  -5  -2   -2.60    2.10
   5  -5  -2    2.70    2.20
   5  -5  -2   -1.60    1.90
   5  -5  -2    0.20    2.10
   5   5   2    0.00    1.80
   5   5   2    3.20    1.70
   5   5   2    0.00    2.20
  -5   5  -2   -2.20    1.80
  -5   5  -2    2.90    2.00
   5  -5  -2   -3.10    2.50
  -5  -5   2    2.10    2.70
  -5   5  -2    3.90    2.40
  -5  -5   2    2.80    2.00
  -5  -5   2    0.60    1.80
   5  -5   2   -3.60    2.00
  -5  -5  -2    0.70    2.00
   5  -5   2    0.20    2.80
   5   5  -2    2.40    1.30
  -5   5   2    2.70    2.20
  -5   5   2    0.00    2.10
   5   5  -2    1.30    1.70
  -5  -5  -2   -1.00    1.80
   5  -5   2   -0.90    2.20
   5   5  -2    5.50    2.50
   5  -5   2    1.80    2.40
  -5   5   2    0.20    1.90
   5   5  -2    2.70    1.80
  -5  -5  -2    1.70    2.50
   5  -5   2   -1.50    2.10
   5  -6  -2   25.30    4.40
   5   6   2   35.50    3.30
   5  -6  -2   30.50    3.90
  -5  -6   2   37.10    4.40
  -5  -6   2   36.80    2.70
  -5   6  -2   34.40    3.70
  -5  -6   2   28.20    3.10
  -5   6  -2   37.10    3.70
   5  -6  -2   36.80    3.80
   5  -6  -2   33.60    3.80
   5   6   2   40.90    4.30
  -5   6  -2   37.60    3.70
   5   6   2   30.90    3.30
  -5  -6   2   32.70    3.10
  -5   6  -2   32.60    4.50
   5  -6  -2   30.00    3.40
   5  -6   2   24.40    3.30
   5  -6   2   32.60    3.60
  -5   6   2   30.90    3.50
  -5  -6  -2   36.40    4.20
  -5   6   2   34.40    3.50
   5  -6   2   32.10    3.50
   5   6  -2   30.90    2.90
  -5  -6  -2   29.00    3.20
  -5   6   2   32.50    3.80
   5  -6   2   38.40    4.90
   5   6  -2   28.00    3.00
  -5  -6  -2   39.50    4.70
   5   6  -2   36.90    4.30
   5  -6   2   37.90    3.70
   5  -7  -2   17.20    2.90
  -5   7  -2   17.30    3.10
   5  -7  -2   15.60    2.80
  -5  -7   2   18.40    2.40
   5   7   2   20.20    2.50
  -5  -7   2   15.30    3.80
   5  -7  -2   11.40    3.40
  -5  -7   2   18.90    1.90
  -5  -7   2   21.10    4.00
   5   7   2   21.30    3.60
   5  -7  -2   20.30    3.20
  -5   7  -2   13.90    2.70
   5  -7  -2   15.80    4.20
   5  -7   2   18.30    3.00
   5  -7   2   18.70    3.40
   5   7  -2   18.90    2.40
  -5   7   2   15.50    3.10
  -5   7   2   21.10    3.10
   5  -7   2   13.20    2.90
  -5  -7  -2   20.30    2.70
   5  -7   2   18.20    4.30
  -5  -7  -2   15.10    3.50
  -5  -7  -2   18.70    2.70
   5  -7   2   16.00    3.20
   5   7  -2   13.60    3.60
  -5   8  -2   -0.50    1.90
   5  -8  -2   -3.90    3.10
   5   8   2    5.10    1.70
  -5  -8   2    2.80    2.20
  -5   8  -2    2.20    2.20
  -5  -8   2    6.60    3.40
  -5  -8   2    3.40    0.90
  -5  -8   2    1.40    1.40
  -5  -8   2    2.00    1.40
   5  -8  -2    2.50    2.20
   5  -8  -2    0.40    2.10
   5  -8  -2   -1.00    2.10
  -5  -8  -2    0.90    1.70
  -5  -8  -2   -1.00    1.60
   5   8  -2    0.80    1.30
  -5   8   2   -0.80    2.00
   5  -8   2   -0.40    2.40
   5   8  -2    6.40    2.70
   5  -8   2    2.00    2.10
   5  -8   2    1.80    2.10
   5  -8   2   -0.40    3.20
  -5  -8  -2    2.60    3.20
   5  -8   2    4.70    2.50
  -5  -8  -2    1.50    3.00
   5   9   2   -0.50    1.30
   5  -9  -2   -0.10    2.00
   5  -9  -2    4.70    4.00
   5  -9  -2   -1.10    2.00
  -5  -9   2   -1.30    2.50
   5  -9  -2   -0.90    3.30
  -5  -9   2   -1.80    2.10
   5   9   2    2.20    2.40
  -5  -9   2    0.40    3.20
  -5   9  -2   -1.70    1.70
  -5  -9  -2    0.70    3.30
  -5  -9  -2    0.50    1.20
  -5  -9  -2    2.70    3.00
   5   9  -2    0.30    0.90
  -5  -9  -2   -1.30    1.30
   5  -9   2    2.80    1.80
   5  -9   2    0.30    3.50
   5  -9   2    3.90    3.30
   5  -9   2    0.10    1.80
   5 -10  -2    0.40    2.00
  -5 -10   2   -4.40    2.90
   5 -10  -2   -0.20    1.60
   5 -10  -2   -1.70    1.90
   5 -10  -2    2.50    3.30
  -5 -10   2   -0.90    2.40
   5 -10  -2    5.00    4.70
  -5 -10   2    3.40    3.40
   5 -10  -2   -0.40    1.90
  -5 -10  -2    1.60    2.90
   5 -10   2    6.70    4.60
  -5 -10  -2   -4.40    3.00
   5 -10   2   -0.30    1.40
  -5 -10  -2    4.30    3.50
   5 -10   2   -5.00    2.50
   6   0  -2    6.60    2.10
  -6   0  -2    7.00    2.60
  -6   0  -2    9.10    2.90
   6   0  -2   11.30    2.80
   6   0  -2    7.10    2.60
   6   0  -2   10.20    2.60
   6   0  -2    9.50    2.80
  -6   0   2    9.80    2.80
  -6   0  -2   11.00    2.60
  -6   0  -2    9.60    2.30
  -6   0   2    7.70    2.60
   6   0   2    9.40    2.80
   6   0   2    6.70    2.50
  -6   0   2    8.20    2.30
  -6   0   2    9.10    2.70
  -6   0   2    8.20    2.20
   6   0   2    9.20    2.70
  -6   0  -2   11.30    2.90
   6  -1  -2    6.60    2.40
   6  -1  -2    7.50    2.80
  -6   1  -2    4.80    2.60
   6  -1  -2    5.60    2.40
   6  -1  -2    5.40    2.40
   6   1   2    4.20    2.50
  -6   1  -2    7.70    2.40
   6  -1  -2    9.90    2.70
  -6   1  -2    7.50    3.00
  -6  -1   2    4.20    2.50
   6   1   2    8.80    2.30
  -6  -1   2    4.70    2.60
  -6  -1   2    6.40    2.20
  -6  -1   2    7.60    2.70
  -6  -1   2    6.00    1.80
   6   1   2    4.90    2.50
   6   1   2    5.90    2.40
  -6   1  -2    3.10    2.30
  -6   1  -2    3.80    2.00
   6  -1  -2    4.50    2.40
  -6  -1  -2    7.30    2.00
  -6   1   2    5.80    2.30
   6  -1   2    4.90    2.50
  -6   1   2    5.40    2.40
  -6  -1  -2    4.80    2.70
   6   1  -2    4.40    2.30
  -6  -1  -2    9.70    2.70
   6  -1   2    8.60    2.70
  -6   1   2    5.40    2.10
   6   1  -2    3.90    2.40
   6  -1   2    6.30    2.30
   6   1  -2    5.80    2.80
   6  -1   2    5.60    2.40
  -6  -1  -2    6.20    2.10
  -6   1   2    5.90    2.50
  -6   1   2    6.80    2.60
   6   1  -2    3.00    2.30
  -6  -1  -2    9.30    2.70
   6  -1   2    6.40    2.40
   6   2   2   30.70    3.70
   6  -2  -2   27.40    3.30
   6   2   2   32.30    3.60
  -6  -2   2   29.00    3.50
   6   2   2   24.30    2.90
   6  -2  -2   32.70    3.80
   6   2   2   30.10    3.60
  -6   2  -2   33.70    3.90
  -6  -2   2   25.90    3.60
  -6   2  -2   31.10    3.60
   6  -2  -2   27.80    3.50
   6  -2  -2   36.80    4.10
  -6   2  -2   27.70    3.50
  -6  -2   2   22.10    3.20
   6  -2  -2   26.10    3.40
   6  -2  -2   27.20    3.90
  -6  -2   2   27.00    2.60
  -6  -2   2   24.80    3.20
  -6   2  -2   28.50    3.50
  -6   2  -2   33.80    3.30
  -6   2   2   25.60    3.40
   6  -2   2   28.80    3.60
   6   2  -2   33.20    3.70
   6  -2   2   26.40    3.50
   6   2  -2   30.30    3.80
  -6  -2  -2   29.20    3.80
  -6   2   2   28.60    3.70
   6  -2   2   28.40    3.70
  -6  -2  -2   35.30    3.90
  -6  -2  -2   29.00    3.50
  -6   2   2   30.70    3.60
  -6   2   2   32.10    3.50
   6  -2   2   28.80    3.30
  -6  -2  -2   31.40    3.50
  -6   2   2   27.60    3.60
   6  -2   2   39.00    4.00
  -6  -2  -2   26.00    2.80
   6   2  -2   27.50    3.10
   6   2  -2   27.30    3.60
  -6   3  -2  559.04   14.30
  -6  -3   2  570.94   14.10
  -6   3  -2  554.34   13.90
  -6   3  -2  562.84   14.30
   6  -3  -2  542.25   14.20
   6  -3  -2  541.85   14.20
   6  -3  -2  540.95   14.30
   6   3   2  577.84   12.40
  -6   3  -2  578.14   15.10
  -6   3  -2  561.44   14.40
  -6  -3   2  553.24   12.50
   6   3   2  548.95   14.40
   6   3   2  584.24   14.30
  -6  -3   2  537.55   13.90
   6   3   2  566.04   14.10
   6  -3  -2  553.64   14.80
   6  -3  -2  538.85   13.90
  -6  -3   2  545.25   14.70
  -6  -3   2  546.75   14.30
   6  -3  -2  528.85   15.80
  -6   3   2  559.64   14.40
  -6  -3  -2  529.85   13.90
  -6  -3  -2  561.74   14.40
  -6  -3  -2  577.04   14.70
   6  -3   2  545.85   14.90
   6  -3   2  548.45   14.20
   6  -3   2  557.94   14.20
  -6  -3  -2  549.85   13.30
  -6   3   2  549.74   13.90
  -6   3   2  549.05   14.10
   6  -3   2  539.95   14.20
  -6  -3  -2  550.54   14.10
   6   3  -2  553.24   13.90
   6  -3   2  547.75   13.90
  -6   3   2  538.75   14.70
  -6   3   2  541.15   14.30
   6   3  -2  536.35   14.50
   6   3  -2  546.65   13.20
   6   3  -2  543.45   13.90
  -6   4  -2  101.79    5.40
   6  -4  -2  110.79    5.70
   6  -4  -2  107.29    5.80
  -6  -4   2   97.79    4.00
   6   4   2  109.19    5.40
  -6  -4   2  100.09    5.90
   6  -4  -2   96.59    5.30
   6   4   2  108.49    5.40
  -6  -4   2  101.69    5.50
  -6   4  -2  108.19    5.10
   6  -4  -2   99.99    5.30
  -6   4  -2  109.49    5.60
   6  -4  -2   92.19    6.10
   6   4   2  101.69    5.50
  -6   4  -2  108.29    5.70
  -6   4  -2  109.09    6.20
  -6  -4   2   99.69    5.20
  -6  -4   2   94.29    5.00
   6  -4   2  100.49    5.30
  -6   4   2  101.29    6.00
  -6   4   2  105.19    5.80
  -6  -4  -2  104.69    5.40
   6  -4   2  110.19    6.30
   6  -4   2  110.39    5.60
   6   4  -2  106.59    5.70
  -6   4   2   95.49    5.40
   6   4  -2  102.39    5.10
   6  -4   2   88.79    5.30
  -6   4   2  111.99    5.70
   6   4  -2  102.79    4.10
   6  -4   2  107.79    5.50
  -6  -4  -2   96.79    5.20
  -6   4   2  102.59    5.40
   6   4  -2  105.29    5.70
  -6   5  -2    1.50    2.60
  -6  -5   2    2.30    2.20
  -6  -5   2    1.20    1.60
   6  -5  -2    0.80    2.20
  -6  -5   2   -0.40    2.20
  -6  -5   2    0.80    2.50
  -6   5  -2    6.60    2.60
   6  -5  -2   -1.70    3.00
   6  -5  -2   -1.70    2.50
   6  -5  -2    0.70    2.40
  -6   5  -2   -2.30    2.40
   6   5   2    2.50    2.20
   6  -5  -2   -4.90    2.50
  -6  -5   2   -6.10    3.10
   6   5   2   -0.20    2.50
  -6   5  -2    0.30    2.30
   6  -5   2    1.50    3.00
   6  -5   2   -3.10    2.50
   6   5  -2    1.30    2.00
  -6  -5  -2   -2.00    2.10
   6  -5   2    1.60    2.50
  -6  -5  -2    1.50    2.90
   6  -5   2    1.00    2.40
   6   5  -2    1.40    1.30
  -6   5   2   -3.40    1.80
  -6   5   2   -0.50    2.50
   6  -5   2    1.80    2.40
  -6   5   2    4.40    2.50
  -6  -5  -2   -1.30    2.20
   6   5  -2   -0.80    1.90
  -6   6  -2   24.80    3.40
   6   6   2   22.10    3.00
   6  -6  -2   17.10    3.50
   6  -6  -2   17.20    4.20
  -6  -6   2   24.10    3.80
  -6  -6   2   20.70    3.30
   6  -6  -2   19.50    3.70
  -6  -6   2   28.40    3.90
  -6  -6   2   24.20    4.20
   6  -6  -2   26.80    3.80
   6  -6  -2   23.00    3.30
   6   6  -2   22.20    3.80
  -6  -6  -2   23.80    3.30
   6  -6   2   22.70    3.60
  -6  -6  -2   29.70    4.20
   6  -6   2   21.10    3.70
   6  -6   2   23.30    3.60
   6  -6   2   22.00    4.30
   6  -6   2   23.40    3.40
  -6   6   2   20.20    3.80
  -6   6   2   24.80    3.40
   6   6  -2   17.90    2.90
  -6  -6  -2   20.90    3.20
  -6   7  -2   13.60    3.00
  -6  -7   2    8.20    2.30
  -6  -7   2    5.60    2.30
  -6   7  -2    9.50    2.80
   6  -7  -2   12.20    3.30
   6  -7  -2    5.60    2.70
   6  -7  -2    6.00    3.80
   6  -7  -2    7.50    2.90
  -6  -7   2   10.20    3.70
   6   7   2    6.40    3.00
   6   7   2   12.20    2.60
   6  -7  -2    7.00    3.70
   6  -7   2    8.30    2.80
  -6   7   2   12.10    3.60
  -6  -7  -2    9.10    2.50
   6  -7   2    9.80    4.20
   6   7  -2   10.80    2.30
  -6  -7  -2    9.20    3.60
   6  -7   2    6.90    2.70
   6  -7   2    9.40    3.20
   6  -7   2    9.60    3.10
   6   7  -2    8.20    3.00
  -6  -7  -2    7.40    2.50
  -6   7   2    8.20    2.80
   6   8   2   17.40    3.20
  -6  -8   2    9.10    2.10
   6  -8  -2   17.30    4.50
   6  -8  -2   11.40    3.10
  -6  -8   2    8.90    3.90
   6  -8  -2    6.90    3.70
   6   8   2   10.20    2.40
   6  -8  -2   10.80    2.80
  -6  -8   2   14.80    2.30
  -6   8  -2   13.50    2.70
  -6   8  -2   12.90    3.00
   6  -8  -2   16.00    4.80
   6  -8   2   17.00    3.20
   6  -8   2   10.50    3.10
   6  -8   2   11.70    2.50
  -6   8   2   12.90    3.10
  -6  -8  -2   10.80    2.50
   6   8  -2   15.40    2.30
   6  -8   2   13.20    4.40
  -6  -8  -2   19.50    4.30
  -6  -9   2   -0.70    2.10
   6  -9  -2    1.50    2.20
   6  -9  -2   -1.20    2.20
  -6  -9   2    0.50    1.30
   6   9   2   -1.10    1.80
   6  -9  -2    0.10    2.40
  -6  -9   2    0.70    1.40
   6  -9  -2   -2.40    3.60
  -6  -9   2   -0.50    2.90
   6  -9  -2   -0.30    2.80
  -6   9   2    3.40    2.40
   6  -9   2    5.40    2.80
   6   9  -2   -0.10    1.50
  -6  -9  -2    0.50    1.70
   6  -9   2    0.60    2.80
  -6  -9  -2    0.50    1.60
   6  -9   2   -0.70    2.20
  -6  -9  -2    3.10    3.70
  -6  -9  -2    1.50    2.90
   7   0  -2   24.30    3.10
  -7   0   2   20.50    3.10
  -7   0  -2   19.70    3.10
  -7   0  -2   18.20    3.50
   7   0  -2   19.20    3.30
   7   0  -2   23.70    3.70
  -7   0  -2   29.90    4.00
   7   0   2   19.70    3.50
  -7   0  -2   21.70    3.50
  -7   0   2   17.80    3.50
   7   0   2   21.10    3.60
  -7   0  -2   20.40    3.10
  -7   0   2   19.10    2.80
   7   0  -2   27.70    3.80
   7   0  -2   16.10    3.20
   7   0   2   22.00    3.60
  -7   0   2   22.80    3.70
   7   0  -2   23.70    3.60
  -7   0   2   30.40    4.00
   7   0   2   20.40    3.40
  -7   1  -2  140.59    6.60
  -7   1  -2  148.69    6.60
  -7  -1   2  137.59    6.50
  -7   1  -2  144.49    6.80
   7  -1  -2  138.19    7.30
  -7   1  -2  136.49    6.10
   7   1   2  149.69    6.70
   7   1   2  149.59    6.70
  -7  -1   2  134.19    6.40
   7  -1  -2  135.59    6.40
   7   1   2  157.48    6.80
   7   1   2  146.69    6.20
   7  -1  -2  134.19    6.40
   7  -1  -2  152.18    7.00
  -7  -1   2  147.29    6.90
   7  -1  -2  149.49    6.80
  -7  -1   2  145.59    5.70
  -7  -1   2  140.19    6.20
   7  -1  -2  153.48    6.30
  -7   1  -2  136.39    6.40
  -7   1   2  139.39    6.10
  -7  -1  -2  142.79    6.90
   7  -1   2  144.99    6.60
  -7   1   2  153.08    6.90
  -7   1   2  138.09    6.60
  -7   1   2  140.29    6.30
   7  -1   2  138.79    6.30
   7   1  -2  141.29    6.60
   7   1  -2  140.79    6.60
   7  -1   2  146.19    6.70
   7  -1   2  131.99    6.60
   7   1  -2  139.49    6.50
  -7  -1  -2  144.29    6.60
  -7  -1  -2  133.89    6.20
  -7  -1  -2  151.78    6.80
  -7  -1  -2  137.89    6.00
  -7   1   2  141.19    6.70
   7  -1   2  149.09    6.60
   7   1  -2  140.99    6.50
   7  -2  -2  199.28    8.90
   7   2   2  207.68    7.10
  -7  -2   2  205.58    8.10
   7  -2  -2  192.58    7.70
   7  -2  -2  201.48    7.80
  -7   2  -2  221.58    8.30
   7   2   2  204.48    8.10
   7  -2  -2  212.88    8.10
  -7  -2   2  199.78    8.00
  -7   2  -2  219.78    8.30
  -7   2  -2  214.38    8.20
  -7  -2   2  207.28    8.40
   7  -2  -2  190.08    8.00
  -7   2  -2  208.08    7.50
  -7   2  -2  211.58    8.20
  -7  -2   2  199.08    7.80
   7   2   2  209.68    8.10
   7   2   2  198.28    7.70
   7  -2   2  212.78    8.10
  -7   2   2  207.28    8.20
  -7   2   2  198.58    7.60
  -7   2   2  214.48    9.40
   7   2  -2  186.88    7.80
   7   2  -2  205.28    8.60
   7  -2   2  205.78    7.70
  -7   2   2  202.98    7.90
  -7  -2  -2  217.18    8.10
   7  -2   2  216.18    8.30
   7  -2   2  207.38    8.10
   7   2  -2  192.68    8.00
   7  -2   2  202.78    8.10
  -7  -2  -2  215.08    7.40
  -7  -2  -2  200.28    7.80
   7   2  -2  201.38    7.80
  -7   2   2  185.28    7.70
  -7  -2  -2  211.68    8.00
  -7  -2  -2  203.78    8.30
  -7  -3   2   17.00    3.50
   7   3   2   20.70    3.70
   7  -3  -2   21.00    3.60
   7   3   2   13.60    2.70
  -7   3  -2   31.00    4.20
   7  -3  -2   21.20    3.40
  -7   3  -2   25.00    3.90
   7   3   2   13.00    5.30
   7  -3  -2   17.00    3.40
   7  -3  -2   24.10    3.90
  -7   3  -2   22.90    3.10
  -7  -3   2   17.90    4.00
  -7   3  -2   26.60    4.20
  -7  -3   2   19.10    3.30
  -7  -3   2   17.80    3.60
  -7  -3   2   21.90    2.50
   7  -3  -2   12.80    3.50
  -7   3   2   22.90    3.80
  -7  -3  -2   18.40    2.90
   7  -3   2   22.20    3.70
  -7   3   2   16.70    3.20
   7   3  -2   19.70    3.20
  -7  -3  -2   16.00    3.50
  -7  -3  -2   23.00    4.10
  -7  -3  -2   19.10    3.40
  -7   3   2   19.30    3.60
   7   3  -2   13.90    4.20
  -7  -3  -2   23.40    3.80
   7  -3   2   23.00    3.80
   7   3  -2   19.70    3.60
  -7   3   2   13.90    3.40
   7  -3   2   31.30    3.70
  -7   3   2   16.60    3.30
   7  -3   2   22.90    3.90
   7  -3   2   32.10    4.30
  -7   4  -2   42.90    4.70
   7   4   2   45.20    2.40
  -7  -4   2   42.20    3.10
  -7  -4   2   42.40    5.00
  -7  -4   2   40.30    4.40
  -7   4  -2   44.80    5.00
  -7  -4   2   38.30    4.30
  -7   4  -2   45.20    4.30
  -7  -4   2   42.30    4.60
   7  -4  -2   43.30    4.60
   7   4   2   48.40    4.60
  -7   4  -2   45.30    4.80
   7  -4  -2   39.80    4.80
   7   4   2   45.00    4.50
  -7   4  -2   49.60    5.10
   7  -4  -2   45.30    5.70
   7   4   2   43.10    4.20
   7  -4  -2   44.00    4.60
   7  -4  -2   44.30    4.90
   7  -4  -2   47.20    5.20
   7  -4   2   38.60    4.20
   7  -4   2   42.40    4.70
  -7  -4  -2   38.10    4.80
   7  -4   2   36.20    5.00
   7   4  -2   39.70    4.10
   7   4  -2   45.50    3.50
   7   4  -2   44.90    4.80
  -7   4   2   42.40    4.90
  -7   4   2   47.60    5.40
  -7  -4  -2   46.20    3.80
   7  -4   2   47.20    5.00
  -7   4   2   37.50    4.70
  -7  -4  -2   43.00    4.60
  -7  -4  -2   46.10    4.80
  -7  -4  -2   51.89    4.70
   7  -4   2   44.00    4.80
  -7   4   2   38.90    4.20
  -7   4   2   44.30    4.40
   7   4  -2   40.70    4.30
   7   5   2    5.60    2.90
  -7  -5   2    2.90    2.70
  -7  -5   2    3.90    3.40
   7   5   2    3.90    2.60
  -7   5  -2   -0.90    3.10
  -7   5  -2   -1.80    2.60
   7  -5  -2   -3.70    3.00
   7  -5  -2    2.50    3.60
  -7  -5   2    1.30    1.70
  -7  -5   2    4.60    3.00
   7  -5  -2    4.30    3.00
   7  -5  -2   -0.70    2.50
   7  -5  -2    2.40    2.80
  -7  -5  -2   11.10    4.00
  -7   5   2    0.70    2.80
   7  -5   2    4.40    3.70
   7   5  -2    0.20    1.30
   7  -5   2    1.80    2.80
   7  -5   2    1.80    3.20
   7  -5   2    3.10    2.70
   7   5  -2    0.90    2.80
  -7  -5  -2    3.40    2.80
   7  -5   2   -2.70    2.70
  -7  -5  -2    1.20    2.60
  -7   5   2   -0.20    2.70
  -7   5   2    1.90    2.40
   7   6   2    6.10    2.90
  -7  -6   2    3.30    1.90
   7  -6  -2    3.70    3.60
   7  -6  -2    1.80    3.00
   7  -6  -2    7.20    3.40
   7   6   2    7.50    2.60
  -7  -6   2    8.40    4.00
  -7   6  -2   12.60    3.10
  -7   6  -2    5.30    3.10
  -7  -6   2    7.60    2.80
   7  -6  -2   10.90    3.10
  -7  -6   2    6.30    2.70
   7  -6   2    7.80    3.40
   7  -6   2    9.90    3.40
   7  -6   2    4.80    3.00
   7  -6   2    7.20    4.00
  -7   6   2    6.50    3.10
  -7  -6  -2    6.50    3.80
   7  -6   2    6.20    2.90
   7   6  -2    4.80    2.60
  -7  -6  -2   10.50    2.90
  -7  -6  -2    3.60    2.70
   7  -7  -2    0.50    3.50
   7  -7  -2    1.90    3.00
   7  -7  -2    4.30    3.10
  -7   7  -2    2.40    2.50
  -7  -7   2    1.30    2.20
   7  -7  -2    6.20    3.30
   7  -7  -2   -0.70    2.70
  -7  -7   2    3.00    3.70
  -7   7  -2    5.10    3.20
   7   7   2   -0.10    2.20
  -7  -7   2    1.20    2.20
   7  -7   2    4.90    2.60
   7   7  -2    0.50    1.90
   7  -7   2   -0.80    3.50
   7  -7   2    0.60    2.70
  -7  -7  -2    1.60    2.50
   7  -7   2    0.30    2.70
   7  -7   2    1.40    2.90
  -7  -7  -2    1.70    3.40
  -7   8  -2    9.20    2.80
   7  -8  -2    0.40    2.70
  -7  -8   2    1.70    2.20
   7  -8  -2    0.00    3.90
   7  -8  -2    3.70    2.80
   7  -8  -2    2.20    3.30
   7  -8  -2    4.40    2.90
  -7  -8   2    2.70    3.30
  -7   8   2    2.20    2.70
  -7  -8  -2   -0.40    2.30
   7  -8   2    1.10    2.90
   7  -8   2    3.10    3.00
   7  -8   2    0.90    2.60
   7  -8   2   -2.10    3.50
  -7  -8  -2    1.20    3.50
  -7  -8  -2    8.00    2.50
  -7  -9   2    3.30    2.00
   7  -9  -2    0.40    3.80
   7  -9  -2    5.50    3.00
   7   9   2   -2.00    2.20
  -7  -9   2    4.40    1.90
   7  -9  -2   -0.80    3.40
  -7   9  -2    7.50    2.80
   7  -9  -2   -2.50    2.90
  -7  -9   2   -0.50    3.10
   7  -9  -2    3.20    2.70
  -7  -9   2    3.50    2.30
   7  -9   2    2.50    4.00
  -7  -9  -2    3.50    3.20
   7   9  -2    4.90    2.30
  -7  -9  -2    3.80    2.70
  -7  -9  -2    4.10    2.20
  -7   9   2    4.10    3.10
   7  -9   2    4.20    2.60
   7  -9   2    7.20    3.00
   7  -9   2    0.90    2.70
  -8   0   2  174.78    7.70
  -8   0  -2  184.78    7.60
   8   0  -2  178.78    7.90
  -8   0   2  192.88    8.20
   8   0   2  201.28    8.40
   8   0   2  189.48    8.20
   8   0   2  191.48    8.20
  -8   0  -2  192.48    8.00
   8   0  -2  172.08    8.00
   8   0  -2  169.98    7.80
  -8   0  -2  188.08    8.10
   8   0  -2  181.68    8.10
   8   0  -2  175.08    7.90
  -8   0   2  163.48    6.90
  -8   0   2  174.88    8.20
  -8   0   2  190.58    8.10
   8   0  -2  178.68    7.20
  -8   0  -2  183.08    7.50
  -8   0  -2  192.18    8.40
   8   0   2  184.58    7.90
  -8  -1   2  100.79    5.90
  -8  -1   2   90.99    6.10
  -8   1  -2   97.99    6.20
  -8   1  -2  103.09    6.50
   8  -1  -2  114.79    7.10
   8  -1  -2  109.99    6.20
   8   1   2   96.39    6.20
   8  -1  -2  107.29    6.50
   8   1   2   98.09    6.30
   8  -1  -2  107.69    6.70
  -8   1  -2   98.19    6.40
  -8   1  -2  104.19    6.70
   8  -1  -2   98.99    6.20
   8   1   2  108.19    6.40
   8  -1  -2  101.59    6.20
  -8   1  -2  106.49    5.80
   8   1   2   97.69    5.90
  -8  -1   2   91.59    5.10
  -8  -1   2  102.99    6.60
  -8  -1   2   98.59    6.20
  -8  -1  -2  100.69    6.20
  -8   1   2   93.59    5.80
   8  -1   2  106.09    6.40
   8   1  -2   90.79    6.20
  -8   1   2  103.99    6.40
  -8   1   2  103.89    6.10
   8  -1   2  104.29    6.30
  -8  -1  -2  108.29    6.70
  -8  -1  -2   93.69    5.40
  -8  -1  -2  107.39    6.10
   8  -1   2  104.99    6.40
   8   1  -2   96.19    5.90
   8  -1   2  113.99    6.60
   8   1  -2   97.19    6.10
  -8   1   2  112.49    6.80
   8   1  -2  101.39    6.40
  -8   1   2  105.79    6.70
  -8  -1  -2  103.89    6.30
   8  -1   2  107.69    6.10
   8  -1   2  107.99    6.70
   8  -2  -2    0.00    3.00
  -8   2  -2    4.00    3.30
   8  -2  -2    3.90    3.10
   8  -2  -2    8.50    3.20
   8  -2  -2    5.30    3.10
  -8   2  -2    3.50    3.20
   8   2   2    2.40    3.10
   8  -2  -2    2.80    3.30
  -8  -2   2    3.30    2.20
  -8  -2   2   -0.40    2.70
  -8  -2   2    3.40    3.40
  -8  -2   2   -1.50    3.30
   8   2   2    5.80    3.50
  -8   2  -2    6.30    2.70
  -8   2  -2    1.40    3.10
   8   2   2    2.60    3.00
  -8   2  -2    2.60    3.10
   8   2   2    0.90    2.70
  -8  -2   2    5.70    2.70
   8  -2  -2    5.30    3.00
  -8  -2  -2    3.40    2.80
   8   2  -2    4.30    3.10
   8  -2   2    6.40    3.30
  -8   2   2    7.20    3.60
   8  -2   2   -2.60    2.90
  -8  -2  -2    5.30    3.50
  -8  -2  -2    4.90    3.50
  -8  -2  -2    0.40    2.40
   8   2  -2    1.80    3.10
  -8   2   2    3.00    3.10
   8  -2   2    3.90    3.30
  -8   2   2   -1.30    2.50
   8  -2   2    2.90    3.30
   8  -2   2    6.50    3.40
   8   2  -2    1.40    3.00
  -8  -2  -2    2.70    3.20
   8   2  -2   -0.20    3.00
  -8   2   2    3.70    3.40
  -8   2   2    8.10    3.80
  -8   3  -2   12.10    3.60
   8  -3  -2   12.60    3.70
   8  -3  -2   18.50    3.80
   8  -3  -2   17.60    4.40
   8   3   2   14.40    3.70
  -8   3  -2   17.70    4.30
   8   3   2   15.40    4.00
   8  -3  -2   17.50    4.20
  -8  -3   2   16.70    4.00
  -8  -3   2   11.60    3.70
   8  -3  -2   16.30    4.00
   8   3   2   18.90    2.90
   8  -3  -2   14.20    3.50
  -8   3  -2   14.80    4.10
  -8   3  -2   24.80    4.20
  -8   3  -2   11.20    2.90
  -8  -3   2   14.30    2.60
   8   3   2   16.60    4.00
   8   3  -2    5.70    5.90
  -8   3   2   26.20    4.40
  -8  -3  -2   13.80    4.20
  -8   3   2   16.50    3.90
  -8   3   2   13.80    3.90
  -8  -3  -2   15.50    2.90
  -8   3   2   13.30    3.60
  -8  -3  -2   17.70    3.90
   8   3  -2   18.20    3.90
   8  -3   2   15.40    3.80
  -8  -3  -2   18.50    3.90
  -8   3   2   16.60    3.40
   8  -3   2   11.90    3.90
   8  -3   2   13.10    4.10
   8   3  -2   17.20    3.70
   8   3  -2   11.20    3.00
   8  -3   2   19.80    4.00
   8  -4  -2    2.90    3.20
  -8  -4   2   -0.60    3.80
  -8  -4   2    0.80    2.10
   8  -4  -2    6.50    3.80
   8  -4  -2    5.30    4.30
   8  -4  -2    0.70    3.30
  -8  -4   2    8.00    3.40
  -8   4  -2    1.00    3.30
  -8   4  -2    4.60    3.60
  -8  -4   2    7.40    3.20
   8   4   2    1.60    3.10
   8  -4  -2    0.90    2.80
  -8   4  -2    3.40    2.50
   8  -4   2    6.70    3.40
  -8   4   2    2.00    3.20
   8  -4   2    8.30    3.50
   8  -4   2    8.30    3.30
  -8  -4  -2    3.50    4.30
   8  -4   2    2.30    3.30
  -8  -4  -2    3.10    3.10
  -8   4   2    6.10    3.70
   8  -4   2    6.30    3.00
  -8   4   2    1.20    3.20
   8   4  -2    2.30    5.00
  -8  -4  -2    7.10    2.50
  -8  -4  -2    4.40    3.20
   8  -5  -2    0.70    3.70
  -8  -5   2    5.00    3.90
   8  -5  -2    5.70    3.40
  -8   5  -2    4.40    3.30
   8   5   2    3.50    3.10
  -8   5  -2    7.70    2.90
   8  -5  -2    6.30    3.30
   8  -5  -2    2.50    3.10
  -8  -5   2    2.50    3.00
  -8  -5   2    6.20    3.40
   8  -5  -2    2.20    3.60
   8   5  -2    5.00    1.70
  -8  -5  -2    4.20    2.70
   8   5  -2    5.20    2.90
   8  -5   2   13.60    4.40
  -8  -5  -2    2.20    3.10
  -8  -5  -2   10.20    2.60
  -8  -5  -2   -1.60    3.70
   8  -5   2    5.10    3.20
   8  -5   2   10.50    3.30
  -8   5   2    5.50    3.10
   8  -5   2    2.90    3.30
   8  -5   2    4.20    3.50
  -8   5   2    5.10    3.20
   8  -6  -2    5.50    3.50
   8  -6  -2   12.90    3.80
   8  -6  -2   12.80    3.60
  -8   6  -2   16.00    3.70
  -8  -6   2    6.00    4.10
   8  -6  -2    6.70    4.00
   8  -6  -2    4.70    3.20
  -8  -6   2   11.50    3.10
  -8  -6   2    7.90    3.20
   8  -6   2    8.10    3.70
  -8  -6  -2    9.70    2.70
  -8  -6  -2    4.40    3.60
  -8  -6  -2    8.80    3.30
   8  -6   2    9.60    3.30
  -8   6   2    9.80    3.80
   8   6  -2   13.10    3.20
  -8  -6  -2    5.20    3.10
   8  -6   2    6.60    3.10
   8  -6   2    3.40    3.80
   8  -7  -2   11.10    3.60
   8  -7  -2   20.60    3.90
  -8  -7   2   20.50    4.90
   8   7   2   22.90    3.80
  -8  -7   2   20.70    5.20
   8  -7  -2   12.10    3.50
   8  -7  -2   19.70    4.90
  -8  -7   2   22.80    3.60
   8  -7  -2   23.30    4.40
  -8   7  -2   16.30    3.60
   8  -7   2   16.00    3.80
  -8  -7  -2   12.30    4.30
  -8  -7  -2   12.60    3.10
   8  -7   2   15.50    4.70
  -8  -7  -2   20.50    3.70
  -8   7   2   10.60    3.50
   8   7  -2   17.70    3.50
   8  -7   2   14.80    3.50
   8  -7   2   22.30    4.00
  -8  -7  -2   22.90    3.60
   8  -8  -2   18.30    3.80
   8  -8  -2   15.60    5.00
  -8  -8   2   17.80    3.20
   8  -8  -2   14.00    3.90
  -8   8  -2   19.40    3.90
   8  -8  -2   11.10    3.90
   8  -8  -2   22.40    4.10
  -8  -8   2   23.10    5.20
   8   8   2   19.40    3.30
   8  -8   2   25.40    4.40
  -8  -8  -2   15.60    4.20
  -8  -8  -2   21.80    3.50
   8  -8   2    7.90    4.70
   8   8  -2   18.30    3.20
   8  -8   2    9.70    3.60
   8  -8   2   26.70    4.00
  -9   0  -2   -0.60    3.40
  -9   0   2    2.10    2.90
  -9   0  -2    5.70    3.60
   9   0   2   -2.10    3.40
  -9   0   2    4.90    3.70
  -9   0   2    2.80    3.60
   9   0   2   -0.70    3.40
   9   0  -2    3.20    3.90
  -9   0   2    6.50    3.70
  -9   0  -2   -1.90    3.60
   9   0  -2   -2.10    3.10
   9   0  -2    0.00    5.10
  -9   0  -2   -0.60    3.20
   9   0   2    4.30    3.60
  -9  -1   2  328.47   11.60
   9  -1  -2  319.77   12.60
   9  -1  -2  320.77   11.50
  -9  -1   2  336.17   12.30
  -9   1  -2  338.77   12.20
   9   1   2  329.97   11.80
   9   1   2  299.77   11.30
   9  -1  -2  331.87   11.30
   9  -1  -2  315.07   11.60
  -9  -1   2  350.16   12.10
   9   1   2  321.57   11.60
  -9   1  -2  348.47   12.10
   9  -1  -2  326.57   12.10
  -9  -1   2  323.27   10.40
  -9   1  -2  329.87   11.40
  -9   1  -2  365.96   12.30
   9   1  -2  305.37   11.70
   9  -1   2  327.37   12.60
   9   1  -2  313.17   11.40
   9   1  -2  353.86   12.20
   9  -1   2  348.77   12.10
  -9  -1  -2  332.27   11.70
  -9   1   2  320.37   11.70
  -9  -1  -2  324.27   12.00
   9  -1   2  316.67   11.50
  -9  -1  -2  293.17   10.40
  -9   1   2  348.47   12.20
  -9  -1  -2  346.77   12.10
  -9   1   2  307.37   12.30
  -9   1   2  326.87   12.00
   9  -2  -2    0.90    3.70
   9   2   2   -3.30    3.20
  -9   2  -2    0.30    3.50
   9  -2  -2   -5.20    3.00
   9  -2  -2    8.50    3.80
  -9   2  -2    2.60    3.50
  -9   2  -2   -3.90    3.30
  -9  -2   2   -0.80    2.80
  -9  -2   2   -1.10    2.30
   9  -2  -2   -6.40    3.10
   9   2   2    1.00    2.70
  -9  -2   2   -1.60    5.20
   9  -2  -2   -4.50    2.80
  -9  -2   2   -7.40    3.20
   9   2   2   -0.80    3.90
   9  -2   2    5.20    3.30
  -9   2   2   -1.50    3.50
   9  -2   2    0.70    3.40
  -9   2   2   -1.90    3.20
   9   2  -2   -1.00    3.00
   9   2  -2   -2.60    2.80
  -9   2   2    0.60    3.50
  -9  -2  -2    0.40    4.10
  -9  -2  -2    1.20    3.00
  -9  -2  -2   -0.90    2.50
  -9  -2  -2   -3.20    3.50
   9  -2   2    1.20    3.50
  -9   2   2   -3.70    3.40
   9  -2   2    3.00    3.50
  -9  -3   2   13.90    4.50
   9  -3  -2   12.90    4.30
  -9   3  -2   10.80    3.80
  -9  -3   2   13.70    4.00
  -9  -3   2   15.10    2.70
   9  -3  -2   10.60    3.70
   9  -3  -2   13.80    3.90
  -9   3  -2   24.20    4.50
  -9  -3   2   12.70    3.80
   9  -3  -2   12.60    3.70
   9   3   2    7.50    4.00
  -9   3   2   11.90    4.10
   9  -3   2   14.50    4.10
  -9  -3  -2   10.30    3.10
   9  -3   2   16.60    4.30
  -9   3   2   12.50    5.00
   9  -3   2   16.90    3.80
   9   3  -2    7.40    3.60
  -9  -3  -2   11.60    3.90
  -9  -3  -2   13.50    4.00
   9   3  -2   13.20    3.50
   9  -3   2    7.10    4.20
  -9  -3  -2   11.50    4.20
  -9  -4   2    2.90    3.20
  -9  -4   2    3.00    2.10
   9  -4  -2    3.70    3.70
  -9  -4   2    4.50    4.00
  -9   4  -2   -2.40    3.80
   9   4   2    0.60    3.30
   9  -4  -2    7.00    4.20
   9   4   2    2.40    2.00
   9  -4  -2    3.50    3.40
  -9  -4   2    4.90    3.20
   9  -4  -2    3.30    3.30
  -9   4  -2   -0.60    3.00
  -9  -4  -2    3.10    3.10
   9  -4   2    0.40    3.00
   9  -4   2    8.20    3.30
   9  -4   2    4.20    3.60
  -9   4   2    5.80    4.10
   9  -4   2   -4.10    3.40
  -9  -4  -2    0.10    3.30
  -9   4   2    0.60    3.40
  -9  -4  -2    0.60    3.80
  -9  -4  -2   -0.50    2.20
   9   4  -2    1.20    3.00
   9  -5  -2    3.80    3.80
   9   5   2    4.50    3.30
   9  -5  -2    4.80    3.40
   9  -5  -2   -1.30    3.30
   9  -5  -2    0.90    3.80
  -9  -5   2    3.10    1.90
  -9  -5   2   -1.10    3.60
  -9  -5   2    3.30    3.40
  -9  -5   2    4.20    3.00
  -9   5  -2    2.80    3.60
   9  -5   2    3.90    3.50
  -9  -5  -2   -2.80    2.80
   9   5  -2    4.60    1.70
  -9   5   2    0.80    3.00
   9  -5   2    6.80    4.10
  -9  -5  -2    1.70    2.50
   9   5  -2    6.50    3.00
  -9   5   2    1.70    3.60
  -9  -5  -2    8.40    4.40
   9  -5   2    3.50    3.10
  -9  -5  -2    2.70    3.30
   9  -5   2    6.10    3.60
   9  -6  -2   10.60    4.30
  -9  -6   2    6.40    2.30
   9   6   2   11.10    3.50
  -9  -6   2   11.00    4.40
   9  -6  -2   13.20    4.20
   9  -6  -2   11.20    4.30
   9  -6  -2   16.00    4.00
  -9   6  -2    8.40    3.20
  -9  -6   2   15.70    3.60
  -9  -6  -2    2.60    2.90
   9  -6   2    4.50    4.30
   9  -6   2   10.70    3.90
   9  -6   2    9.00    3.40
  -9  -6  -2    8.60    3.40
  -9  -6  -2   14.50    4.50
  -9  -6  -2    7.10    2.70
  -9   6   2    7.40    3.70
   9  -6   2    7.10    3.80
   9   6  -2   13.00    3.50
   9  -7  -2    9.50    4.10
  -9  -7   2   20.00    3.80
   9  -7  -2   17.90    4.20
  -9  -7   2   12.20    3.80
  -9  -7   2   20.50    5.10
   9  -7  -2    7.20    5.50
   9  -7  -2    7.90    5.00
  -9   7  -2   21.10    4.30
   9   7   2   18.00    3.70
   9   7  -2   12.40    3.20
  -9  -7  -2   10.80    3.20
  -9   7   2   13.30    5.50
  -9  -7  -2   12.60    3.30
  -9  -7  -2    4.50    4.10
   9  -7   2   13.50    5.00
   9  -7   2    6.60    3.10
  -9  -7  -2   15.40    4.00
   9  -7   2   14.80    4.20
   9  -7   2   15.90    4.00
 -10   0   2   67.29    7.00
  10   0  -2   59.09    6.70
 -10   0   2   68.29    6.70
 -10   0   2   61.39    5.90
  10   0   2   78.39    7.10
  10   0   2   73.69    6.50
 -10   0  -2   57.59    6.60
  10   0  -2   72.59    6.90
 -10   0  -2   84.89    7.40
 -10   0   2   65.39    6.60
  10   0  -2   80.79    7.00
  10   0   2   76.39    6.60
  10  -1  -2   14.70    4.60
 -10  -1   2   11.60    4.20
 -10  -1   2    7.80    3.90
 -10   1  -2    6.40    4.20
  10  -1  -2   12.40    4.30
  10   1   2    8.80    4.10
 -10   1  -2    9.50    4.60
  10  -1  -2   10.60    4.00
 -10   1  -2   10.60    4.20
  10  -1  -2    8.50    4.10
  10   1   2   11.60    3.50
 -10  -1   2   13.00    4.50
 -10  -1   2   13.40    4.80
 -10   1   2    4.20    3.80
  10  -1   2   13.90    4.40
 -10  -1  -2    4.20    3.00
  10   1  -2   13.00    4.20
 -10  -1  -2   11.50    4.10
  10  -1   2   19.10    5.50
 -10   1   2   13.70    4.60
 -10   1   2   18.70    4.70
 -10  -1  -2   16.00    4.30
 -10   1   2   13.10    4.50
 -10  -1  -2   13.80    4.30
  10  -2  -2   -3.80    3.70
  10  -2  -2   -5.30    3.20
 -10  -2   2   -7.00    3.20
 -10   2  -2    4.00    3.90
  10  -2  -2    0.00    3.00
 -10  -2   2   -5.40    3.00
  10   2   2    0.30    2.90
 -10   2  -2    3.20    3.90
 -10  -2   2    2.30    2.60
 -10  -2   2   -1.40    3.60
  10   2   2   -7.70    3.00
  10  -2  -2    0.00    3.40
  10  -2   2   -6.10    3.50
  10  -2   2   -2.70    3.40
 -10   2   2   -3.90    3.50
 -10  -2  -2   -5.50    2.60
 -10  -2  -2    3.70    3.70
 -10  -2  -2    3.00    3.80
  10   2  -2   -0.70    3.00
  10   2  -2    2.40    3.40
 -10  -2  -2   -2.20    2.90
  10  -2   2    2.30    3.20
 -10   2   2    5.70    3.90
  10  -3  -2   -0.20    3.60
 -10  -3   2    2.20    2.30
 -10   3  -2   -3.10    3.60
 -10   3  -2    0.90    3.50
  10  -3  -2   -2.10    3.20
  10  -3  -2    1.10    3.30
  10   3   2   -4.00    2.50
 -10  -3   2    3.20    3.30
 -10  -3   2   -1.40    3.60
  10   3   2    3.40    4.00
 -10  -3   2   -2.40    3.30
  10  -3  -2    2.20    3.50
 -10  -3  -2   -6.30    3.00
  10  -3   2    2.70    3.60
 -10  -3  -2   -3.40    3.40
 -10   3   2   -2.10    3.60
  10  -3   2    0.10    3.70
  10  -3   2   -1.50    3.40
 -10   3   2    1.30    3.70
  10   3  -2   -1.30    3.00
 -10  -3  -2    1.90    3.30
  10  -3   2    1.60    3.30
 -10  -3  -2   -0.30    3.10
  10   3  -2    3.20    3.40
 -10  -4   2    7.40    3.40
 -10  -4   2   -8.90    3.50
 -10   4  -2   -4.90    2.90
  10   4   2    0.50    2.20
 -10  -4   2    2.10    2.30
  10  -4  -2   15.70    4.90
  10  -4  -2   -2.50    3.60
  10  -4  -2    6.40    4.30
  10   4   2   -6.90    2.70
 -10  -4   2   -1.70    3.40
 -10   4  -2    1.30    3.70
  10  -4  -2   12.40    4.00
 -10   4   2   -3.20    3.60
 -10  -4  -2   -0.50    3.30
  10  -4   2    2.10    3.90
 -10  -4  -2    1.20    3.70
 -10   4   2   -1.50    3.20
  10  -4   2   -2.20    3.70
  10   4  -2    2.00    2.80
 -10  -4  -2    1.20    3.70
  10  -4   2   -4.00    4.00
  10  -4   2   -1.10    3.20
  10   4  -2    0.90    3.30
  10  -5  -2    6.60    3.90
 -10  -5   2   10.10    3.50
  10  -5  -2    7.50    4.00
 -10   5  -2   20.30    4.60
 -10  -5   2    7.00    3.70
  10   5   2    5.60    3.60
 -10  -5   2    2.50    4.80
 -10  -5   2    3.60    2.00
  10  -5  -2    7.10    4.10
  10  -5  -2    6.90    3.70
  10  -5   2    9.50    4.70
 -10  -5  -2    5.10    3.30
  10  -5   2    7.40    4.10
 -10   5   2    8.50    3.90
 -10  -5  -2    8.50    4.90
  10  -5   2    7.70    3.70
  10  -5   2   13.30    3.80
 -10  -5  -2    6.90    3.90
  10   5  -2    7.60    3.50
  10   5  -2    3.90    2.00
 -10   5   2    9.30    4.20
 -10  -5  -2    9.80    3.40
  10   6   2   -3.00    3.30
 -10  -6   2    3.60    2.00
  10  -6  -2   -1.70    3.50
  10  -6  -2   12.00    4.30
 -10   6  -2   -0.20    3.90
  10  -6  -2    0.00    4.30
 -10  -6   2    3.40    5.20
  10  -6  -2   -2.60    4.20
 -10  -6   2   -0.20    2.90
 -10  -6   2   -2.10    3.00
 -10  -6  -2    0.90    3.40
 -10  -6  -2   15.00    3.70
  10  -6   2    6.90    4.50
  10  -6   2    8.10    3.70
  10  -6   2   -1.10    3.00
 -10  -6  -2    2.40    4.20
 -10   6   2    6.00    4.60
  10   6  -2   -0.80    3.30
  10  -6   2    6.10    4.10
 -10  -6  -2    4.90    3.80
 -11   0  -2   29.40    5.60
  11   0   2   23.10    5.50
 -11   0   2   18.60    5.20
 -11   0  -2   21.20    5.00
 -11   0  -2   13.60    4.80
 -11   0   2   20.80    5.40
 -11   0   2   34.10    5.50
  11   0  -2   20.50    5.10
 -11  -1   2   22.00    5.30
 -11  -1   2   29.80    8.80
  11  -1  -2   17.10    5.10
  11   1   2   18.90    4.90
 -11  -1   2   16.60    3.70
 -11   1  -2   28.20    5.50
 -11   1  -2   28.30    8.70
  11   1   2   21.10    3.90
 -11  -1   2   10.10    4.50
  11   1  -2   24.30    5.30
 -11  -1  -2   19.20    5.00
 -11   1   2   27.90    5.40
  11  -1   2   22.40    5.30
 -11  -1  -2   19.40    4.90
 -11   1   2   25.80    5.60
 -11  -1  -2   15.30    4.80
  11   1  -2   16.40    4.40
 -11  -2   2   12.10    4.60
  11  -2  -2    4.10    3.90
  11   2   2   -2.30    3.10
  11  -2  -2    1.70    3.80
  11  -2  -2    6.00    3.60
 -11  -2   2    2.00    3.80
 -11  -2   2    7.40    3.00
 -11   2  -2    2.80    3.90
  11  -2  -2    3.50    4.40
 -11   2  -2    8.40    4.50
 -11  -2   2   10.50    4.30
  11   2   2   -1.40    4.00
 -11   2   2    7.40    4.10
 -11   2   2   -2.50    4.00
 -11  -2  -2    2.80    3.80
  11   2  -2   -2.90    3.40
  11   2  -2    5.50    3.80
 -11  -2  -2    4.90    4.20
 -11  -2  -2    5.40    3.80
  11  -2   2   -0.60    3.70
  11  -2   2   -5.60    3.40
  11   3   2   -2.20    3.30
 -11   3  -2    9.70    4.60
 -11   3  -2   -4.80    3.80
  11   3   2    0.30    3.60
  11  -3  -2   11.40    4.70
 -11  -3   2    2.60    4.00
 -11  -3   2    1.90    2.90
  11  -3  -2   -3.10    3.90
  11  -3  -2    1.70    3.80
  11  -3  -2    6.20    4.10
 -11  -3   2    4.10    3.50
 -11  -3   2    4.50    3.90
 -11  -3  -2    6.00    3.90
 -11  -3  -2    9.30    4.50
  11  -3   2   -2.60    3.60
 -11   3   2    0.00    4.10
  11  -3   2    5.10    4.00
  11  -3   2    0.70    4.10
 -11  -3  -2   -4.90    4.00
  11  -3   2   -4.50    4.50
  11   3  -2   -6.80    3.20
 -11   3   2    1.20    3.60
 -11  -3  -2    2.80    3.60
  11   3  -2    3.70    3.80
 -11  -4   2   47.10    8.00
  11  -4  -2   59.29    7.00
  11  -4  -2   66.19    7.20
  11   4   2   49.00    6.30
  11  -4  -2   52.19    6.40
 -11  -4   2   52.39    4.60
  11  -4  -2   46.00    6.50
 -11  -4   2   44.60    5.70
 -11   4  -2   50.79    6.50
 -11   4  -2   52.29    6.60
  11  -4   2   43.50    5.70
  11  -4   2   46.20    6.60
  11   4  -2   38.90    4.60
  11  -4   2   46.70    6.60
 -11  -4  -2   45.10    5.70
  11   4  -2   35.40    5.60
 -11   4   2   46.60    6.00
 -11  -4  -2   54.59    7.90
 -11  -4  -2   39.30    4.60
 -11   4   2   53.49    6.90
 -12   0  -2    3.70    4.50
  12   0   2    1.00    4.50
 -12   0   2    0.10    4.40
 -12   0  -2    1.40    4.40
 -12   0   2    6.90    4.70
  12   0  -2    7.80    5.30
 -12  -1   2    5.70    4.70
 -12   1  -2    8.40    4.70
 -12  -1   2   -0.90    4.10
 -12   1  -2    5.30    4.70
  12  -1  -2   11.40    4.80
 -12  -1   2    7.20    5.10
  12   1   2    8.50    5.70
  12   1  -2    2.40    5.40
 -12   1   2    0.20    5.60
 -12   1   2    7.70    4.80
  12  -1   2    3.60    4.50
 -12  -1  -2    0.70    4.30
 -12  -1  -2    6.30    4.90
 -12  -2   2    9.70    5.00
 -12   2  -2   11.90    4.50
  12  -2  -2   15.60    4.80
 -12  -2   2   11.00    4.70
  12   2   2   12.60    5.00
 -12  -2   2    7.80    4.50
 -12   2  -2   11.70    5.20
 -12  -2  -2   -0.60    4.50
  12  -2   2   27.80    5.60
 -12  -2  -2    9.60    5.20
 -12  -2  -2   12.70    5.30
 -12   2   2   16.60    6.00
  12   2  -2   10.00    4.70
 -12   2   2   25.50    5.40
   0   1   3    0.00    0.70
   0   1  -3    1.80    0.90
   0   1  -3    1.10    0.50
   0  -1   3    0.10    0.60
   0   1   3   -1.40    0.60
   0  -1  -3    1.00    0.80
   0   1   3    0.00    0.80
   0  -1  -3    0.00    0.70
   0  -1  -3    0.10    0.80
   0   1   3   -0.10    0.50
   0  -1   3   -0.10    0.50
   0  -1   3   -0.10    0.50
   0  -1   3    0.80    0.90
   0   1  -3   -0.10    0.50
   0  -1  -3    0.60    0.80
   0  -2  -3   94.99    2.90
   0  -2  -3   91.39    3.30
   0  -2   3   92.29    3.00
   0  -2   3   94.69    2.60
   0   2  -3   95.19    2.90
   0  -2  -3   94.59    2.80
   0  -2   3   89.09    5.70
   0   2   3   96.09    2.80
   0   2   3   89.19    2.10
   0  -2   3   92.59    2.20
   0   2  -3   94.29    2.30
   0  -2  -3   96.69    3.40
   0  -2  -3   99.49    2.10
   0   2  -3   97.39    2.30
   0   2   3   95.29    3.40
   0   2  -3   97.39    3.80
   0   2   3   87.49    3.10
   0  -2   3   98.99    2.50
   0   3   3   -0.30    0.80
   0   3  -3   -1.80    1.10
   0   3   3   -1.70    1.20
   0  -3   3   -0.70    1.00
   0  -3  -3    0.50    0.60
   0   3  -3   -0.40    0.30
   0  -3  -3    0.20    0.90
   0  -3  -3   -0.70    1.30
   0  -3   3    1.30    1.30
   0  -3  -3   -0.70    0.80
   0   3   3    0.00    0.80
   0  -4  -3  244.98    7.00
   0   4   3  224.98    5.50
   0  -4   3  234.08    7.30
   0  -4   3  233.48    6.20
   0  -4   3  235.98    6.60
   0  -4  -3  233.08    5.60
   0  -4  -3  230.28    5.30
   0   4   3  236.08    6.80
   0   4   3  232.08    5.50
   0  -4   3  239.78    6.70
   0  -4  -3  226.48    5.50
   0  -5   3    0.20    1.50
   0   5   3   -1.90    0.80
   0  -5   3   -0.90    1.30
   0  -5  -3   -2.60    1.60
   0  -5   3   -0.10    1.50
   0   5   3   -0.50    0.90
   0  -5  -3   -1.20    1.20
   0  -5   3   -0.90    1.60
   0  -5  -3   -1.40    0.90
   0  -5  -3   -1.60    0.90
   0  -6   3    8.50    2.10
   0   6   3   12.20    1.30
   0  -6   3   12.40    2.80
   0  -6  -3    9.40    1.30
   0   6   3   10.20    1.30
   0  -6  -3   10.20    1.30
   0  -6  -3    6.90    2.30
   0  -6  -3   11.50    1.60
   0  -6   3    8.20    2.20
   0  -7   3    0.20    2.20
   0  -7   3   -1.90    1.80
   0   7   3   -1.00    1.00
   0  -7  -3    3.90    2.80
   0  -7   3    0.90    2.00
   0  -7   3   -2.60    2.20
   0  -7  -3   -0.40    0.90
   0  -7  -3   -0.70    1.40
   0   7   3    0.40    0.90
   0  -7  -3   -1.90    2.10
   0  -7  -3   -1.30    0.80
   0  -8   3  222.28    8.70
   0  -8  -3  221.68    9.10
   0  -8   3  217.28    7.90
   0  -8  -3  227.68    9.00
   0  -8   3  213.98    7.60
   0  -8  -3  220.78    8.70
   0  -8  -3  218.08    6.30
   0  -8   3  220.58    9.30
   0  -9   3   -3.10    2.90
   0  -9   3   -4.30    2.50
   0  -9  -3   -5.00    3.50
   0  -9  -3   -4.40    2.90
   0  -9   3   -6.40    3.10
   0  -9   3    0.50    2.60
   0  -9  -3   -3.40    1.80
   0 -10  -3  175.28    5.90
   0 -10   3  188.58    9.40
   0 -10  -3  209.28    9.20
   0 -10   3  173.18    7.50
   0 -10  -3  194.68    9.70
   0 -10   3  165.68    8.90
   0 -10   3  178.78    8.40
   0 -10  -3  184.28    8.80
   0 -11  -3    1.70    3.10
   0 -11  -3    3.40    1.40
   0 -11   3   -1.10    2.60
   0 -11   3   -7.10    2.70
   0 -11  -3   -2.40    1.60
   0 -11  -3   -2.60    3.10
   0 -11   3   -0.50    2.70
   0 -11  -3   -1.70    3.20
   0 -11   3   -2.90    2.90
  -1   0   3    1.40    0.80
   1   0  -3    0.40    0.90
   1   0  -3    0.30    0.70
  -1   0  -3   -0.20    0.70
   1   0   3    0.50    0.80
  -1   0   3   -0.60    0.80
  -1   0   3   -0.20    0.70
   1   0   3    0.30    0.90
  -1   0  -3   -0.40    0.80
  -1   0   3    1.40    1.00
   1   0  -3    0.80    0.60
  -1   0  -3    0.50    0.90
   1   0  -3    0.60    1.00
   1   0   3    0.50    0.80
   1   0  -3   -0.90    0.70
  -1   0   3    0.70    0.80
  -1   0  -3    0.60    0.80
   1   0   3   -0.80    0.80
  -1  -1   3 4443.96   92.39
   1  -1  -3 4709.43   95.69
   1   1   3 4627.24   95.19
   1  -1   3 4493.75   98.39
  -1   1   3 4316.07  100.69
   1   1  -3 4577.04   92.79
  -1  -1  -3 4608.44   94.89
   1   2   3  938.11   18.00
   1  -2  -3  918.31   18.30
   1  -2  -3  924.41   19.20
   1  -2  -3  941.11   18.70
  -1  -2   3  919.31   17.70
   1  -2  -3  919.41   18.30
  -1   2  -3  910.21   17.80
   1  -2  -3  924.41   17.40
  -1  -2   3  925.41   18.70
  -1  -2   3  942.01   18.70
  -1   2  -3  925.71   18.70
  -1   2  -3  943.31   17.90
  -1   2  -3  929.31   17.90
   1   2   3  914.11   18.10
  -1  -2   3  910.51   17.70
  -1  -2   3  922.41   17.70
   1  -2   3  885.21   17.90
  -1   2   3  930.81   18.70
   1   2  -3  915.81   17.70
  -1  -2  -3  925.21   18.20
   1   2  -3  926.81   18.70
   1   2  -3  933.61   18.70
  -1  -2  -3  940.01   18.00
   1  -2   3  929.21   18.80
  -1   2   3  915.91   17.40
  -1  -2  -3  898.21   18.10
   1   2  -3  931.21   17.70
  -1  -2  -3  931.91   17.70
   1  -2   3  930.31   17.90
   1  -2   3  907.01   19.40
  -1   2   3  929.51   18.30
   1  -2   3  931.11   17.80
   1  -3  -3  476.65   10.10
  -1  -3   3  472.55   10.10
   1   3   3  456.65    9.90
  -1  -3   3  469.95    9.60
  -1  -3   3  479.55   10.90
  -1  -3   3  460.95   10.70
   1  -3  -3  460.75    9.30
  -1   3  -3  485.25    9.60
  -1   3  -3  479.65   11.00
  -1  -3   3  471.95    9.20
  -1   3  -3  473.55   10.00
   1   3   3  464.45    9.90
   1   3   3  477.55   10.00
   1  -3  -3  511.55   11.10
   1  -3  -3  476.65   10.10
  -1   3  -3  475.45    9.60
  -1  -3  -3  470.35   11.00
   1   3  -3  480.85   10.90
  -1  -3  -3  464.55    9.90
   1  -3   3  479.15   11.70
  -1  -3  -3  476.35   10.00
  -1  -3  -3  469.65   10.00
  -1   3   3  467.15   10.10
   1   3  -3  475.05    9.30
  -1  -3  -3  481.65    9.90
   1   3  -3  471.85    9.30
   1  -3   3  474.55    9.60
  -1   3   3  473.55   10.10
   1   3  -3  477.25   10.80
   1  -3   3  476.15   11.00
  -1   3   3  478.05   10.90
   1  -3   3  472.55    9.60
  -1  -4   3   80.99    3.70
  -1   4  -3   76.29    2.20
  -1  -4   3   70.89    3.60
   1   4   3   73.09    2.60
   1   4   3   71.19    2.80
   1  -4  -3   75.89    3.70
  -1   4  -3   74.39    2.20
   1  -4  -3   71.69    2.30
   1   4   3   77.59    2.80
  -1   4  -3   73.89    3.10
  -1  -4   3   69.69    3.20
   1  -4  -3   73.29    3.00
  -1   4  -3   76.49    3.70
   1  -4   3   67.09    3.00
   1  -4   3   78.19    4.40
  -1  -4  -3   75.29    2.70
   1  -4   3   73.89    2.20
   1  -4   3   72.09    3.70
  -1   4   3   68.39    2.80
  -1  -4  -3   70.99    2.60
   1  -4   3   70.29    2.20
  -1   4   3   73.59    3.60
  -1  -4  -3   72.39    3.80
   1  -5  -3  184.58    5.10
  -1   5  -3  186.68    4.10
  -1  -5   3  190.78    6.20
   1   5   3  194.68    4.90
   1  -5  -3  199.68    5.40
  -1   5  -3  188.48    4.20
   1  -5  -3  188.08    4.80
  -1  -5   3  190.98    6.00
  -1   5  -3  187.98    5.70
  -1  -5   3  189.28    6.50
  -1  -5   3  197.18    6.10
   1  -5  -3  196.28    6.70
   1  -5  -3  183.08    6.90
  -1  -5  -3  198.48    5.30
   1  -5   3  192.98    6.70
   1  -5   3  183.68    4.00
   1  -5   3  193.78    7.30
  -1   5   3  189.48    6.40
  -1   5   3  187.48    5.10
  -1  -5  -3  206.48    6.70
  -1   5   3  188.98    5.00
  -1  -5  -3  188.28    4.80
  -1  -5  -3  188.28    4.80
   1  -5   3  182.58    5.60
  -1  -6   3  145.59    5.60
   1  -6  -3  147.69    6.00
   1  -6  -3  143.29    4.30
   1  -6  -3  150.18    4.60
   1  -6  -3  144.59    4.20
   1   6   3  143.99    4.00
   1  -6  -3  161.68    6.70
  -1  -6   3  142.69    6.10
  -1  -6   3  155.48    5.60
   1   6   3  147.99    4.00
   1  -6   3  158.68    6.50
  -1   6   3  145.19    4.20
  -1  -6  -3  145.39    4.70
  -1   6   3  153.48    6.00
   1  -6   3  147.59    6.40
   1  -6   3  141.49    6.20
  -1  -6  -3  148.49    6.10
  -1   6   3  138.89    4.20
  -1  -6  -3  144.99    4.00
  -1  -6  -3  148.89    4.00
   1  -6   3  148.19    6.90
   1  -7  -3   46.00    2.30
  -1  -7   3   51.49    4.00
   1  -7  -3   43.00    2.60
   1  -7  -3   42.20    2.20
  -1  -7   3   38.80    3.90
  -1  -7   3   46.40    4.20
   1  -7  -3   46.80    4.60
   1  -7  -3   42.80    4.40
   1   7   3   44.30    1.90
  -1  -7   3   38.80    3.70
   1   7   3   42.30    1.90
   1  -7  -3   44.10    2.50
   1  -7   3   42.60    3.50
  -1  -7  -3   39.50    3.80
  -1  -7  -3   45.70    3.00
  -1   7   3   42.30    2.20
  -1  -7  -3   45.00    1.80
   1  -7   3   45.50    5.20
   1  -7   3   47.30    4.30
  -1  -7  -3   37.20    4.00
  -1   7   3   42.10    2.30
  -1  -7  -3   44.40    1.80
   1  -7   3   44.20    3.60
   1  -8  -3   23.00    4.00
  -1  -8   3   22.80    3.60
   1  -8  -3   26.00    2.30
  -1  -8   3   20.60    3.20
   1  -8  -3   25.30    4.70
  -1  -8   3   27.50    3.80
   1  -8  -3   22.00    1.60
   1  -8  -3   24.20    2.50
  -1  -8   3   22.90    3.70
   1  -8  -3   19.00    1.50
  -1  -8  -3   18.70    3.40
   1  -8   3   25.80    4.70
  -1  -8  -3   25.70    4.00
  -1  -8  -3   19.80    2.60
   1  -8   3   26.10    3.50
  -1   8   3   22.60    1.70
  -1  -8  -3   19.60    3.80
   1  -8   3   26.90    4.40
   1  -8   3   26.30    3.50
   1  -9  -3   18.00    4.50
  -1  -9   3    3.10    3.30
  -1  -9   3   15.10    3.60
  -1  -9  -3    6.20    3.00
   1  -9   3   13.80    3.20
  -1  -9  -3    8.50    3.70
   1  -9   3   10.20    4.00
   1  -9   3    8.50    3.40
  -1  -9  -3    8.60    3.30
   1  -9   3    7.80    2.80
  -1  -9  -3   10.60    2.50
  -1 -10   3    9.60    3.40
   1 -10  -3    4.80    1.70
  -1 -10   3    2.40    3.20
   1 -10  -3    1.60    4.10
  -1 -10   3    2.70    2.90
  -1 -10   3    5.60    3.60
   1 -10  -3    8.20    3.30
   1 -10  -3    8.30    1.60
   1 -10  -3   -1.00    3.30
  -1 -10  -3    0.70    2.80
   1 -10   3    4.30    3.00
   1 -10   3   -1.20    2.70
  -1 -10  -3    4.60    3.80
   1 -10   3    7.30    3.70
  -1 -10  -3    9.50    3.20
   1 -10   3    1.90    3.50
   1 -11  -3   -1.30    3.20
  -1 -11   3    1.00    2.60
  -1 -11   3    0.10    3.20
  -1 -11   3   -0.90    2.80
   1 -11  -3   -2.70    3.30
  -1 -11   3    1.60    3.10
   1 -11  -3   -3.50    2.70
   1 -11  -3    0.70    1.10
   1 -11   3   -4.90    3.00
  -1 -11  -3    1.70    3.30
   1 -11   3    6.50    3.20
   1 -11   3    2.60    3.30
  -1 -11  -3   -1.80    2.80
  -1 -11  -3    6.60    3.50
   1 -11   3   -2.40    2.60
   1 -11   3    7.80    2.70
  -2   0   3    0.20    1.20
   2   0  -3    1.00    1.10
   2   0  -3    0.70    1.60
  -2   0   3   -1.80    1.00
   2   0   3    1.40    1.50
  -2   0  -3    0.00    1.40
  -2   0   3   -0.10    1.60
  -2   0  -3   -2.20    1.40
   2   0  -3    2.10    1.40
  -2   0   3    1.40    1.50
  -2   0   3   -1.60    1.40
   2   0   3    0.70    1.40
   2   0  -3    1.00    1.40
  -2   0  -3    1.80    1.40
   2   0  -3    0.50    1.00
   2   0   3   -1.60    1.50
   2   0  -3   -2.40    1.40
   2  -1  -3 8517.75  175.88
  -2   1  -3 8194.28  175.98
   2   1   3 8884.71  175.78
  -2   1   3 8404.86  175.48
   2   1  -3 9175.78  192.58
   2  -1   3 8606.54  174.98
  -2  -1  -3 8502.05  175.38
   2  -2  -3   76.59    3.00
   2  -2  -3   66.49    2.60
   2   2   3   68.19    2.90
  -2  -2   3   73.39    3.00
  -2   2  -3   70.19    2.90
  -2  -2   3   60.59    2.70
   2  -2  -3   78.39    3.30
  -2  -2   3   71.59    3.40
   2  -2  -3   69.29    3.80
   2  -2  -3   78.69    3.20
  -2  -2   3   63.29    2.70
  -2   2  -3   68.59    3.40
   2   2   3   66.39    3.00
   2  -2  -3   71.39    3.50
  -2   2  -3   69.79    2.50
  -2  -2  -3   70.89    3.00
  -2  -2  -3   67.99    2.90
   2   2  -3   76.69    3.00
  -2   2   3   67.79    2.50
   2   2  -3   65.09    2.70
  -2   2   3   70.29    3.10
   2   2  -3   59.09    2.60
   2  -2   3   67.79    2.90
   2  -2   3   69.89    2.90
  -2   2   3   71.79    3.00
   2  -2   3   67.79    2.60
   2  -2   3   73.39    3.30
  -2  -2  -3   67.69    3.50
  -2   2   3   74.99    3.20
   2   2  -3   68.49    3.30
   2  -2   3   75.29    3.40
   2  -3  -3   31.20    2.30
   2  -3  -3   31.10    1.80
   2  -3  -3   36.30    2.80
   2   3   3   36.30    2.10
  -2  -3   3   34.50    2.70
   2   3   3   36.20    2.30
   2   3   3   35.80    2.20
  -2   3  -3   37.50    2.10
  -2  -3   3   31.40    1.90
  -2   3  -3   35.40    2.10
   2  -3  -3   38.40    2.40
  -2  -3   3   34.40    2.80
  -2  -3   3   33.50    1.80
  -2   3  -3   39.90    2.90
  -2   3  -3   31.50    2.10
   2  -3  -3   34.20    2.60
   2   3  -3   34.50    2.60
  -2  -3  -3   36.70    2.40
  -2  -3  -3   34.30    2.10
   2  -3   3   34.30    2.10
  -2   3   3   35.00    2.60
   2  -3   3   30.20    2.40
   2   3  -3   32.40    1.80
   2   3  -3   35.20    1.90
  -2  -3  -3   31.70    2.20
   2  -3   3   38.70    2.10
   2  -3   3   32.40    2.10
   2  -3   3   34.90    2.90
  -2   3   3   34.80    2.30
   2   3  -3   36.40    2.40
   2  -4  -3    6.80    2.30
   2  -4  -3   -1.50    1.10
   2   4   3    1.80    1.40
   2  -4  -3    2.60    1.50
  -2   4  -3    1.90    2.00
  -2   4  -3    1.60    1.10
  -2  -4   3   -0.60    0.90
   2   4   3    1.60    1.10
   2   4   3    2.20    1.20
   2  -4  -3    1.40    2.00
  -2  -4   3   -0.10    0.80
   2  -4  -3    2.20    1.50
  -2  -4   3    2.80    1.60
  -2   4  -3    2.30    1.20
  -2  -4   3    1.80    1.80
  -2   4  -3    3.30    1.40
   2  -4   3    1.60    1.20
  -2  -4  -3    3.40    1.30
   2   4  -3    0.50    1.60
  -2  -4  -3    4.00    1.00
  -2   4   3    0.80    1.30
   2   4  -3    1.20    1.50
   2  -4   3    4.20    1.40
   2  -4   3   -0.40    1.20
   2   4  -3    1.10    1.60
  -2   4   3    2.90    1.40
   2   4  -3    0.30    0.90
   2   5   3    9.00    1.40
  -2  -5   3    8.00    1.90
   2  -5  -3    6.30    2.40
   2   5   3    9.20    1.50
  -2  -5   3    7.80    0.90
  -2   5  -3    9.10    2.30
   2  -5  -3    6.30    1.60
  -2   5  -3   10.50    1.40
   2   5   3   10.50    1.80
   2  -5  -3    8.50    2.20
   2  -5  -3    7.90    1.40
  -2  -5   3    6.80    1.70
  -2  -5   3    5.30    2.30
  -2   5  -3   10.00    1.40
  -2  -5   3    8.40    0.90
  -2   5  -3   11.70    2.00
   2  -5  -3    8.60    1.70
  -2   5   3   10.50    1.70
  -2  -5  -3    8.90    1.40
  -2  -5  -3    8.00    1.40
  -2  -5  -3    8.40    1.40
  -2  -5  -3   11.20    2.40
  -2   5   3    7.40    1.60
  -2  -5  -3    6.70    1.40
   2  -5   3    7.10    1.80
  -2  -5  -3    8.50    1.80
   2  -5   3    8.00    1.40
   2   5  -3    8.10    1.00
   2   5  -3   11.30    2.20
  -2   5   3    7.80    2.10
   2   5  -3    9.20    0.90
   2  -5   3   10.10    2.50
   2  -5   3    9.00    1.40
  -2   6  -3   -0.20    1.60
   2  -6  -3    2.20    1.40
  -2  -6   3    0.20    1.60
   2   6   3    1.10    1.60
   2   6   3    2.70    1.20
  -2   6  -3    1.90    1.00
   2  -6  -3    2.10    2.10
   2   6   3    1.80    1.10
   2  -6  -3    3.20    2.50
  -2  -6   3    3.90    2.10
   2  -6  -3    1.30    1.20
  -2  -6   3    0.10    1.70
  -2  -6   3    1.90    1.90
  -2   6  -3    0.00    1.00
  -2  -6  -3    2.70    1.50
   2  -6   3    0.60    1.70
   2  -6   3   -0.90    1.00
  -2   6   3    0.70    1.30
   2  -6   3    2.40    2.60
   2  -6   3    2.20    2.60
  -2  -6  -3    2.20    1.20
   2  -6   3    0.90    1.00
  -2   6   3    3.10    2.00
  -2  -6  -3    4.70    1.20
  -2   6   3    1.30    1.20
  -2  -6  -3   -0.50    1.40
   2  -7  -3   11.10    1.90
  -2  -7   3    8.80    2.50
  -2  -7   3   13.90    2.90
   2  -7  -3   14.40    3.30
  -2  -7   3   11.60    2.90
   2   7   3   12.80    1.50
   2  -7  -3   12.20    1.80
  -2   7  -3   11.40    2.50
   2  -7  -3   11.30    1.70
  -2   7  -3   10.10    1.20
   2  -7  -3    9.40    3.70
  -2   7  -3    9.70    1.20
   2  -7  -3    9.90    1.80
  -2   7   3   15.60    3.00
   2  -7   3   13.90    2.40
   2  -7   3   11.60    1.20
  -2  -7  -3    9.60    2.20
  -2  -7  -3   10.70    2.30
   2  -7   3   15.30    3.40
   2  -7   3    5.90    3.40
  -2  -7  -3   13.00    1.50
  -2   7   3   11.40    1.80
  -2  -7  -3   12.50    2.30
  -2  -7  -3   11.70    3.00
  -2   7   3   11.70    1.80
   2  -8  -3   14.10    1.90
   2  -8  -3    7.20    3.70
   2  -8  -3    7.70    1.70
  -2  -8   3    4.50    2.80
  -2  -8   3   11.00    2.90
   2  -8  -3    9.60    1.70
  -2  -8   3    7.40    2.60
   2  -8  -3   10.10    1.90
   2  -8  -3    8.60    3.10
   2   8   3   10.10    1.50
  -2  -8   3   10.00    3.20
   2   8   3   10.30    1.10
  -2  -8  -3   11.00    3.10
   2  -8   3   11.70    3.90
   2  -8   3   10.30    2.90
  -2   8   3   13.10    1.70
  -2   8   3   12.50    1.80
  -2  -8  -3    9.40    2.40
  -2  -8  -3   11.10    2.40
  -2  -8  -3    6.30    3.50
   2  -8   3    9.60    2.80
   2  -8   3   14.10    4.10
  -2   8   3    7.70    2.70
  -2  -9   3    3.40    2.50
   2  -9  -3   12.90    4.20
   2  -9  -3    2.90    0.90
   2  -9  -3    1.50    3.40
  -2  -9   3   -3.40    2.70
   2  -9  -3    4.40    1.70
   2  -9  -3    2.20    1.40
  -2  -9   3    2.10    2.60
  -2  -9   3    3.90    3.00
  -2  -9  -3   -1.90    2.40
   2  -9   3    4.80    2.50
  -2  -9  -3    3.30    3.40
   2  -9   3    6.00    3.50
   2  -9   3    0.30    2.40
  -2  -9  -3    3.60    3.00
  -2   9   3    2.30    1.20
   2  -9   3    3.70    2.80
  -2 -10   3   16.30    3.40
   2 -10  -3   21.80    5.00
   2 -10  -3   15.20    1.80
  -2 -10   3   15.40    3.50
   2 -10  -3   12.90    4.20
   2 -10  -3    9.30    3.70
  -2 -10   3   12.10    3.40
   2 -10  -3   11.70    1.90
  -2 -10   3   12.80    3.50
  -2 -10  -3   14.10    3.90
   2 -10   3   18.70    3.50
   2 -10   3   10.40    3.90
   2 -10   3    8.50    4.60
  -2 -10  -3   14.50    4.00
   2 -10   3   17.30    3.40
  -2 -10  -3   19.40    2.80
  -2 -10  -3    9.70    2.70
  -2 -10  -3   10.70    2.90
   2 -10   3   13.50    2.80
  -2 -11   3   -0.60    3.00
  -2 -11   3    8.30    2.90
  -2 -11   3   -1.40    2.80
   2 -11  -3   -0.40    3.10
   2 -11  -3    1.30    3.30
  -2 -11   3    1.60    2.60
   2 -11  -3    3.70    4.20
  -2 -11  -3    1.50    3.70
   2 -11   3    5.60    2.90
   2 -11   3    0.40    2.50
  -2 -11  -3    3.10    2.80
   2 -11   3   -1.40    3.60
   2 -11   3    0.10    2.80
   2 -11   3    4.90    3.50
  -2 -11  -3    4.70    2.60
  -3   0  -3    1.20    1.60
  -3   0   3   -0.20    1.50
   3   0  -3    1.30    1.60
  -3   0   3   -0.40    1.50
   3   0   3   -2.10    1.50
  -3   0   3   -1.00    1.20
  -3   0   3   -2.60    1.50
  -3   0   3   -0.50    1.50
  -3   0  -3   -1.10    1.50
   3   0   3   -2.40    1.50
  -3   0  -3    1.80    1.30
   3   0  -3   -1.50    2.50
  -3   0  -3   -0.50    1.60
  -3   0  -3   -0.30    1.30
   3   0  -3    1.30    1.40
   3   0  -3   -0.70    1.50
   3   0  -3   -1.50    1.30
   3   0  -3   -3.10    1.50
  -3   0   3    0.90    1.10
   3   0   3    1.10    1.50
  -3  -1   3 2074.09   39.80
   3  -1  -3 2075.79   40.00
   3   1   3 2062.89   39.80
   3   1   3 2036.70   39.90
  -3  -1   3 2080.89   39.80
  -3  -1   3 2062.99   39.80
   3  -1  -3 2055.19   39.60
  -3   1  -3 2077.39   40.00
  -3  -1   3 2010.50   38.70
   3   1   3 2017.10   39.80
  -3   1  -3 2057.39   39.90
   3  -1  -3 2068.39   39.90
   3  -1  -3 2065.19   39.90
  -3   1  -3 2075.49   40.20
  -3  -1   3 2113.29   40.10
  -3   1  -3 2023.00   39.80
   3  -1  -3 1982.30   39.80
  -3  -1   3 2065.29   40.00
   3  -1  -3 2042.70   40.70
  -3   1  -3 2049.49   39.40
   3   1  -3 2064.69   39.80
   3  -1   3 2040.20   40.00
   3  -1   3 2071.69   40.10
   3  -1   3 2067.39   39.50
  -3  -1  -3 2082.69   39.90
  -3  -1  -3 2005.10   39.80
  -3   1   3 2056.49   41.00
  -3   1   3 2097.09   40.00
  -3   1   3 2022.40   39.80
  -3   1   3 2063.49   39.90
  -3  -1  -3 2077.89   40.00
   3   1  -3 2081.39   40.10
   3  -1   3 2051.39   39.90
   3  -1   3 2035.40   39.80
  -3   1   3 2014.70   39.60
   3   1  -3 2015.70   38.70
   3   1  -3 2008.90   39.70
   3   1  -3 2063.79   39.90
   3   1  -3 1947.51   39.70
  -3  -2   3  951.30   18.30
  -3   2  -3  958.30   20.00
  -3   2  -3  945.41   19.30
   3  -2  -3  947.91   21.10
   3  -2  -3 1006.80   20.20
  -3  -2   3  947.21   20.40
  -3   2  -3  988.90   19.80
   3   2   3  938.01   19.60
   3   2   3  962.20   18.20
   3   2   3  952.80   18.20
  -3  -2   3  961.00   19.80
  -3  -2   3  962.20   19.50
   3  -2  -3  941.41   20.30
  -3  -2   3  953.80   19.70
   3   2   3  945.51   19.70
  -3   2  -3  978.10   19.80
   3   2   3  972.00   19.90
   3  -2  -3  943.21   19.30
  -3   2  -3  976.60   20.40
  -3  -2   3  959.70   20.20
   3  -2  -3  951.80   19.80
   3  -2  -3  939.31   19.90
   3   2  -3  940.11   19.50
   3   2  -3  950.40   20.10
  -3   2   3  948.61   19.90
   3  -2   3  953.10   19.70
  -3   2   3  945.41   19.40
  -3  -2  -3  935.01   19.80
  -3  -2  -3  944.91   19.70
   3   2  -3  967.10   19.50
   3  -2   3  922.01   19.60
  -3   2   3  943.51   19.80
  -3   2   3  961.00   20.30
   3  -2   3  978.00   19.40
   3  -2   3  950.30   20.00
  -3  -2  -3  964.50   19.70
  -3   2   3  954.60   20.00
   3  -2   3  926.91   20.30
  -3  -3   3 1111.49   23.00
  -3   3  -3 1152.48   23.20
  -3   3  -3 1157.58   23.40
   3  -3  -3 1215.78   26.40
   3   3   3 1132.69   23.30
   3  -3  -3 1175.48   24.00
  -3  -3   3 1140.79   23.30
   3  -3  -3 1216.18   29.30
  -3   3  -3 1199.48   26.20
   3   3   3 1139.99   23.60
   3  -3  -3 1121.59   22.90
   3  -3  -3 1094.99   23.40
  -3  -3   3 1165.28   24.20
   3  -3   3 1215.78   26.40
  -3   3   3 1099.79   23.50
   3   3  -3 1166.58   24.20
   3   3  -3 1133.29   23.10
   3   3  -3 1157.28   23.20
   3   3  -3 1153.08   23.10
  -3  -3  -3 1132.29   23.60
  -3  -3  -3 1239.98   26.60
  -3  -3  -3 1117.09   23.30
  -3   3   3 1129.59   24.10
   3  -3   3 1094.59   23.40
   3  -3   3 1143.49   23.20
  -3   3   3 1138.89   23.80
   3  -3   3 1128.59   23.70
  -3   3   3 1147.69   23.00
  -3   4  -3   26.00    2.90
  -3   4  -3   24.90    2.40
   3   4   3   20.90    2.30
  -3  -4   3   20.40    2.10
   3   4   3   22.20    2.30
  -3  -4   3   19.60    2.30
  -3   4  -3   22.50    2.40
   3  -4  -3   25.40    2.60
  -3  -4   3   21.20    2.10
   3  -4  -3   27.60    3.30
   3  -4  -3   22.20    2.20
  -3   4  -3   24.70    2.30
   3  -4  -3   23.90    2.80
   3  -4  -3   18.20    2.30
   3   4   3   25.20    2.70
  -3  -4   3   26.00    3.10
  -3   4   3   24.50    2.50
  -3  -4  -3   22.90    2.40
  -3  -4  -3   29.10    2.90
  -3   4   3   24.40    2.70
   3   4  -3   22.00    2.00
   3   4  -3   20.90    2.30
   3   4  -3   31.60    3.20
   3  -4   3   22.50    2.60
   3  -4   3   26.00    2.40
   3  -4   3   29.10    2.60
   3   4  -3   23.70    2.10
   3  -4   3   25.80    3.20
   3  -4   3   24.00    2.40
  -3  -4  -3   25.20    2.40
  -3   5  -3   91.79    3.70
   3  -5  -3   89.89    4.60
   3  -5  -3   85.29    3.40
   3   5   3   82.69    4.00
  -3   5  -3   91.79    3.60
  -3   5  -3   85.79    4.60
  -3  -5   3   85.99    3.80
  -3  -5   3   94.79    4.70
   3   5   3   84.69    3.50
   3  -5  -3   85.89    3.90
   3  -5  -3   85.49    5.20
  -3   5  -3   78.89    4.80
  -3  -5   3   87.19    3.10
   3  -5  -3   84.29    3.90
   3   5   3   89.49    3.60
  -3  -5   3   86.99    3.10
  -3   5   3   86.59    3.90
  -3   5   3   84.39    3.90
  -3  -5  -3   86.79    3.60
  -3  -5  -3   87.19    3.60
   3   5  -3   88.99    4.70
   3  -5   3   86.49    4.00
   3   5  -3   88.09    3.10
   3  -5   3   89.89    5.10
   3  -5   3   80.79    3.50
   3  -5   3   82.99    4.20
  -3  -5  -3   86.29    4.10
   3  -5   3   80.69    3.60
  -3   5   3   82.19    4.40
   3   5  -3   86.29    3.10
   3  -6  -3  138.99    6.00
   3  -6  -3  125.09    6.60
   3   6   3  133.69    4.40
  -3  -6   3  127.29    3.60
  -3  -6   3  135.09    3.60
  -3  -6   3  129.89    5.00
  -3   6  -3  127.39    4.40
   3   6   3  127.49    4.30
   3   6   3  131.89    5.30
   3  -6  -3  126.19    4.30
  -3   6  -3  128.09    4.50
  -3  -6   3  124.09    5.90
   3  -6  -3  119.99    4.70
   3  -6  -3  133.19    4.90
  -3   6  -3  134.09    5.30
  -3  -6   3  119.59    4.80
   3   6  -3  121.19    5.70
   3  -6   3  128.09    6.40
  -3  -6  -3  128.19    3.40
  -3  -6  -3  129.19    4.40
  -3  -6  -3  125.99    3.40
   3  -6   3  143.09    5.50
  -3   6   3  131.09    4.80
   3   6  -3  132.79    3.70
  -3   6   3  136.39    4.90
  -3  -6  -3  129.49    4.40
   3   6  -3  128.59    3.60
   3  -6   3  128.19    4.40
  -3  -6  -3  144.29    6.40
  -3  -6  -3  128.89    6.10
   3  -6   3  132.79    4.40
  -3   6   3  126.99    5.70
   3  -6   3  122.69    5.20
   3  -7  -3  101.09    4.00
   3  -7  -3  110.29    5.90
   3   7   3  102.99    3.80
  -3  -7   3  109.39    5.60
   3  -7  -3  111.59    4.60
  -3  -7   3  107.79    6.00
  -3   7  -3  107.29    5.20
   3   7   3  103.79    4.80
   3  -7  -3  114.59    6.90
  -3   7  -3   93.49    5.50
  -3  -7   3  113.59    5.10
  -3   7  -3  101.59    3.90
  -3  -7  -3  104.39    3.60
  -3   7   3  103.99    5.60
  -3  -7  -3  101.69    3.60
  -3   7   3  101.79    4.40
   3  -7   3  101.59    3.90
   3   7  -3   96.99    2.40
  -3   7   3  106.79    4.40
  -3  -7  -3  109.79    6.20
   3  -7   3   98.59    3.80
  -3  -7  -3  100.39    3.80
   3  -7   3  117.59    5.20
  -3  -7  -3  104.89    5.10
  -3  -7  -3  103.79    3.80
   3  -7   3  105.69    5.20
   3  -7   3  110.79    6.50
  -3   8  -3  154.98    4.40
  -3  -8   3  159.28    7.20
   3  -8  -3  148.39    5.00
  -3  -8   3  150.88    7.00
   3  -8  -3  145.39    4.90
   3  -8  -3  153.38    7.30
  -3   8  -3  143.59    4.30
   3   8   3  149.19    4.30
  -3  -8   3  155.28    6.40
   3  -8  -3  146.39    7.20
  -3   8  -3  156.68    6.50
   3  -8  -3  146.89    5.20
   3  -8  -3  148.69    8.30
   3  -8   3  153.88    6.60
   3  -8   3  159.98    6.40
  -3  -8  -3  150.58    6.20
   3  -8   3  153.38    4.30
  -3  -8  -3  148.39    4.20
  -3  -8  -3  145.99    4.70
   3  -8   3  154.08   12.90
  -3   8   3  147.79    5.20
  -3  -8  -3  143.69    4.20
   3  -8   3  153.48    8.80
  -3   8   3  157.98    7.30
  -3  -8  -3  146.29    6.00
  -3  -9   3    3.70    2.50
   3  -9  -3    3.60    1.50
  -3  -9   3    8.00    3.30
   3  -9  -3    3.30    1.70
   3  -9  -3    3.20    1.50
   3  -9  -3   -4.30    3.40
  -3  -9   3   -0.30    2.30
   3  -9  -3   -1.60    2.60
   3  -9  -3    2.40    1.40
  -3  -9  -3    4.40    1.50
  -3  -9  -3    2.80    3.20
   3  -9   3   -1.00    2.30
  -3  -9  -3    0.40    1.60
   3  -9   3    1.40    2.60
   3  -9   3    8.00    2.60
  -3   9   3    2.00    1.50
   3  -9   3   -3.50    3.60
  -3  -9  -3   -1.00    2.50
  -3 -10   3   21.00    3.50
   3 -10  -3   32.30    4.70
   3 -10  -3   32.30    2.60
   3 -10  -3   27.10    5.30
   3 -10  -3   26.90    2.30
  -3 -10   3   28.30    4.00
  -3 -10   3   27.30    4.20
   3 -10  -3   28.50    1.50
  -3 -10   3   28.30    4.10
  -3 -10  -3   27.80    2.60
   3 -10   3   28.20    3.60
  -3  10   3   30.90    2.90
   3 -10   3   24.60    4.90
  -3 -10  -3   29.30    3.50
   3 -10   3   28.90    5.40
  -3 -10  -3   20.60    2.40
   3 -10   3   26.40    3.60
  -3 -10  -3   36.10    5.10
  -3 -10  -3   25.70    4.20
   3 -10   3   28.10    4.70
  -4   0   3    0.50    1.50
   4   0  -3    1.50    1.30
  -4   0  -3    1.20    1.50
   4   0   3    3.30    1.90
  -4   0   3   -1.40    1.30
   4   0  -3   -0.90    1.10
  -4   0  -3    2.50    1.60
   4   0  -3    2.20    1.80
   4   0   3    0.00    1.70
  -4   0  -3    1.10    1.80
   4   0  -3    0.60    1.70
  -4   0   3   -1.70    1.70
  -4   0  -3    1.10    1.90
  -4   0   3    3.70    1.80
  -4   0  -3   -2.40    1.60
   4   0   3   -2.20    1.60
   4   0  -3   -2.00    1.60
  -4   0   3   -1.20    1.70
   4   0  -3    0.40    1.80
   4  -1  -3   -1.00    1.90
   4  -1  -3    4.20    2.00
  -4   1  -3    1.30    1.90
  -4  -1   3    2.60    1.90
  -4  -1   3    0.60    1.90
  -4   1  -3    4.30    2.00
  -4   1  -3    2.50    1.50
   4  -1  -3    1.50    1.70
   4   1   3    1.40    1.80
  -4  -1   3    2.10    1.70
  -4  -1   3    1.80    1.30
  -4  -1   3    2.10    1.90
  -4  -1   3    1.40    1.90
   4   1   3   -1.10    1.70
   4  -1  -3    3.20    2.00
  -4   1  -3   -1.00    1.60
   4  -1  -3    0.50    1.70
   4  -1  -3    1.90    1.60
   4   1   3    2.30    1.90
  -4   1  -3    2.90    2.00
   4  -1   3    1.10    1.80
  -4  -1  -3    2.30    1.90
  -4   1   3    4.20    1.80
   4   1  -3    3.00    1.90
  -4  -1  -3    2.90    1.90
  -4  -1  -3    6.70    1.70
  -4   1   3    0.90    1.60
   4  -1   3    1.40    1.50
   4   1  -3   -2.30    1.60
  -4  -1  -3    1.70    1.90
   4  -1   3    2.50    1.90
  -4   1   3    3.80    2.00
  -4   1   3    1.10    1.60
   4  -1   3    3.40    1.90
   4  -1   3   -0.70    1.70
   4   1  -3    3.20    1.80
   4   1  -3    0.30    1.80
  -4  -1  -3    2.50    1.70
  -4   1   3    3.30    2.00
   4   1  -3    3.80    2.00
   4  -2  -3  381.26   10.00
  -4  -2   3  376.36    9.60
   4  -2  -3  390.06   11.20
  -4  -2   3  384.66    9.90
   4  -2  -3  390.76    9.60
  -4  -2   3  408.16   11.10
   4   2   3  373.56    8.50
  -4   2  -3  383.16   10.00
  -4   2  -3  387.46    9.90
   4  -2  -3  391.56   10.40
   4   2   3  383.96    9.80
  -4  -2   3  388.56    8.40
  -4  -2   3  379.06    9.60
  -4   2  -3  383.86    9.40
  -4   2  -3  388.96   10.40
  -4  -2   3  389.86   10.50
   4   2   3  379.96   11.00
   4  -2  -3  384.36   10.00
   4   2   3  384.96   10.00
  -4   2  -3  411.56   11.30
   4  -2   3  372.26    9.80
   4  -2   3  400.56    9.60
  -4   2   3  389.76   10.10
   4   2  -3  387.36   10.20
   4   2  -3  382.16    9.70
  -4   2   3  388.36    9.50
   4  -2   3  402.86   10.70
  -4  -2  -3  392.76   10.10
   4  -2   3  363.16   10.80
  -4   2   3  406.16   13.10
  -4   2   3  363.46   10.90
  -4  -2  -3  381.26    9.80
   4  -2   3  385.96   12.60
   4   2  -3  391.96    9.70
   4  -3  -3  135.59    5.40
  -4  -3   3  136.39    3.80
   4  -3  -3  120.49    5.10
   4   3   3  136.09    5.10
  -4   3  -3  139.99    4.90
  -4   3  -3  141.19    5.30
   4  -3  -3  133.59    4.90
  -4  -3   3  130.59    5.00
   4  -3  -3  139.89    5.50
  -4  -3   3  139.99    4.80
  -4   3  -3  132.89    5.80
   4  -3  -3  132.89    5.90
  -4   3  -3  133.19    5.10
   4   3   3  140.79    5.10
  -4  -3   3  142.49    6.00
  -4  -3   3  129.89    4.90
  -4  -3   3  137.59    5.30
   4   3   3  146.09    5.70
   4   3  -3  142.19    4.70
   4   3  -3  133.19    4.90
  -4   3   3  134.09    5.50
  -4   3   3  123.89    5.30
   4  -3   3  131.79    5.10
  -4  -3  -3  143.79    5.30
   4   3  -3  146.99    5.70
  -4   3   3  134.39    5.30
  -4  -3  -3  134.39    5.20
  -4   3   3  142.09    5.00
   4  -3   3  130.99    5.20
   4  -3   3  139.79    5.90
  -4   3   3  130.69    5.70
   4  -3   3  138.19    5.00
   4  -3   3  130.49    5.20
  -4   4  -3  294.57    9.40
   4   4   3  308.47    8.10
  -4  -4   3  291.77    7.60
  -4  -4   3  298.27    7.80
  -4  -4   3  281.57    8.90
   4   4   3  300.87    8.50
   4  -4  -3  298.77    8.50
   4  -4  -3  284.47    8.30
   4  -4  -3  293.87    7.90
   4  -4  -3  299.17    9.50
  -4  -4   3  287.77    7.70
   4  -4  -3  302.47    8.90
  -4   4  -3  293.97    8.10
  -4  -4  -3  295.97    8.10
  -4   4   3  301.97    8.40
  -4   4   3  286.97    8.30
   4   4  -3  287.17    7.70
  -4  -4  -3  309.77    8.60
  -4   4   3  298.47    7.90
   4   4  -3  293.97    8.90
   4   4  -3  293.67    7.60
   4  -4   3  279.07    8.40
   4  -4   3  301.47    9.50
   4  -4   3  287.67    8.10
   4  -4   3  285.17    8.20
   4   4  -3  298.77    7.80
  -4   4   3  288.27    8.60
  -4  -4  -3  308.17    8.20
   4  -4   3  295.37    8.20
  -4  -5   3   38.20    4.10
   4   5   3   45.80    3.10
  -4   5  -3   41.90    4.10
   4  -5  -3   39.80    3.40
  -4  -5   3   45.70    4.90
   4   5   3   35.90    3.50
   4   5   3   37.30    3.00
  -4  -5   3   41.70    3.00
   4  -5  -3   42.60    3.30
  -4   5  -3   40.60    3.30
   4  -5  -3   39.60    3.70
  -4  -5   3   35.60    2.70
   4  -5  -3   35.20    4.20
  -4   5  -3   34.30    3.10
   4  -5  -3   36.30    2.90
  -4   5  -3   38.90    3.10
   4   5  -3   37.40    2.70
   4   5  -3   39.30    3.70
  -4  -5  -3   42.30    3.90
   4  -5   3   44.70    3.40
   4  -5   3   39.80    3.10
   4   5  -3   39.00    2.70
   4   5  -3   40.60    2.70
  -4   5   3   39.70    3.50
   4  -5   3   41.10    3.20
  -4  -5  -3   40.60    3.20
  -4   5   3   39.40    3.10
  -4  -5  -3   43.30    3.10
   4  -5   3   40.40    3.60
   4  -5   3   38.10    3.80
   4   6   3   14.80    2.70
   4  -6  -3    9.20    2.40
  -4  -6   3    8.20    1.80
   4  -6  -3    7.60    2.20
  -4  -6   3    9.60    2.10
  -4  -6   3    8.70    3.20
  -4  -6   3    9.00    1.90
  -4   6  -3    9.80    2.30
   4  -6  -3   10.90    2.50
   4  -6  -3    6.60    3.50
  -4   6  -3   12.00    2.50
   4  -6  -3   11.10    2.80
  -4   6   3    8.80    2.40
   4  -6   3    9.90    2.40
  -4   6   3    9.20    2.50
   4  -6   3   13.80    2.70
   4   6  -3    8.10    1.80
   4   6  -3    9.90    2.70
  -4   6   3    9.20    2.40
   4  -6   3    6.30    2.20
   4   6  -3    9.10    1.80
   4  -6   3    8.90    3.00
   4  -6   3    7.90    3.20
  -4  -7   3    0.50    2.00
  -4  -7   3    0.10    2.00
   4  -7  -3    0.70    1.90
   4  -7  -3    5.10    2.80
  -4   7  -3    4.70    2.40
   4   7   3    4.80    1.70
   4  -7  -3    2.40    2.20
   4   7   3    4.20    1.60
  -4   7  -3    1.50    1.70
   4   7   3    1.50    2.40
  -4  -7   3    4.30    1.40
   4  -7  -3    1.40    2.30
  -4  -7   3    4.80    2.80
  -4   7  -3    0.90    1.80
  -4  -7   3    3.30    1.40
   4  -7   3    5.50    2.00
  -4   7   3    6.40    2.20
   4  -7   3   -2.80    3.00
   4   7  -3    5.50    2.70
  -4   7   3    3.40    3.10
   4   7  -3    5.20    1.40
  -4  -7  -3    3.60    3.00
   4  -7   3    1.50    2.10
  -4  -7  -3    4.40    2.80
   4  -7   3    6.10    2.40
   4   7  -3    3.90    1.30
  -4  -7  -3    4.90    1.80
  -4  -7  -3    1.70    1.80
  -4   7   3    8.80    2.30
   4  -7   3    0.60    1.90
   4   8   3   12.80    1.90
   4  -8  -3    7.40    3.30
   4  -8  -3   17.20    2.60
  -4  -8   3    6.90    2.20
  -4  -8   3   14.60    3.70
   4  -8  -3    9.50    2.20
  -4  -8   3    8.30    3.20
  -4   8  -3    5.30    2.40
  -4  -8   3   11.50    2.50
   4   8   3   12.90    2.70
   4  -8  -3   13.10    4.10
   4  -8  -3   11.50    2.50
   4  -8   3   18.80    4.40
   4  -8   3   13.80    3.20
   4   8  -3   11.60    1.00
  -4   8   3   14.90    3.20
   4  -8   3    9.10    2.80
   4  -8   3   13.50    2.90
  -4  -8  -3   12.10    3.70
  -4  -8  -3   12.40    1.90
   4  -8   3   13.20    2.10
  -4  -8  -3   11.40    1.90
  -4  -8  -3   14.50    3.10
   4  -8   3   11.00    4.30
  -4   8   3   12.80    2.40
   4  -9  -3    7.50    4.60
  -4  -9   3   -0.20    2.40
   4  -9  -3    1.80    1.70
  -4  -9   3    2.40    2.70
   4  -9  -3    3.60    1.90
   4  -9  -3    4.20    2.00
   4  -9  -3    3.50    2.00
   4  -9  -3   -0.30    2.90
  -4   9  -3    4.70    1.50
  -4   9  -3    4.70    2.70
  -4  -9   3    3.40    3.30
  -4  -9   3   -0.40    2.10
   4  -9   3    2.90    3.60
   4  -9   3    2.40    1.50
   4  -9   3    8.20    3.00
  -4  -9  -3    1.00    1.10
  -4  -9  -3    3.10    2.70
  -4  -9  -3    1.50    2.80
  -4  -9  -3    3.70    1.10
   4  -9   3    8.90    4.10
   4  -9   3    8.20    2.70
  -4   9   3    3.60    1.70
   4 -10  -3    1.10    3.20
  -4 -10   3   -0.60    2.50
  -4 -10   3   -0.40    2.60
  -4 -10   3    3.90    3.30
  -4 -10   3    6.20    2.80
   4 -10  -3    2.50    4.00
   4 -10  -3    1.70    1.50
   4 -10  -3    4.90    1.80
   4 -10  -3    5.90    1.70
   4 -10  -3    5.30    1.80
   4 -10   3   -0.30    4.50
  -4 -10  -3    3.40    3.00
   4 -10   3   11.10    3.40
   4 -10   3    2.90    4.10
   4 -10   3    5.20    2.60
  -4 -10  -3    5.90    3.70
  -4  10   3    6.10    1.90
  -4 -10  -3   -2.90    3.40
   4 -10   3    3.40    2.80
  -5   0  -3    0.90    1.70
   5   0  -3   -0.30    1.80
  -5   0   3    0.10    1.60
   5   0  -3   -2.00    2.00
   5   0   3   -1.40    1.90
   5   0  -3    1.40    2.00
  -5   0   3   -0.50    1.90
   5   0  -3    0.00    1.30
   5   0   3   -0.90    2.00
  -5   0   3   -1.30    2.00
  -5   0  -3    0.00    1.70
   5   0  -3   -1.30    2.30
  -5   0  -3   -1.30    2.00
   5   0  -3   -0.80    1.80
  -5   0  -3    0.30    2.00
  -5   0   3    3.00    2.20
   5   0   3    0.30    1.90
  -5   0   3    1.10    1.80
  -5   0  -3   -1.80    2.00
   5   1   3  115.79    5.20
  -5  -1   3  121.59    5.10
   5  -1  -3  124.19    5.00
   5  -1  -3  126.69    5.90
   5  -1  -3  119.79    5.20
   5  -1  -3  120.69    5.20
  -5  -1   3  112.29    5.20
   5   1   3  129.79    5.30
  -5   1  -3  121.89    4.80
   5  -1  -3  113.19    5.20
  -5  -1   3  126.49    5.50
  -5  -1   3  126.49    4.30
  -5   1  -3  118.59    5.30
  -5  -1   3  118.99    5.30
  -5   1  -3  129.29    5.30
   5   1   3  138.99    5.50
  -5   1  -3  130.59    5.50
   5  -1  -3  130.89    5.40
  -5  -1  -3  115.89    5.20
  -5  -1  -3  116.59    5.40
  -5  -1  -3  120.19    6.10
  -5   1   3  112.19    5.60
  -5  -1  -3  131.29    5.10
   5  -1   3  121.49    5.00
  -5   1   3  124.99    5.20
   5  -1   3  121.59    5.30
   5   1  -3  114.79    5.30
   5   1  -3  119.79    5.30
   5  -1   3  122.59    5.50
   5   1  -3  128.99    5.30
   5   1  -3  113.89    4.10
  -5   1   3  124.89    5.10
   5   1  -3  120.89    5.30
   5   1  -3  108.49    5.20
  -5  -1  -3  117.09    5.00
  -5   1   3  117.99    5.20
   5  -1   3  118.59    5.20
   5  -1   3  125.69    5.40
  -5   1   3  114.99    5.20
   5  -2  -3  221.18    7.40
   5   2   3  226.08    8.70
  -5  -2   3  245.98    7.50
   5  -2  -3  231.28    7.80
  -5  -2   3  216.08    7.30
   5   2   3  229.18    7.60
   5  -2  -3  224.48    8.60
  -5  -2   3  224.48    6.00
  -5   2  -3  244.58    7.70
  -5  -2   3  212.38    7.30
  -5   2  -3  239.28    7.50
   5   2   3  211.08    6.30
  -5  -2   3  215.68    7.70
   5  -2  -3  220.38    7.50
   5  -2  -3  214.18    7.50
  -5   2  -3  243.08    7.10
  -5  -2   3  230.08    7.20
  -5   2  -3  248.48    8.00
  -5   2  -3  249.08    7.70
   5   2   3  218.08    7.30
   5  -2  -3  228.38    7.30
   5  -2   3  231.98    7.20
  -5   2   3  231.98    7.40
   5   2  -3  216.68    7.20
   5  -2   3  232.58    7.90
   5  -2   3  236.98    7.50
   5   2  -3  215.28    7.60
  -5  -2  -3  225.58    7.40
  -5  -2  -3  234.08    7.50
   5  -2   3  240.38    7.60
  -5   2   3  220.88    7.50
  -5   2   3  223.78    7.50
  -5  -2  -3  231.18    7.90
  -5  -2  -3  225.88    6.90
   5   2  -3  218.68    7.30
   5   2  -3  253.17    7.60
  -5   2   3  214.58    7.20
  -5   2   3  226.28    7.50
   5  -2   3  239.98    7.60
  -5  -2  -3  212.38    7.20
  -5  -3   3  185.78    6.00
   5  -3  -3  196.88    6.90
   5   3   3  190.98    6.70
   5   3   3  188.88    4.60
   5  -3  -3  177.08    6.20
  -5   3  -3  179.98    6.70
   5   3   3  179.08    6.70
   5  -3  -3  180.48    6.90
  -5  -3   3  171.98    6.30
   5  -3  -3  185.08    7.80
  -5   3  -3  180.88    6.10
   5  -3  -3  194.18    7.30
  -5  -3   3  186.68    7.10
  -5  -3   3  182.88    6.70
  -5   3  -3  190.58    6.70
  -5  -3   3  184.58    6.30
   5   3   3  181.88    6.50
   5  -3  -3  185.78    6.70
  -5  -3   3  182.98    5.00
  -5   3  -3  189.28    7.20
  -5   3  -3  184.68    6.70
   5   3  -3  186.48    6.40
   5  -3   3  204.18    7.50
  -5  -3  -3  174.68    6.30
   5  -3   3  196.28    6.50
   5  -3   3  177.08    6.50
  -5   3   3  181.58    6.60
   5   3  -3  194.08    6.00
  -5   3   3  183.18    6.90
  -5   3   3  189.18    7.20
   5   3  -3  193.28    7.10
  -5  -3  -3  181.08    6.40
   5   3  -3  193.08    6.50
  -5   3   3  190.48    6.70
  -5  -3  -3  191.18    7.20
   5  -3   3  175.48    6.40
  -5   3   3  181.68    7.10
   5  -3   3  198.18    6.80
  -5   4  -3   13.50    2.80
   5   4   3   10.10    2.60
  -5   4  -3    9.80    2.10
  -5  -4   3    9.00    1.60
  -5  -4   3   12.90    2.20
  -5  -4   3    9.30    3.00
   5  -4  -3   11.70    2.50
  -5  -4   3   11.10    2.30
  -5   4  -3   11.30    2.90
   5  -4  -3   11.10    2.80
   5  -4  -3   13.80    2.90
   5   4   3   15.60    2.50
   5  -4  -3   14.80    2.80
   5  -4  -3   13.80    3.10
   5   4   3   11.10    2.50
  -5   4  -3   10.80    2.40
  -5  -4   3   13.30    2.10
  -5  -4   3    9.90    2.40
  -5   4   3   14.80    2.80
  -5   4   3    9.30    2.50
   5  -4   3   10.30    2.50
   5  -4   3    9.30    2.50
   5   4  -3   12.20    2.30
  -5   4   3    9.30    2.50
   5  -4   3   12.30    2.60
   5   4  -3   15.20    2.00
   5   4  -3   14.10    3.00
  -5  -4  -3   10.90    3.10
   5  -4   3    6.20    2.80
  -5  -4  -3   16.20    2.70
  -5   4   3    9.80    2.50
  -5  -4  -3   10.20    2.40
   5  -4   3   10.90    2.90
   5  -5  -3    3.70    2.80
  -5   5  -3    5.30    2.10
  -5  -5   3    3.30    1.90
  -5   5  -3    4.70    2.50
   5   5   3    6.00    2.20
   5  -5  -3    7.50    2.70
   5   5   3    2.80    1.90
  -5  -5   3    5.40    2.80
   5   5   3    4.50    2.40
  -5  -5   3    4.80    1.70
   5  -5  -3    4.50    3.10
  -5   5  -3    2.90    2.90
  -5  -5   3    9.70    2.30
   5  -5  -3    7.20    2.30
   5  -5  -3    5.10    2.50
   5   5  -3    6.00    1.90
   5  -5   3   -0.50    2.10
   5  -5   3    9.00    2.70
   5   5  -3    4.70    1.90
  -5  -5  -3    5.10    2.20
  -5   5   3    4.60    2.70
  -5  -5  -3    6.50    2.20
   5   5  -3    4.90    1.60
  -5   5   3    3.80    2.30
  -5  -5  -3    2.40    2.80
   5  -5   3    5.40    3.00
   5   5  -3    4.40    2.40
   5  -5   3    8.90    2.40
  -5   5   3    6.10    2.40
   5  -5   3    2.40    2.20
  -5   6  -3   67.59    4.40
  -5   6  -3   52.19    4.20
   5   6   3   57.59    4.50
  -5  -6   3   61.09    3.70
   5  -6  -3   58.69    4.50
  -5  -6   3   71.39    5.90
   5  -6  -3   50.89    3.80
   5  -6  -3   57.29    5.70
   5  -6  -3   65.29    4.50
  -5   6  -3   56.09    4.10
   5   6   3   57.89    3.90
   5  -6  -3   58.39    4.80
  -5  -6   3   62.69    3.30
  -5  -6   3   58.99    3.60
   5   6   3   60.89    3.90
  -5   6  -3   62.99    5.40
  -5  -6  -3   61.79    4.10
  -5  -6  -3   56.89    5.00
  -5   6   3   51.19    4.00
   5  -6   3   54.59    4.10
   5  -6   3   62.09    5.70
   5   6  -3   60.99    3.70
  -5   6   3   60.29    4.60
   5  -6   3   52.89    4.40
   5  -6   3   58.79    4.20
   5  -6   3   51.39    4.20
  -5  -6  -3   58.39    4.00
   5   6  -3   60.29    5.10
   5   6  -3   60.29    3.70
   5  -7  -3   41.70    5.30
   5  -7  -3   41.70    3.60
   5   7   3   40.40    3.40
   5  -7  -3   44.10    4.70
  -5  -7   3   44.60    2.90
  -5   7  -3   51.49    4.20
   5  -7  -3   43.00    4.00
  -5  -7   3   48.20    5.30
   5  -7  -3   39.10    4.00
  -5  -7   3   46.00    5.00
  -5   7  -3   39.30    3.60
   5   7   3   38.90    4.10
  -5  -7   3   46.30    3.10
   5  -7   3   42.10    3.90
   5  -7   3   50.19    5.70
  -5  -7  -3   52.49    4.80
  -5  -7  -3   37.90    3.40
   5  -7   3   42.00    4.30
   5  -7   3   42.80    4.20
   5   7  -3   42.80    3.00
  -5  -7  -3   47.40    3.60
  -5   7   3   40.10    3.90
   5   7  -3   42.00    4.70
  -5   7   3   41.40    4.20
   5  -7   3   34.80    3.60
   5  -8  -3   12.50    2.60
  -5  -8   3   13.20    1.80
   5  -8  -3    8.50    3.40
   5   8   3   14.80    3.00
  -5   8  -3   14.70    2.60
   5  -8  -3   20.60    3.30
   5  -8  -3   12.10    2.40
  -5  -8   3   14.60    3.90
  -5  -8   3   15.90    1.90
  -5  -8   3   14.80    2.70
  -5  -8   3   16.80    3.00
   5  -8  -3    9.60    4.00
  -5  -8  -3   15.50    3.80
  -5  -8  -3   10.30    3.40
   5   8  -3   21.00    3.60
   5  -8   3   15.00    2.70
   5  -8   3   14.30    4.30
  -5  -8  -3   12.70    2.30
   5  -8   3   10.50    3.00
   5   8  -3   19.60    2.10
   5  -8   3   13.20    2.60
  -5  -8  -3   12.10    3.30
  -5   8   3   18.40    2.80
   5  -8   3   15.30    3.20
   5  -9  -3    1.00    2.20
  -5  -9   3   -1.10    2.10
  -5  -9   3   11.60    3.80
   5  -9  -3    0.50    1.90
   5   9   3    2.60    1.50
   5  -9  -3   -0.70    3.50
   5   9   3    4.80    2.50
   5  -9  -3    1.80    3.30
  -5  -9   3   -2.50    2.90
  -5   9  -3    6.00    2.00
  -5   9  -3    2.80    2.40
  -5   9   3   -2.30    2.20
   5  -9   3   -3.90    3.40
   5  -9   3    1.40    1.90
  -5  -9  -3   -0.30    2.70
   5  -9   3    2.30    1.80
  -5  -9  -3   -1.00    1.30
   5  -9   3    3.70    4.00
  -5  -9  -3   11.40    3.90
  -5  -9  -3   -1.60    1.50
   5  -9   3   -2.50    2.60
   5 -10  -3    0.90    3.10
  -5 -10   3    1.50    2.90
   5 -10  -3    2.20    2.10
   5 -10  -3    3.50    1.80
  -5 -10   3   -6.00    2.30
   5 -10  -3   -2.90    3.70
  -5 -10   3   -0.50    2.40
   5 -10   3   -3.70    2.60
   5 -10   3   -1.80    4.60
  -5  10   3    3.50    2.30
  -5 -10  -3   -1.80    3.50
  -5 -10  -3    3.00    2.90
   5 -10   3    6.20    3.30
   5 -10   3    2.00    1.40
   6   0  -3   -2.60    1.90
  -6   0   3   -2.50    2.20
   6   0  -3   -0.10    1.60
  -6   0   3   -3.00    1.90
   6   0  -3   -2.30    2.00
   6   0  -3   -3.10    2.20
  -6   0   3   -3.20    2.20
   6   0  -3    1.70    1.90
  -6   0   3   -1.20    1.80
   6   0  -3   -1.70    2.10
   6  -1  -3    8.50    2.50
   6   1   3   10.60    2.70
  -6  -1   3    5.80    2.20
  -6  -1   3    7.10    1.90
  -6   1  -3   13.10    2.40
  -6   1  -3    7.70    2.70
  -6  -1   3    8.50    2.70
   6  -1  -3    6.90    2.20
   6  -1  -3    7.50    2.80
  -6   1  -3   10.60    2.70
   6  -1  -3    8.90    2.80
   6   1   3   10.60    2.80
  -6  -1   3    5.70    2.60
   6   1   3    5.10    2.70
  -6  -1   3    6.20    2.60
   6  -1  -3    8.50    2.70
  -6   1  -3    7.10    2.40
  -6   1  -3   11.80    2.80
   6  -1  -3    7.30    2.40
  -6   1   3    6.10    2.40
   6   1  -3   15.10    2.90
   6  -1   3    8.00    2.70
   6   1  -3    4.70    2.50
  -6  -1  -3    7.80    2.80
   6  -1   3    8.50    2.50
  -6   1   3    7.80    2.20
  -6  -1  -3    6.90    2.60
   6  -1   3    8.50    2.50
  -6  -1  -3    4.60    2.60
   6   1  -3    6.40    2.40
  -6   1   3    7.60    2.10
  -6   1   3    7.90    2.70
   6   1  -3    7.90    2.60
  -6   1   3   12.00    2.80
   6   1  -3    5.20    2.80
  -6  -1  -3    8.20    2.40
  -6  -1  -3    8.30    2.40
   6  -1   3    9.60    2.80
   6  -1   3    7.70    2.40
  -6  -2   3   -1.80    2.10
   6  -2  -3    6.20    2.60
   6  -2  -3    0.80    2.10
  -6   2  -3    0.30    1.70
  -6  -2   3   -0.10    2.20
  -6  -2   3   -2.00    1.90
  -6  -2   3    3.60    1.50
   6   2   3   -0.20    1.60
   6  -2  -3    0.10    2.60
  -6   2  -3    0.60    2.30
   6   2   3   -1.30    2.20
   6   2   3    3.40    2.40
   6  -2  -3    3.60    2.50
  -6   2  -3    2.40    2.30
   6  -2  -3    1.90    2.40
   6   2   3   -2.90    2.20
  -6   2  -3    3.90    2.50
   6  -2  -3   -0.60    2.40
  -6  -2   3   -1.10    2.30
  -6   2  -3    0.60    2.10
  -6   2   3   -1.80    2.10
  -6  -2  -3    1.50    2.30
   6  -2   3    0.10    2.00
   6  -2   3    0.90    2.30
  -6  -2  -3    1.00    2.40
  -6   2   3    0.20    2.10
   6  -2   3    3.00    2.40
   6   2  -3    1.10    2.10
  -6   2   3    2.20    2.20
  -6  -2  -3    1.10    2.50
  -6   2   3   -2.40    2.30
  -6  -2  -3    1.90    1.90
   6  -2   3   -0.90    2.20
   6   2  -3   -0.30    2.20
  -6  -2  -3    3.50    2.10
  -6   2   3    1.80    2.00
   6  -2   3    0.10    2.30
   6   2  -3    3.60    2.40
   6   2  -3    2.40    2.30
   6  -3  -3  236.88    8.20
   6  -3  -3  218.48    8.30
  -6   3  -3  239.08    8.20
  -6   3  -3  231.88    8.10
   6  -3  -3  222.98    9.40
  -6  -3   3  237.28    8.20
   6   3   3  245.08    8.10
   6   3   3  266.47   11.60
   6  -3  -3  224.88    8.10
  -6  -3   3  245.48    8.10
  -6  -3   3  242.78    8.80
  -6   3  -3  235.78    8.70
   6  -3  -3  236.98    8.60
   6   3   3  236.58    6.40
   6   3   3  228.88    8.20
  -6  -3   3  228.58    6.40
  -6  -3   3  242.28    8.00
  -6   3  -3  243.38    7.80
   6  -3  -3  237.58    7.80
  -6   3  -3  227.28    8.20
  -6  -3  -3  241.88    8.10
   6  -3   3  235.68    8.00
   6  -3   3  246.78    8.40
   6   3  -3  235.78    7.40
  -6   3   3  217.08    7.90
  -6   3   3  233.18    8.30
  -6  -3  -3  224.08    8.00
  -6   3   3  231.78    8.30
  -6  -3  -3  238.88    8.50
   6   3  -3  226.58    7.80
   6   3  -3  226.78    8.40
   6  -3   3  236.68    7.70
   6   3  -3  237.88    8.00
  -6  -3  -3  237.78    7.50
  -6   3   3  244.48    8.80
   6  -3   3  220.48    8.00
   6  -3   3  246.58    8.90
  -6   3   3  235.08    8.00
  -6  -3  -3  237.18    8.20
   6  -4  -3   10.40    2.80
   6  -4  -3    4.70    2.90
   6   4   3   12.80    2.80
  -6  -4   3    1.60    2.20
   6  -4  -3    7.60    3.80
   6   4   3    8.50    2.70
  -6   4  -3    8.80    2.20
  -6  -4   3    6.80    3.40
   6  -4  -3    6.60    2.70
  -6   4  -3    7.50    2.60
  -6  -4   3    9.40    2.60
  -6  -4   3    6.10    1.60
  -6  -4   3    8.30    2.70
  -6   4  -3    5.70    3.20
  -6   4  -3    6.10    2.70
   6  -4  -3    5.80    3.00
   6   4   3    7.40    2.90
   6  -4  -3    5.30    2.60
   6  -4   3    2.50    2.60
  -6   4   3    2.50    2.20
   6  -4   3   10.50    2.80
  -6  -4  -3    6.10    2.70
   6  -4   3   10.40    3.10
  -6   4   3    3.80    2.70
  -6   4   3   11.30    3.00
   6   4  -3    7.70    1.90
  -6  -4  -3    6.00    2.60
   6   4  -3    4.90    2.40
  -6  -4  -3   11.90    3.50
   6  -4   3    9.30    2.50
   6   4  -3    4.30    2.90
   6  -4   3    2.20    2.60
  -6   4   3    4.20    2.60
  -6   4   3    7.80    2.80
   6   4  -3    3.20    3.10
  -6   5  -3   33.40    4.00
   6  -5  -3   41.20    4.30
   6   5   3   39.40    4.30
  -6  -5   3   35.20    3.70
   6  -5  -3   37.20    5.20
   6   5   3   33.30    3.60
  -6   5  -3   38.40    4.50
  -6   5  -3   31.30    4.00
   6  -5  -3   37.70    4.50
  -6  -5   3   37.50    4.20
  -6  -5   3   34.30    3.70
   6  -5  -3   25.80    4.50
  -6   5  -3   36.40    3.50
  -6  -5   3   39.10    4.60
   6  -5  -3   32.60    3.60
   6  -5  -3   38.80    4.30
  -6  -5   3   37.70    2.60
  -6   5   3   32.80    4.00
  -6  -5  -3   39.60    4.40
  -6   5   3   33.60    3.70
   6  -5   3   30.30    3.80
  -6  -5  -3   33.50    3.90
   6  -5   3   36.40    3.80
   6  -5   3   38.80    5.00
   6   5  -3   31.80    2.70
   6   5  -3   32.60    3.40
   6   5  -3   35.90    3.60
   6  -5   3   32.70    4.10
   6  -5   3   36.10    4.10
  -6   5   3   38.90    4.10
  -6  -5  -3   38.80    4.00
  -6   6  -3    4.00    2.30
   6  -6  -3   -0.60    2.40
   6  -6  -3   -2.50    2.60
  -6  -6   3    0.90    2.20
   6   6   3    0.40    2.20
   6   6   3    0.90    2.60
   6  -6  -3    4.20    3.50
  -6  -6   3   -4.00    2.50
   6  -6  -3   -2.20    2.30
   6  -6  -3    1.70    2.70
  -6  -6   3    2.00    3.30
   6  -6   3    0.40    2.70
   6   6  -3    0.60    1.90
   6  -6   3    2.40    2.40
  -6  -6  -3   -0.90    2.50
   6  -6   3    5.40    2.80
   6  -6   3   -3.90    2.40
   6   6  -3    1.90    2.60
  -6   6   3    0.90    2.40
   6  -6   3    6.00    3.50
  -6  -6  -3   -0.80    2.10
  -6  -6  -3   -1.60    2.10
  -6   6   3   -1.40    2.30
   6   7   3   48.90    4.70
   6  -7  -3   43.70    5.70
  -6   7  -3   53.19    4.40
   6   7   3   42.40    3.80
   6  -7  -3   41.80    4.10
   6  -7  -3   47.10    4.40
  -6  -7   3   45.60    3.80
  -6  -7   3   50.49    3.80
   6  -7  -3   49.00    4.80
   6  -7  -3   60.69    6.60
   6  -7   3   44.70    4.20
  -6   7   3   48.70    4.40
  -6  -7  -3   47.00    4.10
   6  -7   3   49.60    4.40
   6   7  -3   50.09    3.60
   6  -7   3   46.10    5.50
   6  -7   3   54.79    4.80
  -6  -7  -3   46.60    3.90
   6  -7   3   56.79    6.00
  -6  -7  -3   51.99    5.30
  -6   8  -3    9.10    2.80
  -6   8  -3    8.00    2.50
  -6  -8   3    1.50    3.70
   6   8   3    4.70    3.00
   6  -8  -3    7.40    3.70
  -6  -8   3    7.20    2.00
   6  -8  -3    5.70    2.70
  -6  -8   3    6.80    2.00
   6  -8  -3    4.70    3.90
   6   8   3    9.50    2.20
   6  -8  -3    4.60    2.30
  -6  -8   3    8.70    2.80
   6   8  -3    7.70    1.80
  -6  -8  -3    3.40    3.30
  -6   8   3   10.00    2.80
   6  -8   3   10.50    3.10
   6  -8   3    8.10    2.50
   6  -8   3    5.60    2.40
   6  -8   3    7.20    3.10
   6  -8   3   -1.70    3.70
  -6  -8  -3    4.40    2.30
   6  -9  -3   -4.40    3.40
  -6  -9   3   -2.20    1.90
  -6   9  -3   -0.70    3.60
   6  -9  -3    2.40    3.10
  -6  -9   3    0.10    1.20
  -6  -9   3   -1.50    1.20
   6  -9  -3   -2.40    2.30
   6   9   3    1.10    1.90
   6  -9  -3    1.20    2.20
   6  -9  -3    2.80    2.30
  -6  -9   3    1.20    3.10
   6  -9   3   -1.10    2.10
   6   9  -3   -0.50    1.90
   6  -9   3   -3.90    4.00
   6  -9   3    4.80    2.90
  -6  -9  -3    2.40    3.60
  -6  -9  -3    1.00    1.70
  -6   9   3   -0.30    2.40
   6  -9   3    0.90    4.30
   6  -9   3   -2.90    2.30
  -6  -9  -3    3.10    3.00
   6  -9   3   -2.00    2.30
  -7   0  -3   -0.70    2.70
   7   0   3    2.00    2.30
  -7   0  -3    1.90    2.50
   7   0  -3   -2.50    2.30
  -7   0   3    1.30    2.00
   7   0  -3   -0.20    2.20
   7   0  -3   -2.90    2.00
   7   0   3    0.80    2.50
   7   0  -3   -0.30    2.00
   7   0  -3   -3.40    2.30
   7   0  -3   -1.30    2.40
  -7   0   3   -0.40    2.60
  -7   0   3    0.30    2.30
   7   0   3    1.60    2.50
  -7   0  -3   -1.60    2.60
  -7   0  -3   -3.40    1.90
  -7   0  -3   -0.30    2.00
  -7   0   3   -1.20    2.00
  -7   0   3    0.90    2.50
   7  -1  -3   27.20    3.70
  -7  -1   3   27.20    3.80
   7  -1  -3   23.90    3.80
  -7   1  -3   30.60    4.00
  -7   1  -3   27.20    3.80
   7   1   3   32.70    4.20
   7   1   3   30.00    3.90
  -7   1  -3   24.40    3.30
   7  -1  -3   24.50    3.60
  -7   1  -3   29.70    4.00
   7  -1  -3   29.00    3.40
  -7  -1   3   28.70    4.00
   7   1   3   24.40    3.20
  -7  -1   3   31.30    3.50
  -7   1  -3   26.30    3.80
   7  -1  -3   37.70    4.40
  -7  -1   3   34.60    4.20
   7   1   3   31.30    3.90
  -7  -1   3   24.00    2.70
   7  -1  -3   29.70    4.40
   7   1  -3   24.70    3.80
  -7   1   3   21.50    3.30
  -7  -1  -3   29.50    3.60
   7   1  -3   27.40    3.90
   7  -1   3   32.60    4.20
   7   1  -3   38.10    4.30
  -7  -1  -3   25.70    4.30
   7  -1   3   26.10    3.50
   7  -1   3   29.20    4.10
  -7   1   3   27.90    3.60
  -7  -1  -3   31.40    4.10
   7   1  -3   27.00    3.50
  -7   1   3   27.60    3.80
   7  -1   3   27.30    3.80
  -7   1   3   35.40    4.20
  -7   1   3   26.70    3.90
   7  -1   3   22.40    3.40
  -7  -1  -3   33.70    3.70
  -7  -1  -3   26.70    4.00
  -7   2  -3  175.48    7.60
   7   2   3  185.58    7.60
  -7   2  -3  156.58    6.60
  -7   2  -3  172.18    7.50
   7   2   3  172.08    7.20
   7  -2  -3  170.08    7.30
   7  -2  -3  189.58    9.00
   7   2   3  183.78    6.50
   7  -2  -3  171.48    7.30
   7  -2  -3  171.48    7.20
   7  -2  -3  185.78    7.80
   7  -2  -3  195.48    8.90
  -7  -2   3  160.68    7.00
  -7  -2   3  178.68    7.50
  -7  -2   3  170.98    6.00
  -7  -2   3  157.78    7.60
   7   2   3  192.18    7.80
  -7   2  -3  175.18    7.40
  -7   2  -3  164.88    7.40
  -7  -2   3  176.08    7.50
   7   2  -3  163.48    7.20
   7   2  -3  169.48    7.00
  -7   2   3  158.48    6.90
   7   2  -3  181.28    7.50
   7  -2   3  167.48    7.20
  -7   2   3  170.78    7.40
  -7  -2  -3  181.88    7.30
   7  -2   3  185.68    8.00
  -7  -2  -3  181.38    7.80
   7  -2   3  173.58    7.00
   7   2  -3  169.98    7.60
  -7   2   3  172.58    7.60
   7  -2   3  164.58    7.30
  -7   2   3  172.88    7.30
   7  -2   3  178.38    7.60
  -7  -2  -3  170.98    6.50
  -7  -2  -3  189.68    7.60
  -7  -2  -3  172.38    7.30
  -7  -3   3  156.98    6.90
  -7  -3   3  153.38    7.60
   7   3   3  161.38    7.20
   7  -3  -3  155.28    7.50
  -7  -3   3  157.58    5.40
  -7   3  -3  161.58    7.10
  -7   3  -3  154.08    8.70
  -7  -3   3  160.38    7.20
   7  -3  -3  148.19    6.70
   7  -3  -3  134.39    9.90
   7   3   3  162.78    5.70
   7  -3  -3  159.08    7.10
   7  -3  -3  150.98    7.20
  -7   3  -3  155.58    7.10
   7  -3  -3  161.98    7.50
   7   3   3  160.58    8.30
  -7  -3   3  153.38    7.00
  -7   3  -3  158.58    7.20
  -7   3  -3  159.48    6.60
   7   3  -3  153.28    6.60
   7  -3   3  153.98    7.00
  -7   3   3  151.18    7.10
   7  -3   3  164.28    7.40
   7  -3   3  168.88    7.10
  -7   3   3  156.38    7.30
   7  -3   3  154.28    7.10
  -7  -3  -3  173.88    7.50
  -7   3   3  153.98    7.80
  -7  -3  -3  155.48    7.10
   7   3  -3  155.88    8.00
   7  -3   3  151.48    7.50
  -7   3   3  159.58    7.30
  -7  -3  -3  165.18    6.40
   7   3  -3  152.28    6.80
  -7  -3  -3  159.98    7.40
  -7  -3  -3  158.18    7.00
  -7   3   3  164.18    7.10
   7   3  -3  149.19    7.40
  -7  -4   3   49.30    4.60
   7   4   3   52.69    2.10
   7  -4  -3   50.39    5.00
  -7   4  -3   46.70    4.80
  -7  -4   3   44.40    4.70
  -7  -4   3   44.90    3.00
  -7   4  -3   53.09    5.10
   7  -4  -3   45.10    4.80
   7   4   3   45.40    2.00
   7   4   3   44.30    4.60
  -7   4  -3   48.90    5.10
   7  -4  -3   42.20    4.50
  -7   4  -3   48.30    4.40
  -7   4  -3   49.70    5.10
   7  -4  -3   48.30    5.10
  -7  -4   3   52.59    4.70
   7   4   3   47.70    4.40
   7  -4  -3   42.20    5.10
   7   4   3   46.80    4.60
   7  -4  -3   48.10    5.80
  -7  -4   3   49.80    5.30
   7  -4   3   52.29    5.10
   7  -4   3   47.80    4.30
  -7  -4  -3   41.90    4.40
  -7  -4  -3   41.50    4.50
  -7  -4  -3   48.80    4.90
   7  -4   3   48.40    4.70
   7  -4   3   43.30    4.80
   7   4  -3   51.89    4.60
  -7   4   3   50.29    4.90
  -7  -4  -3   51.29    5.60
  -7   4   3   42.30    5.00
   7   4  -3   56.29    5.10
  -7  -4  -3   41.30    4.00
  -7   4   3   40.40    4.10
  -7   4   3   48.90    4.50
   7  -4   3   46.90    5.40
   7   4  -3   47.40    4.20
  -7   4   3   57.09    5.40
   7   4  -3   49.60    3.80
   7  -5  -3  138.49    6.90
  -7  -5   3  135.99    8.00
  -7   5  -3  135.69    6.40
  -7  -5   3  122.19    6.10
   7   5   3  121.29    6.60
   7  -5  -3  130.89    7.90
   7  -5  -3  125.69    6.30
   7  -5  -3  133.09    7.30
  -7   5  -3  124.69    6.60
   7  -5  -3  141.99    7.10
  -7  -5   3  120.99    6.30
  -7  -5   3  123.19    4.60
  -7  -5   3  135.09    7.60
   7   5   3  130.99    6.40
  -7  -5  -3  121.19    7.00
   7  -5   3  112.89    7.40
   7   5  -3  132.59    4.80
  -7   5   3  131.59    6.60
  -7  -5  -3  127.59    6.50
   7  -5   3  135.09    6.40
   7  -5   3  129.09    6.70
   7  -5   3  134.79    7.80
   7  -5   3  128.59    6.50
  -7   5   3  132.39    6.40
   7   5  -3  120.89    7.00
  -7   5   3  127.19    6.80
  -7  -5  -3  121.59    6.20
  -7  -6   3   18.50    3.30
   7   6   3   16.50    4.00
   7  -6  -3   13.40    3.10
  -7   6  -3   17.00    3.40
  -7  -6   3   12.00    3.10
   7   6   3   12.20    3.00
  -7  -6   3   16.50    2.10
   7  -6  -3   17.50    3.80
  -7  -6   3   11.00    4.10
   7  -6  -3   12.10    4.30
  -7   6  -3   21.10    3.60
   7  -6  -3   19.20    4.00
   7  -6  -3   16.10    3.30
   7  -6   3   13.20    4.20
  -7  -6  -3   15.00    3.30
   7  -6   3   13.80    3.60
  -7  -6  -3   15.00    3.20
  -7   6   3   17.60    3.50
   7  -6   3   20.20    3.90
   7   6  -3   14.60    2.90
   7  -6   3   18.10    3.60
   7  -6   3   13.50    3.60
  -7  -6  -3   12.50    3.90
   7   6  -3   17.50    2.00
  -7   7  -3   26.30    3.70
  -7   7  -3   34.20    4.00
   7   7   3   32.40    3.60
   7  -7  -3   32.40    4.60
  -7  -7   3   25.50    4.90
  -7  -7   3   25.80    2.60
   7  -7  -3   26.00    4.30
   7  -7  -3   31.30    5.30
  -7  -7   3   35.30    3.80
  -7  -7   3   30.00    3.50
   7  -7   3   37.40    5.60
   7   7  -3   28.10    3.20
   7  -7   3   33.20    4.20
  -7  -7  -3   29.60    4.70
   7  -7   3   22.80    4.00
   7  -7   3   32.20    4.20
   7  -7   3   24.10    3.80
  -7  -7  -3   36.80    5.00
  -7   7   3   28.50    4.10
  -7  -7  -3   31.90    4.00
   7   8   3   44.70    4.20
  -7   8  -3   46.10    4.70
  -7  -8   3   44.10    3.80
  -7  -8   3   36.80    5.20
   7  -8  -3   49.30    5.00
  -7  -8   3   33.90    4.10
   7  -8  -3   43.30    5.10
   7  -8  -3   38.10    4.30
   7  -8  -3   41.90    5.90
   7  -8  -3   34.20    4.00
  -7  -8   3   40.20    3.10
  -7  -8  -3   47.90    4.20
   7  -8   3   44.00    4.60
   7  -8   3   34.40    4.50
   7  -8   3   47.40    6.40
  -7   8   3   42.10    4.80
  -7  -8  -3   44.80    4.20
  -7  -8  -3   38.50    5.10
  -7   9  -3    9.20    3.00
   7  -9  -3   10.40    3.60
  -7  -9   3   10.80    2.20
   7   9   3    7.20    2.60
   7  -9  -3    7.10    2.90
  -7  -9   3   10.20    2.10
   7  -9  -3   16.60    3.60
   7  -9  -3   15.30    5.00
  -7  -9   3   11.70    4.20
   7  -9  -3   13.20    3.40
   7  -9   3   10.10    3.10
   7  -9   3   16.70    3.10
   7  -9   3   17.70    5.30
  -7  -9  -3   10.40    2.50
   7  -9   3    2.40    3.10
  -7   9   3    5.90    3.00
   7  -9   3   11.50    4.70
   7   9  -3   12.00    2.80
  -7  -9  -3    8.70    4.40
  -7  -9  -3    8.10    3.40
   8   0  -3   -0.90    2.80
   8   0   3   -1.60    2.70
  -8   0   3   -4.20    2.00
  -8   0  -3    1.40    3.10
  -8   0   3   -1.40    3.30
  -8   0   3    2.00    3.20
  -8   0  -3   -0.30    2.50
   8   0   3   -3.90    2.70
   8   0   3    2.80    3.10
  -8   0  -3   -0.80    2.40
   8   0  -3   -0.70    2.90
   8   0   3    2.40    3.20
   8   0  -3   -2.50    2.70
  -8   0   3   -0.10    2.80
  -8   0   3   -1.70    2.40
  -8   0  -3   -1.10    2.80
   8   0  -3    0.20    2.70
  -8   0  -3    0.90    3.00
   8   0  -3    2.40    2.60
   8   0  -3    2.20    3.20
   8   1   3   45.40    5.10
  -8  -1   3   39.40    5.00
   8  -1  -3   37.00    4.80
   8  -1  -3   37.80    4.60
  -8   1  -3   52.19    5.00
   8  -1  -3   42.30    4.50
   8   1   3   44.30    4.80
  -8  -1   3   37.40    4.70
  -8  -1   3   34.80    4.20
  -8   1  -3   44.10    5.00
  -8   1  -3   40.40    5.00
  -8   1  -3   49.00    5.30
   8  -1  -3   37.20    5.20
  -8   1  -3   43.90    4.60
   8  -1  -3   42.90    5.00
   8  -1  -3   37.10    4.70
  -8  -1   3   35.90    4.70
   8   1   3   42.20    5.10
   8   1   3   41.30    4.90
  -8  -1   3   37.40    3.80
  -8   1   3   43.50    4.60
  -8  -1  -3   43.90    4.50
   8   1  -3   37.10    4.60
   8   1  -3   35.80    4.80
  -8  -1  -3   48.40    4.90
   8  -1   3   47.50    4.70
  -8   1   3   36.40    4.30
   8  -1   3   38.10    4.70
  -8   1   3   40.80    5.00
   8  -1   3   44.20    4.70
   8  -1   3   49.99    5.40
   8   1  -3   42.30    4.90
  -8  -1  -3   34.70    4.70
  -8  -1  -3   42.30    4.50
  -8   1   3   33.70    4.60
  -8   1   3   45.20    5.00
  -8  -1  -3   50.99    5.40
   8   1  -3   36.70    4.80
   8   2   3   48.80    5.10
   8  -2  -3   43.90    4.80
  -8  -2   3   46.40    5.20
   8  -2  -3   49.80    4.90
  -8  -2   3   44.90    4.70
   8   2   3   45.60    4.30
  -8  -2   3   53.39    5.00
   8  -2  -3   45.40    5.70
  -8   2  -3   51.79    5.50
   8  -2  -3   53.89    5.40
  -8  -2   3   54.99    5.80
  -8   2  -3   54.29    5.60
  -8  -2   3   41.90    3.90
   8  -2  -3   54.39    5.60
  -8   2  -3   51.69    5.00
  -8   2  -3   53.29    5.30
   8   2   3   50.99    5.50
  -8   2  -3   54.39    5.40
   8  -2  -3   41.60    4.90
   8   2   3   49.30    5.30
  -8   2   3   44.50    4.80
  -8   2   3   52.69    5.50
  -8  -2  -3   55.59    4.90
  -8  -2  -3   45.10    4.40
  -8  -2  -3   49.40    6.30
   8  -2   3   47.30    5.00
   8  -2   3   50.79    5.60
   8   2  -3   46.50    5.60
   8   2  -3   48.20    5.10
  -8   2   3   52.19    5.60
   8   2  -3   50.39    5.30
   8  -2   3   56.19    5.20
  -8  -2  -3   54.59    5.60
   8  -2   3   59.79    5.90
  -8  -2  -3   58.19    5.70
  -8   2   3   54.19    5.10
   8  -2   3   55.49    5.50
  -8   2   3   48.70    5.00
   8  -3  -3  108.89    6.60
  -8   3  -3  116.99    6.80
  -8  -3   3  122.19    6.90
   8   3   3   99.79    6.10
  -8   3  -3  109.99    7.00
  -8   3  -3  107.69    5.80
  -8  -3   3  121.89    5.70
   8  -3  -3  105.49    6.50
  -8   3  -3  104.59    6.50
   8  -3  -3  103.49    7.60
   8  -3  -3  118.79    7.10
   8  -3  -3  118.29    7.90
   8   3   3  114.09    6.80
  -8  -3   3  115.19    6.60
  -8   3  -3  103.89    6.70
   8  -3  -3  124.19    7.50
   8   3   3  107.89    6.70
   8   3   3  108.19    5.10
   8  -3   3  123.79    6.80
   8  -3   3  117.99    7.10
  -8  -3  -3  104.69    6.80
   8  -3   3  102.59    6.50
  -8   3   3  116.59    6.90
  -8  -3  -3  115.19    6.40
  -8   3   3  120.89    6.60
   8  -3   3  100.09    8.00
  -8   3   3  117.79    7.10
  -8   3   3  114.09    7.00
  -8  -3  -3  110.29    5.80
   8   3  -3  104.59    5.90
   8   3  -3  106.29    6.50
  -8   3   3  108.29    6.60
  -8  -3  -3  109.49    6.90
   8   3  -3  120.59    6.30
   8  -3   3  116.59    6.60
   8  -4  -3   21.50    5.30
  -8   4  -3   17.20    4.00
   8   4   3   24.30    2.50
  -8  -4   3   22.20    4.10
  -8  -4   3   14.40    3.70
  -8  -4   3   15.80    2.40
  -8   4  -3   12.10    3.60
  -8  -4   3   11.30    4.60
   8   4   3   15.40    3.70
   8  -4  -3   17.20    3.80
  -8   4  -3   18.30    3.40
   8  -4  -3   17.60    5.40
   8  -4  -3   19.10    3.90
   8   4  -3   17.50    5.80
   8  -4   3   14.50    3.90
  -8  -4  -3   13.10    4.80
  -8  -4  -3   19.00    3.20
   8   4  -3   23.70    3.60
   8  -4   3   17.10    3.90
   8  -4   3   15.80    3.60
  -8  -4  -3   16.40    4.00
  -8  -4  -3   12.10    3.60
  -8   4   3   18.10    3.90
   8  -4   3   16.80    4.20
  -8   4   3   22.10    4.20
   8  -4   3   24.00    4.50
  -8   5  -3    1.90    2.80
   8  -5  -3    0.30    3.10
  -8  -5   3    3.70    1.80
   8  -5  -3    7.50    3.70
   8   5   3   -2.10    2.40
   8  -5  -3    5.00    3.10
   8  -5  -3    2.70    3.40
  -8  -5   3    2.40    2.80
  -8  -5   3    1.90    2.90
  -8   5  -3   -3.20    2.90
  -8  -5   3    4.80    3.80
   8  -5  -3    1.60    3.10
   8  -5   3    0.20    3.00
  -8  -5  -3   -2.30    2.70
  -8  -5  -3    4.00    2.40
   8  -5   3   -0.60    2.50
   8   5  -3    3.00    1.80
  -8  -5  -3    1.10    3.10
   8   5  -3    3.20    2.50
   8  -5   3   -0.60    2.70
  -8   5   3    6.00    3.30
  -8  -5  -3    2.40    3.50
  -8   5   3    0.80    2.90
   8  -5   3   -3.20    3.50
   8  -5   3    1.20    3.70
  -8   6  -3   -2.50    2.60
  -8  -6   3    0.80    1.50
   8  -6  -3   -0.70    3.20
  -8  -6   3    0.80    3.60
   8  -6  -3    4.40    3.30
   8   6   3    1.60    2.90
   8  -6  -3    2.40    3.50
   8  -6  -3    2.40    3.00
  -8  -6   3    5.10    2.90
  -8  -6   3    3.20    2.60
   8  -6  -3    8.90    3.20
   8   6  -3    1.70    1.20
  -8  -6  -3   -4.00    3.10
  -8   6   3   -0.30    2.80
   8  -6   3   -2.70    2.50
  -8  -6  -3   -2.00    2.20
   8  -6   3   -0.70    3.40
   8   6  -3    5.20    2.30
   8  -6   3   -5.30    2.70
  -8  -6  -3   -0.70    2.80
   8  -7  -3    1.50    3.40
  -8  -7   3   -0.80    2.40
   8  -7  -3    8.20    4.30
   8   7   3    0.60    2.70
   8  -7  -3   10.10    3.50
  -8  -7   3   12.10    5.00
  -8  -7   3    2.30    2.60
   8  -7  -3    1.20    2.70
   8  -7  -3    4.60    3.30
  -8   7  -3    5.90    3.00
  -8  -7   3    4.30    1.60
  -8  -7  -3    4.20    2.80
  -8  -7  -3    4.30    2.90
  -8  -7  -3    7.60    3.90
   8  -7   3    8.10    3.40
   8   7  -3    3.70    2.70
  -8   7   3    9.00    3.60
   8  -7   3    4.70    4.00
   8  -7   3    8.70    3.50
   8  -7   3    6.50    3.30
   8  -8  -3   11.00    5.20
  -8  -8   3    4.90    4.00
  -8  -8   3   12.00    3.10
   8  -8  -3    5.80    3.60
   8  -8  -3   13.10    3.90
  -8   8  -3   10.10    3.30
  -8  -8   3    4.90    4.50
  -8  -8   3    7.30    1.70
  -8  -8   3    4.10    1.80
   8   8   3    9.50    3.20
   8  -8  -3    6.70    3.20
   8  -8  -3    7.50    3.30
  -8  -8  -3   11.00    2.90
   8  -8   3    8.00    3.50
   8  -8   3   12.60    3.60
  -8  -8  -3    5.10    3.60
   8   8  -3   10.70    2.70
   8  -8   3    3.60    3.10
   8  -8   3    7.30    4.30
   9   0   3    6.10    3.80
  -9   0  -3   -1.90    3.50
  -9   0   3    0.00    3.40
   9   0  -3    4.20    3.90
   9   0  -3    2.30    2.50
  -9   0   3    0.00    2.70
  -9   0  -3    3.90    3.40
  -9   0  -3   -0.50    2.70
  -9   0  -3    6.20    3.60
   9   0  -3   -4.70    3.80
   9   0   3    3.60    3.60
  -9   0   3    6.20    3.50
  -9   0   3    2.90    3.60
   9   0  -3    1.50    3.20
   9   1   3   18.10    4.10
   9  -1  -3   31.40    4.70
  -9  -1   3   16.80    4.30
  -9   1  -3   24.90    6.50
  -9   1  -3   19.70    4.50
  -9   1  -3   11.30    3.50
   9  -1  -3   32.70    5.10
   9  -1  -3   24.00    3.80
  -9   1  -3   22.30    4.50
   9   1   3   31.40    4.70
  -9  -1   3   10.50    3.80
   9  -1  -3   28.60    4.60
  -9  -1   3   11.40    3.30
   9   1   3   36.00    5.00
  -9  -1   3   23.00    4.20
   9  -1  -3   19.50    4.60
   9   1  -3   24.00    4.80
  -9   1   3   25.30    4.50
  -9  -1  -3   22.00    4.50
   9  -1   3   16.70    4.10
   9  -1   3   12.60    4.60
  -9  -1  -3   28.40    4.50
   9   1  -3    9.40    4.60
  -9   1   3   27.60    4.60
  -9   1   3   26.30    4.70
  -9  -1  -3   35.10    5.10
   9   1  -3   16.80    4.10
   9  -1   3   17.10    4.20
   9  -2  -3   35.50    5.00
  -9   2  -3   40.60    5.50
  -9  -2   3   47.10    5.90
  -9  -2   3   50.59    5.60
   9   2   3   43.70    4.30
   9   2   3   42.10    5.40
   9  -2  -3   44.10    5.50
   9  -2  -3   38.70    4.80
  -9   2  -3   39.20    5.40
   9  -2  -3   45.90    5.50
  -9   2  -3   44.00    5.40
  -9  -2   3   39.80    6.90
  -9  -2   3   40.90    3.90
   9   2  -3   39.90    4.80
  -9   2   3   41.60    4.90
   9  -2   3   49.50    5.80
  -9   2   3   43.10    5.30
   9   2  -3   49.20    5.70
  -9   2   3   48.80    5.90
  -9  -2  -3   36.10    4.30
   9  -2   3   39.80    5.20
  -9  -2  -3   37.80    5.10
  -9  -2  -3   50.29    7.10
  -9  -2  -3   35.00    5.30
  -9   2   3   29.60    7.90
  -9   3  -3   -3.00    3.20
  -9  -3   3    4.80    2.20
   9  -3  -3    5.10    3.50
   9  -3  -3    8.30    4.10
   9  -3  -3    2.70    3.20
  -9  -3   3   -0.40    3.20
  -9  -3   3   -1.30    3.60
   9  -3  -3    6.00    3.30
   9   3   3    4.30    3.40
  -9   3  -3    0.50    3.30
  -9  -3   3    9.50    3.50
   9  -3   3   -0.50    3.40
   9   3  -3    1.70    3.40
   9   3  -3    4.70    3.10
   9  -3   3    3.40    3.80
  -9  -3  -3    4.20    3.60
  -9  -3  -3   -0.60    4.00
  -9   3   3    1.20    6.30
   9  -3   3    2.10    3.40
   9  -3   3    0.50    3.30
  -9  -3  -3   -0.90    2.60
  -9   3   3    3.10    3.70
  -9  -3  -3    2.10    3.50
  -9  -4   3    0.80    1.90
   9   4   3    1.80    1.50
   9  -4  -3    2.50    3.40
   9  -4  -3   -4.90    3.00
  -9  -4   3   -1.90    2.50
  -9  -4   3    1.00    3.20
   9   4   3   -1.30    1.70
   9   4   3   -0.10    3.40
  -9   4  -3    3.90    3.80
   9  -4  -3    0.20    3.50
   9  -4  -3    0.60    3.40
  -9  -4   3   -0.10    4.20
  -9   4  -3   -5.60    5.30
   9  -4   3    2.00    2.90
   9   4  -3    0.40    2.90
   9  -4   3    1.00    3.50
  -9   4   3   -1.80    5.00
   9  -4   3    2.00    3.60
   9   4  -3   -0.30    2.20
   9  -4   3    1.10    3.60
  -9  -4  -3   -2.60    2.90
  -9  -4  -3    1.80    3.60
  -9  -4  -3   -0.80    2.90
  -9  -4  -3   -0.20    2.50
  -9   4   3    0.90    3.30
  -9   5  -3   18.80    4.50
  -9  -5   3    7.60    3.50
   9  -5  -3    4.90    4.00
   9  -5  -3    1.10    3.80
   9  -5  -3   14.30    3.90
  -9  -5   3   13.20    3.80
   9   5   3   16.50    3.90
   9  -5  -3   17.70    4.10
  -9  -5   3   11.80    4.40
   9   5  -3    6.80    2.10
   9  -5   3    5.90    3.70
  -9  -5  -3   12.30    4.60
  -9   5   3    5.30    3.50
  -9  -5  -3   10.80    3.80
   9  -5   3   15.60    4.00
  -9   5   3   19.40    4.40
   9  -5   3   10.70    4.00
   9  -5   3   13.30    4.30
  -9  -5  -3    8.80    3.60
  -9  -5  -3    7.40    3.00
   9   5  -3    9.80    3.30
  -9  -6   3    5.30    1.80
  -9  -6   3   10.40    4.80
   9  -6  -3    4.30    3.50
   9  -6  -3    4.80    3.90
  -9  -6   3   -3.70    4.30
  -9   6  -3    5.20    3.30
   9  -6  -3    7.30    4.00
   9  -6  -3   -1.40    3.60
   9   6   3    2.70    3.10
  -9  -6   3    6.30    3.50
   9  -6   3    3.80    3.40
  -9  -6  -3   -4.20    4.20
  -9  -6  -3    3.00    3.00
   9  -6   3    7.60    3.60
  -9  -6  -3    7.20    4.10
  -9  -6  -3    7.50    3.40
   9  -6   3    4.60    3.30
   9  -6   3    4.00    4.20
  -9   6   3   10.50    3.90
   9   6  -3    5.00    1.30
   9  -7  -3    4.50    6.90
   9   7   3    2.00    2.90
   9  -7  -3    1.80    3.40
   9  -7  -3    7.90    4.10
  -9  -7   3   -0.80    2.90
  -9   7  -3   10.40    3.80
  -9  -7   3    1.20    2.70
   9  -7  -3    9.50    3.50
  -9  -7   3    3.90    4.80
  -9  -7  -3    5.20    3.20
   9   7  -3   10.10    3.10
   9  -7   3    4.20    3.40
   9  -7   3   -1.00    2.90
   9  -7   3    2.70    3.50
  -9  -7  -3    6.10    4.10
  -9  -7  -3    6.90    3.30
   9  -7   3    1.80    4.00
  -9   7   3   -0.80    3.20
 -10   0  -3    2.20    6.10
 -10   0   3    7.60    4.30
  10   0  -3    1.10    3.90
  10   0   3    8.10    4.30
  10   0  -3    1.70    4.30
 -10   0   3    1.90    4.20
 -10   0   3    7.40    4.20
 -10   0  -3    8.00    4.30
 -10   0  -3   10.30    4.70
  10   0   3    8.60    4.10
  10   0   3   15.40    3.80
  10   0  -3    5.20    3.70
  10  -1  -3    6.40    4.10
  10  -1  -3    6.60    4.00
  10  -1  -3    4.80    3.20
 -10  -1   3   10.60    4.10
  10   1   3   16.00    3.90
 -10   1  -3   16.60    4.60
 -10  -1   3    5.40    3.10
 -10  -1   3   12.10    4.30
 -10   1  -3    8.90    4.20
 -10   1  -3    7.70    4.20
 -10  -1   3    6.20    4.10
  10   1   3   17.00    4.40
  10  -1  -3    7.20    4.50
  10  -1   3   12.50    4.90
 -10   1   3    7.90    4.30
  10  -1   3   18.60    4.90
 -10   1   3    6.10    4.40
  10   1  -3    6.10    3.50
 -10   1   3    1.60    3.80
  10   1  -3    6.40    4.00
 -10  -1  -3   20.30    4.70
  10  -1   3   18.80    5.60
 -10  -1  -3    3.20    3.40
 -10  -1  -3   11.50    4.30
 -10  -1  -3    4.90    4.10
 -10   1   3    8.70    4.10
  10   2   3   14.40    4.30
  10   2   3    7.20    3.00
  10  -2  -3    8.70    3.90
 -10  -2   3   -0.90    3.70
  10  -2  -3    9.10    4.30
 -10  -2   3    9.40    3.70
  10  -2  -3    7.00    4.00
 -10  -2   3   10.40    3.10
 -10  -2   3    5.30    4.10
  10  -2  -3    7.40    3.70
 -10   2  -3    8.60    4.00
 -10   2  -3    1.40    4.40
 -10  -2  -3   14.40    4.80
  10   2  -3    0.70    3.50
 -10   2   3    5.50    3.70
 -10  -2  -3    3.90    3.10
 -10  -2  -3    7.40    4.50
  10   2  -3    5.90    3.50
  10  -2   3   16.00    4.40
  10  -2   3    9.50    4.00
 -10  -2  -3    3.00    3.20
 -10   2   3   -0.50    3.70
 -10  -3   3   -0.60    2.10
 -10   3  -3    1.60    3.50
  10  -3  -3    1.20    3.60
 -10  -3   3    7.90    4.20
  10  -3  -3    5.80    3.70
  10  -3  -3    4.30    3.40
  10   3   3   -4.40    2.40
  10  -3  -3    8.90    4.00
  10   3   3    2.10    3.60
 -10  -3   3   -3.20    3.30
 -10   3  -3    2.90    4.00
 -10  -3   3    4.60    3.50
  10   3  -3    5.00    3.60
  10  -3   3   -2.10    3.10
  10  -3   3   -4.50    3.00
 -10  -3  -3    1.20    3.20
  10  -3   3   -4.70    3.30
  10  -3   3   -2.10    3.20
 -10   3   3   -1.50    3.20
 -10   3   3    1.50    3.60
  10   3  -3   -4.50    2.80
 -10  -3  -3   -6.70    2.90
 -10  -3  -3   -2.40    2.60
 -10  -3  -3    5.10    4.10
  10   4   3   -1.80    2.10
  10  -4  -3   -3.40    3.80
  10  -4  -3    5.50    3.90
 -10   4  -3   -1.60    3.60
 -10  -4   3    5.50    3.40
  10  -4  -3    4.40    3.70
 -10  -4   3    2.70    3.60
 -10  -4   3    3.90    4.00
 -10   4  -3    6.80    4.10
  10  -4  -3    3.00    3.50
  10   4   3    4.50    3.50
 -10  -4   3   -2.50    2.10
  10   4   3    3.90    1.90
  10   4  -3    3.60    2.90
  10   4  -3    5.00    3.40
 -10  -4  -3    5.40    3.90
 -10  -4  -3    3.00    4.50
 -10   4   3   -3.00    3.60
  10  -4   3    5.90    3.90
  10  -4   3    0.90    3.30
 -10  -4  -3    0.10    2.60
  10  -4   3    3.10    3.80
 -10   4   3    4.10    3.20
  10  -4   3    2.80    4.00
 -10  -4  -3    4.90    3.30
  10   5   3    2.10    3.50
 -10  -5   3    3.50    4.40
  10  -5  -3    1.50    4.00
 -10   5  -3    4.70    3.80
  10  -5  -3    2.50    3.80
 -10  -5   3    4.50    3.30
 -10  -5   3    2.30    2.00
  10  -5  -3    2.50    3.40
 -10  -5   3    2.20    3.50
  10  -5  -3    1.20    4.00
 -10  -5  -3    3.60    4.10
 -10   5   3    0.30    3.40
  10  -5   3   -2.00    4.30
 -10  -5  -3    1.20    2.50
  10  -5   3    7.50    3.60
  10   5  -3    1.10    3.20
 -10  -5  -3    4.60    3.20
 -10   5   3    3.40    3.80
 -10  -5  -3    1.20    3.30
  10  -5   3    1.10    3.70
  10  -5   3    7.10    3.60
  10  -6  -3    1.10    4.00
 -10  -6   3    2.60    8.20
  10  -6  -3   -4.40    3.50
 -10   6  -3    7.80    3.70
  10   6   3   -6.90    3.80
 -10  -6   3    7.00    3.60
 -10  -6   3    2.20    3.20
  10  -6   3   -0.60    3.40
  10  -6   3    4.40    4.00
  10  -6   3    6.40    4.30
  10   6  -3    4.30    3.30
 -10   6   3    3.60    6.60
 -10  -6  -3    8.20    3.30
  10  -6   3   12.80    4.10
 -10  -6  -3    4.80    3.00
 -10  -6  -3    5.20    3.60
 -10  -6  -3   12.70    5.20
 -11   0   3    4.90    4.30
 -11   0   3    6.00    4.30
 -11   0  -3   -0.20    3.80
 -11   0  -3    4.40    5.10
 -11   0   3   12.10    4.50
 -11   0  -3    2.40    3.90
  11   0   3   10.70    5.20
  11   0  -3    9.70    4.50
 -11  -1   3   10.40    4.50
 -11  -1   3    6.40    7.00
 -11  -1   3    7.50    3.30
 -11   1  -3   14.70    4.70
  11   1   3   18.20    5.20
 -11  -1   3   10.50    4.70
  11  -1  -3    9.70    4.80
 -11   1  -3   11.40    6.90
  11   1   3   16.60    3.70
 -11   1   3   16.40    4.70
  11   1  -3   16.80    4.90
 -11   1   3    7.40    4.70
  11  -1   3   17.10    5.00
 -11  -1  -3   15.30    4.70
 -11  -1  -3   11.60    4.80
 -11  -1  -3   11.70    4.50
 -11   2  -3    5.40    4.10
 -11  -2   3   -2.90    3.70
  11   2   3    1.80    4.20
  11  -2  -3    0.50    4.00
  11  -2  -3    3.10    4.30
 -11  -2   3    2.70    3.80
 -11   2  -3    1.90    4.10
  11  -2  -3    4.60    4.20
  11  -2  -3   -1.60    3.60
 -11  -2   3   -2.90    3.80
 -11  -2  -3    4.60    3.80
  11   2  -3   -6.20    3.20
 -11  -2  -3    2.70    4.30
  11   2  -3    4.80    3.90
 -11  -2  -3    0.80    4.00
 -11   2   3    0.20    3.90
  11  -2   3    2.80    3.90
  11  -2   3   -5.80    3.50
 -11   2   3   -7.00    3.10
 -11   3  -3    3.40    4.40
  11  -3  -3   14.40    4.10
 -11   3  -3    5.30    3.90
 -11  -3   3   -1.00    3.60
 -11  -3   3    0.70    2.60
  11  -3  -3    3.20    4.00
  11  -3  -3    0.60    4.00
 -11  -3   3    8.20    3.80
 -11  -3   3    3.90    4.40
  11  -3  -3    6.30    4.60
  11   3   3    4.50    4.00
 -11  -3  -3   12.50    4.30
  11  -3   3    2.50    4.10
 -11  -3  -3    5.60    4.40
  11   3  -3    8.00    3.90
 -11   3   3   10.10    4.80
  11   3  -3   -1.40    3.60
 -11   3   3    9.20    4.20
 -11  -3  -3    8.10    4.40
  11  -3   3   -4.40    4.10
  11  -3   3   -4.00    4.30
  11  -4  -3    7.90    4.50
  11  -4  -3   10.20    4.60
  11  -4  -3    6.00    4.10
 -11  -4   3   -1.20    2.50
  11   4   3    4.50    4.00
  11   4   3   -2.70    2.80
 -11  -4   3    2.10    3.70
 -11   4  -3    3.60    3.80
 -11  -4   3   -3.70    5.00
  11  -4  -3    2.90    4.40
  11   4  -3    0.70    3.30
 -11  -4  -3   12.80    4.00
  11  -4   3   12.30    4.60
 -11   4   3    4.00    3.70
  11   4  -3    3.10    4.00
  11  -4   3    8.60    4.60
 -11   4   3   11.90    4.50
  11  -4   3    4.70    4.60
 -11  -4  -3   10.60    5.50
  11  -4   3    4.30    3.70
 -12   0   3    0.90    4.10
 -12   0  -3    3.40    4.30
  12   0  -3    0.30    4.40
 -12   0  -3    5.80    4.60
  12   0   3    2.10    4.60
 -12   0   3   -0.20    4.00
  12   1   3   16.10    5.40
 -12  -1   3   17.50    6.30
 -12  -1   3    1.00    4.40
  12  -1  -3    4.20    4.50
 -12   1  -3   11.00    4.60
 -12  -1   3    3.40    4.40
 -12   1  -3   11.80    4.80
  12  -1   3    8.10    4.60
  12   1  -3   14.60    5.70
 -12   1   3   11.20    4.90
 -12  -1  -3    0.90    4.20
 -12   1   3   12.00    4.90
 -12  -1  -3    3.80    4.80
 -12   2  -3    2.10    4.30
 -12  -2   3   11.40    5.40
  12  -2  -3   -9.20    3.60
 -12   2  -3    2.40    4.70
  12  -2  -3   -2.90    3.80
  12   2   3   11.00    4.80
 -12  -2   3   -1.30    3.90
  12   2   3   -2.50    3.80
 -12  -2   3    0.70    3.30
  12  -2  -3    1.90    4.30
 -12  -2   3    4.90    5.50
 -12  -2  -3    1.90    4.40
  12  -2   3    2.60    4.40
 -12   2   3   -3.20    4.30
  12   2  -3    3.10    4.50
 -12  -2  -3    7.50    4.20
 -12   2   3   14.80    5.70
 -12  -2  -3    5.40    4.70
   0   0   4 2138.79   49.50
   0   1   4   -0.90    1.00
   0  -1   4    1.30    1.20
   0   1   4    1.30    1.10
   0  -1  -4    0.50    1.00
   0   1   4   -0.40    0.90
   0  -1  -4    0.60    1.10
   0   1  -4    1.40    0.80
   0  -1   4   -0.40    0.30
   0   1   4   -0.90    1.00
   0  -1   4   -0.90    0.80
   0   1  -4   -0.50    0.80
   0  -1  -4   -1.60    1.00
   0  -1   4   -1.20    0.70
   0  -1  -4    0.10    1.00
   0   1  -4    1.00    1.20
   0   2   4  189.28    5.20
   0   2  -4  195.08    4.30
   0   2  -4  200.88    4.30
   0  -2  -4  195.28    4.90
   0  -2  -4  194.58    4.90
   0  -2   4  199.18    5.70
   0   2  -4  196.18    5.70
   0  -2   4  194.88    4.30
   0  -2  -4  192.58    5.30
   0   2  -4  199.88    4.90
   0   2   4  189.78    5.30
   0  -2   4  199.48    4.30
   0  -2  -4  197.08    5.40
   0   2   4  196.98    4.90
   0  -2   4  195.28    4.80
   0  -2   4  197.08    4.30
   0  -3  -4    2.00    1.50
   0  -3   4    0.20    1.30
   0  -3  -4    0.70    1.00
   0  -3  -4   -1.90    1.20
   0   3   4    0.80    0.90
   0   3   4    1.10    1.40
   0  -3   4   -0.80    1.00
   0  -3   4   -0.90    0.80
   0   3  -4    0.70    0.50
   0   3  -4    1.20    0.50
   0   3  -4   -0.20    1.10
   0  -3  -4   -1.20    0.90
   0   4   4  421.06    9.20
   0  -4  -4  412.36    9.10
   0  -4  -4  419.66    9.40
   0  -4   4  428.96    9.50
   0  -4   4  413.76   10.90
   0  -4   4  421.76   10.20
   0  -4  -4  422.76    8.50
   0  -4  -4  405.16   10.30
   0  -4   4  418.16   10.00
   0  -4  -4  422.96   10.70
   0   5   4   -1.40    1.00
   0  -5  -4   -0.10    1.00
   0  -5  -4    0.20    1.10
   0  -5   4    0.80    2.00
   0  -5   4    0.20    1.40
   0  -5  -4   -1.60    0.90
   0  -5  -4    0.10    1.70
   0   5   4    0.70    1.00
   0  -5   4    0.60    1.40
   0  -5   4   -0.10    1.70
   0  -6  -4   46.80    2.40
   0  -6   4   48.30    3.50
   0  -6   4   42.00    4.20
   0  -6   4   48.20    3.50
   0  -6  -4   48.60    2.40
   0  -6  -4   48.10    3.90
   0  -6   4   41.80    3.60
   0   6   4   47.60    2.30
   0   6   4   43.20    2.30
   0  -7   4   -1.80    2.10
   0  -7   4   -3.60    1.60
   0   7   4    1.10    1.00
   0   7   4    0.00    1.00
   0  -7  -4   -3.10    2.00
   0  -7   4   -1.50    1.90
   0  -7   4   -2.10    1.70
   0  -7  -4   -0.90    1.00
   0  -7  -4   -4.50    2.00
   0  -7  -4    1.50    2.50
   0  -7  -4    0.00    1.10
   0  -7  -4    0.70    1.30
   0  -8   4   34.40    4.30
   0  -8   4   33.40    3.80
   0  -8  -4   29.80    1.70
   0  -8  -4   29.40    4.40
   0   8   4   29.20    1.80
   0  -8   4   29.20    4.30
   0  -8  -4   28.70    2.60
   0  -8   4   24.10    3.30
   0  -8  -4   29.20    4.20
   0  -8  -4   31.80    4.00
   0  -8  -4   29.00    1.70
   0  -9   4   -1.20    2.30
   0  -9  -4   -1.40    1.50
   0  -9   4   -4.90    3.30
   0  -9  -4   -1.90    3.20
   0  -9   4   -1.10    3.10
   0  -9  -4    0.10    3.40
   0  -9   4   -0.20    2.40
   0 -10   4    4.30    2.90
   0 -10   4   -3.10    3.20
   0 -10  -4   -0.30    3.50
   0 -10  -4    5.20    3.30
   0 -10   4    1.30    2.80
   0 -10  -4   -1.70    3.00
   0 -10  -4    1.40    1.60
   0 -10   4    4.10    3.10
   0 -11   4   -4.50    2.60
   0 -11  -4   -1.10    3.30
   0 -11   4    1.60    2.80
   0 -11   4   -4.20    2.60
   0 -11  -4    8.80    3.50
   0 -11  -4    5.40    3.90
   0 -11   4    4.60    2.60
   1   0  -4 1728.33   32.40
   1   0   4 1728.03   32.50
   1   0  -4 1700.53   32.30
   1   0   4 1663.73   32.40
  -1   0   4 1681.13   32.40
  -1  -1   4 9344.17  188.48
   1  -1  -4 9793.82  192.28
   1   1   4 9667.33  191.78
  -1   1   4 9602.14  191.78
   1   1  -4 9543.75  188.78
  -1  -1  -4 9734.93  191.78
   1  -1   4 9999.00  202.28
   1   2   4 5252.27  112.49
  -1   2  -4 5368.36  109.19
   1  -2  -4 5346.37  114.99
  -1  -2   4 5311.57  107.19
  -1  -2  -4 5343.37  112.69
   1   2  -4 5412.86  107.59
   1  -2   4 5197.28  108.59
  -1   3  -4  396.46    8.10
  -1   3  -4  384.76    9.30
   1   3   4  378.96    8.60
  -1  -3   4  380.76    9.30
  -1   3  -4  391.46    8.30
  -1  -3   4  383.46    8.40
   1  -3  -4  393.16    8.80
  -1  -3   4  390.46    7.80
  -1   3  -4  386.76    8.10
   1  -3  -4  388.76    9.80
  -1  -3   4  388.56    7.80
  -1  -3   4  391.06    9.50
   1   3   4  393.86    8.20
   1  -3  -4  381.26    7.50
   1  -3  -4  418.46    9.60
   1   3   4  376.46    8.50
  -1  -3  -4  383.16    8.50
  -1   3   4  392.76    8.70
  -1   3   4  341.47    8.60
   1  -3   4  388.16    8.10
   1  -3   4  394.46    8.10
   1  -3   4  389.06    9.30
  -1   3   4  406.26    9.50
   1   3  -4  396.06    9.60
  -1  -3  -4  390.76    8.20
   1  -3   4  393.46   10.30
   1  -3   4  382.46    8.30
   1   3  -4  395.76    7.90
  -1  -3  -4  379.36    8.60
  -1  -3  -4  384.96    9.50
  -1  -3  -4  382.26    8.60
  -1   4  -4   65.69    3.50
  -1   4  -4   69.99    2.20
   1  -4  -4   64.79    1.90
  -1  -4   4   63.59    3.60
   1   4   4   69.79    2.60
  -1   4  -4   67.49    2.10
   1  -4  -4   65.29    1.90
  -1  -4   4   68.59    3.10
  -1  -4   4   66.19    1.50
   1   4   4   64.69    2.80
  -1  -4   4   66.39    1.50
   1  -4  -4   69.49    3.40
  -1   4  -4   68.79    2.90
  -1  -4   4   63.59    3.70
   1   4   4   65.59    2.70
   1  -4  -4   70.19    4.40
   1  -4  -4   65.99    2.80
   1   4  -4   67.29    1.70
   1  -4   4   68.89    3.60
   1  -4   4   63.49    2.80
  -1   4   4   67.19    2.80
  -1  -4  -4   62.59    2.70
   1  -4   4   63.89    2.10
  -1  -4  -4   59.59    2.90
  -1  -4  -4   65.69    2.60
  -1   4   4   72.59    2.90
   1   4  -4   66.69    1.60
   1  -4   4   60.69    4.20
   1  -4   4   68.49    2.20
   1  -5  -4  316.97    7.50
  -1   5  -4  309.77    6.40
  -1   5  -4  306.47    6.40
   1  -5  -4  302.17    8.90
  -1  -5   4  314.97    9.70
   1  -5  -4  309.97    7.50
   1  -5  -4  310.37    6.60
   1   5   4  311.47    7.30
  -1  -5   4  306.07    8.20
  -1  -5   4  299.17    8.10
   1  -5  -4  300.07    6.60
  -1  -5   4  311.17    9.00
   1   5   4  317.37    7.30
   1  -5   4  309.77    9.20
  -1  -5  -4  320.77    7.40
   1  -5   4  328.67   10.10
   1  -5   4  314.17    6.50
  -1  -5  -4  308.27    7.30
  -1  -5  -4  299.17    8.10
  -1   5   4  312.77    7.50
   1  -5   4  306.57    7.90
   1  -5   4  302.87    6.30
  -1   5   4  308.07    9.00
  -1  -5  -4  316.97    7.40
  -1  -5  -4  322.67    9.10
  -1   5   4  315.37    7.50
   1  -6  -4    4.70    1.40
   1   6   4    2.00    1.10
   1  -6  -4   -0.40    2.20
   1  -6  -4    2.60    1.00
  -1  -6   4    2.50    1.90
  -1  -6   4    1.70    1.40
  -1  -6   4   -1.40    1.70
   1  -6  -4    4.00    2.10
   1  -6  -4    1.60    1.30
   1  -6  -4    0.80    1.00
  -1  -6   4   -0.10    2.20
   1   6   4    5.50    1.20
  -1   6   4    1.60    1.20
  -1   6   4    3.80    2.00
  -1   6   4    2.60    1.30
   1  -6   4    4.20    1.70
   1  -6   4    1.90    2.00
   1  -6   4    0.00    2.30
  -1  -6  -4    0.90    1.40
  -1  -6  -4    1.70    1.20
  -1  -6  -4    0.10    1.70
  -1  -6  -4    1.10    1.10
  -1  -6  -4    3.60    2.20
  -1  -7   4    0.70    2.20
   1   7   4    0.10    1.20
  -1  -7   4   -0.70    2.20
  -1  -7   4    2.10    2.00
   1  -7  -4    0.60    1.30
   1  -7  -4    2.00    1.20
   1  -7  -4   -1.80    2.40
  -1  -7   4    1.70    2.50
   1  -7  -4    1.30    2.40
   1  -7  -4    2.80    1.20
   1   7   4    1.30    1.10
  -1  -7  -4    1.20    2.50
  -1  -7  -4    1.40    1.60
  -1   7   4    1.30    1.10
  -1  -7  -4    1.00    1.40
   1  -7   4   -1.50    2.90
   1  -7   4   -0.90    2.50
   1  -7   4    1.40    2.20
  -1  -7  -4   -0.40    1.10
   1  -7   4   -1.70    1.80
  -1   7   4    1.50    1.20
  -1  -7  -4   -0.20    2.00
   1  -8  -4  172.58    4.70
   1  -8  -4  163.78    4.60
   1  -8  -4  172.38    4.70
  -1  -8   4  171.48    7.10
   1   8   4  160.68    4.20
   1  -8  -4  177.28    7.80
  -1  -8   4  179.98    7.10
   1  -8  -4  181.18    8.40
  -1  -8   4  174.08    7.30
   1  -8  -4  186.98    9.00
  -1  -8   4  178.68    8.10
  -1   8   4  174.48    4.80
  -1  -8  -4  168.98    5.50
  -1  -8  -4  165.08    4.00
  -1  -8  -4  166.58    4.00
   1  -8   4  178.58    6.90
  -1   8   4  171.68    4.80
   1  -8   4  177.08    7.10
  -1  -8  -4  170.98    8.10
  -1  -8  -4  177.78    7.20
  -1  -8  -4  177.08    7.10
  -1  -8  -4  185.18    8.10
   1  -8   4  166.88    8.50
   1  -8   4  175.68    8.10
  -1  -9   4   85.09    5.60
  -1  -9   4   61.89    6.10
   1  -9  -4   69.99    5.70
   1  -9  -4   79.79    6.60
  -1  -9   4   71.89    5.40
  -1  -9   4   73.89    5.20
   1  -9  -4   72.09    2.80
   1  -9   4   69.59    6.80
   1  -9   4   67.49    5.80
  -1   9   4   69.09    2.20
  -1  -9  -4   61.79    5.30
  -1  -9  -4   68.29    5.70
   1  -9   4   72.19    5.00
   1  -9   4   77.49    5.00
  -1  -9  -4   62.69    3.70
  -1   9   4   70.89    2.20
  -1 -10   4    2.00    3.00
   1 -10  -4    0.20    3.20
   1 -10  -4    4.10    3.70
   1 -10  -4    2.50    3.60
  -1 -10   4    3.10    3.10
  -1 -10   4    1.50    2.80
   1 -10  -4    1.50    1.00
  -1 -10   4    7.80    3.20
   1 -10   4    0.60    3.40
   1 -10   4   -0.60    2.80
  -1 -10  -4    1.60    3.60
  -1 -10  -4   -0.80    1.80
   1 -10   4    3.80    2.80
  -1 -10  -4    2.70    2.70
  -1 -10  -4    1.40    3.60
   1 -10   4    3.30    3.70
   1 -11  -4    4.50    3.30
   1 -11  -4    2.50    3.40
  -1 -11   4    9.90    3.20
  -1 -11   4    4.60    3.40
  -1 -11   4    4.30    3.30
   1 -11  -4   11.00    3.70
  -1 -11   4    2.40    2.70
  -1 -11  -4    8.20    3.60
   1 -11   4    8.30    3.00
  -1 -11  -4    8.30    1.80
  -1 -11  -4    2.90    3.00
   1 -11   4   11.00    3.60
   1 -11   4    4.70    3.20
   1 -11   4    1.10    3.10
  -1 -11  -4    6.80    3.80
   2   0  -4   34.20    2.30
  -2   0   4   30.80    2.70
  -2   0  -4   36.30    2.50
   2   0   4   33.40    2.30
   2   0   4   28.80    2.40
   2   0   4   28.60    2.30
  -2   0   4   39.80    4.00
  -2   0  -4   37.40    2.40
   2   0  -4   34.20    2.20
   2   0   4   34.00    2.30
   2   0  -4   33.30    2.30
   2   0  -4   32.00    1.90
   2   0  -4   33.30    2.30
  -2   0   4   31.50    2.30
  -2   0   4   32.00    2.00
  -2   0  -4   27.90    2.40
   2   0  -4   35.00    2.80
  -2   0   4   33.80    2.30
  -2  -1   4  189.68    5.10
   2  -1  -4  200.08    5.50
  -2   1  -4  201.28    5.30
   2  -1  -4  198.48    6.10
   2  -1  -4  186.08    5.30
  -2  -1   4  207.18    6.50
  -2  -1   4  195.08    5.10
   2  -1  -4  196.08    5.50
  -2   1  -4  202.38    5.30
   2   1   4  193.48    5.20
  -2  -1   4  202.08    5.60
   2  -1  -4  194.28    4.90
   2   1   4  192.38    4.80
   2   1   4  195.88    5.30
  -2  -1   4  201.38    5.10
  -2   1  -4  195.28    5.50
   2  -1  -4  197.68    5.40
  -2   1  -4  193.78    4.70
   2   1   4  193.98    5.30
   2  -1   4  204.48    5.60
   2  -1   4  193.68    6.00
   2  -1   4  193.68    5.20
   2  -1   4  184.98    5.40
  -2   1   4  197.68    5.40
   2  -1   4  194.18    4.70
   2   1  -4  203.18    5.30
  -2   1   4  196.28    6.10
  -2  -1  -4  192.78    5.30
   2   1  -4  196.08    5.60
  -2  -1  -4  193.68    5.30
  -2   1   4  191.78    5.40
   2  -1   4  189.48    5.20
  -2  -1  -4  196.98    5.40
   2   1  -4  197.68    5.10
  -2   1   4  191.28    5.30
  -2   1   4  197.38    5.00
   2   1  -4  194.28    5.20
   2   1  -4  193.88    4.00
   2   1  -4  194.48    5.50
  -2  -2   4 1973.00   37.50
  -2  -2   4 1974.90   38.20
   2   2   4 1973.30   37.70
   2  -2  -4 1969.80   38.60
  -2  -2   4 2019.70   37.80
   2   2   4 1977.30   36.60
  -2  -2   4 1939.01   38.40
   2  -2  -4 1940.21   38.00
   2  -2  -4 1983.30   38.10
   2   2   4 1941.41   37.90
  -2  -2   4 1996.20   37.60
   2  -2  -4 2008.20   37.30
   2   2   4 1938.01   37.80
   2  -2  -4 2087.09   38.50
  -2   2  -4 1949.20   38.50
  -2   2  -4 1988.50   37.80
   2  -2  -4 1971.60   39.20
  -2   2  -4 1983.10   37.30
   2   2  -4 2005.10   38.40
  -2   2   4 1964.80   38.00
  -2   2   4 1933.01   38.00
   2   2  -4 1766.52   38.10
  -2  -2  -4 1953.00   37.90
   2   2  -4 1950.01   38.10
   2  -2   4 1957.90   37.20
  -2   2   4 1942.01   37.20
   2  -2   4 1979.60   37.80
   2  -2   4 1980.30   38.50
  -2   2   4 1974.70   38.30
  -2  -2  -4 1959.70   36.60
   2  -2   4 1988.30   38.50
   2  -2   4 1926.81   38.10
   2   2  -4 1944.21   37.50
  -2  -2  -4 1991.00   37.90
  -2  -2  -4 1944.71   37.70
  -2   3  -4  320.47    8.60
  -2  -3   4  319.27    7.20
  -2   3  -4  321.87    7.50
  -2  -3   4  326.47    8.40
   2  -3  -4  311.77    8.70
  -2  -3   4  320.87    7.20
  -2   3  -4  326.57    7.40
   2  -3  -4  314.17    9.20
  -2  -3   4  312.87    8.10
   2  -3  -4  317.97    7.90
   2  -3  -4  318.97    7.00
  -2  -3   4  328.67    6.80
   2  -3  -4  338.77    8.50
   2  -3  -4  329.07   10.00
   2   3   4  317.47    7.70
   2   3   4  318.87    7.60
  -2   3  -4  322.57    7.50
   2  -3   4  317.87    7.50
  -2  -3  -4  311.57    7.70
  -2  -3  -4  315.57    6.30
   2  -3   4  319.37    7.50
   2   3  -4  322.27    7.20
  -2  -3  -4  321.37    7.70
   2   3  -4  315.37    8.10
   2   3  -4  318.77    8.40
  -2   3   4  322.57    7.90
  -2  -3  -4  322.97    7.70
   2  -3   4  311.47    8.50
   2   3  -4  320.57    7.20
  -2   3   4  319.07    8.30
   2  -3   4  343.37    7.50
  -2   3   4  326.37    7.00
  -2  -4   4 1994.30   39.50
  -2  -4   4 1913.31   38.30
   2  -4  -4 1923.71   38.90
  -2  -4   4 1950.50   38.70
  -2   4  -4 1995.50   39.40
   2   4   4 1915.91   37.60
  -2   4  -4 1978.30   37.20
   2   4   4 1872.51   37.40
   2  -4  -4 1925.41   37.80
   2   4   4 1922.71   37.50
  -2   4  -4 1978.80   37.20
   2  -4  -4 1952.00   37.80
  -2  -4   4 1900.51   36.70
   2  -4  -4 1956.60   39.50
  -2   4  -4 1928.51   37.60
   2  -4  -4 1915.81   36.70
   2  -4   4 1950.80   37.20
  -2   4   4 1941.61   37.80
  -2   4   4 1930.01   37.80
   2   4  -4 1937.21   38.40
   2  -4   4 2004.00   37.20
   2   4  -4 1953.50   38.90
  -2   4   4 1911.61   38.70
  -2  -4  -4 1928.01   37.60
   2   4  -4 1932.11   36.70
  -2  -4  -4 1901.51   37.50
  -2  -4  -4 1879.91   36.60
  -2  -4  -4 1900.21   37.50
   2   4  -4 1984.60   37.30
   2  -4   4 1959.10   37.50
   2  -5  -4   78.49    3.50
  -2  -5   4   81.19    2.30
  -2  -5   4   83.69    3.50
   2  -5  -4   94.69    5.10
   2   5   4   81.29    3.20
  -2   5  -4   79.89    3.00
  -2  -5   4   77.99    4.20
   2  -5  -4   80.99    2.80
  -2   5  -4   83.69    4.60
  -2   5  -4   83.59    3.70
   2   5   4   79.09    3.50
  -2  -5   4   86.69    4.10
   2   5   4   88.39    3.30
  -2   5  -4   81.09    3.00
  -2  -5   4   80.49    2.30
   2  -5  -4   81.69    4.40
   2  -5  -4   86.79    3.60
   2  -5   4   83.59    3.60
   2  -5   4   93.59    5.60
  -2  -5  -4   79.79    4.60
  -2   5   4   82.69    3.50
   2  -5   4   80.39    3.00
  -2  -5  -4   79.79    3.90
   2   5  -4   78.89    2.30
  -2  -5  -4   87.49    3.60
  -2  -5  -4   81.99    3.10
   2  -5   4   78.59    2.90
  -2  -5  -4   73.29    3.20
  -2  -5  -4   79.09    3.10
  -2   5   4   86.69    4.40
   2  -5   4   83.69    4.60
  -2   5   4   85.79    3.50
   2   5  -4   80.19    2.40
   2   6   4   15.80    1.80
   2  -6  -4   14.20    2.80
  -2   6  -4   16.50    1.60
   2  -6  -4   14.70    2.00
  -2  -6   4   14.20    2.20
  -2  -6   4   17.40    2.60
   2  -6  -4   15.20    1.50
   2  -6  -4   14.70    2.00
   2   6   4   16.80    1.80
  -2  -6   4   18.40    3.10
  -2   6  -4   16.50    1.50
  -2  -6   4   14.60    2.60
   2   6   4   15.90    2.10
   2  -6  -4   14.20    3.30
   2  -6   4   13.40    1.40
  -2  -6  -4   16.20    1.80
  -2  -6  -4   17.30    2.10
   2  -6   4   15.20    1.60
  -2   6   4   20.70    2.20
  -2  -6  -4   18.30    3.10
  -2   6   4   16.00    2.70
   2  -6   4   18.00    3.50
  -2   6   4   18.70    2.10
  -2  -6  -4   15.70    2.20
  -2  -6  -4   15.50    2.00
   2  -6   4   14.80    2.90
  -2  -6  -4   18.10    1.90
  -2  -7   4  105.79    5.50
   2  -7  -4   96.59    3.90
   2  -7  -4   90.49    3.30
   2  -7  -4  102.29    5.70
  -2   7  -4   97.19    2.80
  -2  -7   4  106.19    5.70
   2  -7  -4  102.69    4.10
  -2   7  -4   93.79    2.80
  -2  -7   4   96.19    5.00
  -2  -7   4   96.89    5.00
   2   7   4   96.89    3.50
   2  -7  -4  103.49    6.40
  -2  -7  -4  100.09    5.80
   2  -7   4   97.49    2.60
  -2   7   4  104.59    5.50
  -2   7   4   91.39    5.50
  -2  -7  -4   95.49    4.40
  -2  -7  -4   98.59    3.50
   2  -7   4   90.79    5.70
   2  -7   4   97.99    7.30
   2  -7   4  105.29    4.90
  -2  -7  -4   94.59    4.40
  -2  -7  -4   99.19    4.50
  -2   7   4   95.09    3.90
  -2  -7  -4   97.79    3.50
  -2  -8   4   -0.60    2.50
   2  -8  -4   -0.10    2.90
  -2  -8   4    0.60    2.50
   2  -8  -4    1.70    1.60
   2   8   4   -1.10    1.00
  -2  -8   4   -2.90    2.80
   2  -8  -4   -1.60    1.60
   2  -8  -4   -0.90    1.20
   2  -8  -4    2.80    5.90
   2  -8  -4    5.70    4.20
   2   8   4    0.60    1.10
  -2  -8   4    2.80    2.50
   2  -8  -4   -2.20    1.90
   2  -8   4   -0.50    2.30
  -2  -8  -4    1.20    1.90
   2  -8   4   -1.40    2.90
  -2   8   4    2.70    1.40
  -2  -8  -4   -2.80    1.00
   2  -8   4   -3.60    2.40
  -2   8   4   -0.80    2.40
  -2  -8  -4   -2.00    2.80
  -2  -8  -4    0.50    2.10
  -2  -8  -4    2.60    2.00
   2  -8   4   -2.30    2.60
  -2  -8  -4   -0.90    1.10
  -2  -9   4   41.50    4.70
   2  -9  -4   46.00    5.20
   2  -9  -4   43.70    2.20
  -2  -9   4   42.80    4.50
   2  -9  -4   47.50    2.50
  -2  -9   4   47.00    4.80
  -2  -9   4   42.30    4.20
   2  -9  -4   45.10    2.30
   2  -9  -4   52.89    6.40
   2  -9   4   41.50    5.60
  -2   9   4   45.40    2.60
   2  -9   4   48.50    4.40
   2  -9   4   48.20    7.10
  -2  -9  -4   47.70    4.50
  -2  -9  -4   31.70    4.80
  -2  -9  -4   52.79    5.40
   2  -9   4   55.69    4.70
   2 -10  -4   52.09    5.30
  -2 -10   4   53.89    4.70
   2 -10  -4   58.09    6.60
  -2 -10   4   51.79    5.30
  -2 -10   4   60.69    5.10
  -2 -10   4   54.99    5.00
   2 -10   4   54.59    7.10
  -2 -10  -4   55.79    5.80
  -2 -10  -4   52.69    6.00
  -2 -10  -4   56.49    4.50
   2 -10   4   57.49    4.90
   2 -10   4   54.79    5.80
   2 -10   4   68.39    5.70
  -2 -10  -4   56.99    4.10
   2 -10   4   60.49    4.90
   2 -11  -4   16.00    4.30
  -2 -11   4   13.80    3.40
  -2 -11   4   10.10    3.70
  -2 -11   4   15.10    4.30
   2 -11  -4   15.10    3.90
  -2 -11  -4   14.10    4.00
   2 -11   4    9.30    4.40
   2 -11   4   20.80    3.50
  -2 -11  -4   17.70    4.20
   2 -11   4   14.90    4.10
   2 -11   4   18.10    3.60
   2 -11   4   12.20    3.50
  -2 -11  -4   14.40    2.80
  -3   0   4  463.45   10.90
   3   0   4  480.75   10.90
   3   0   4  473.85   11.00
   3   0  -4  476.35   10.90
  -3   0   4  475.65   10.90
  -3   0  -4  465.05   10.50
   3   0  -4  468.35   11.30
  -3   0  -4  477.25   11.00
  -3   0   4  462.95   11.40
  -3   0  -4  458.55   10.90
  -3   0   4  476.05   10.80
  -3   0  -4  485.65   11.00
   3   0   4  473.55   11.00
  -3   0  -4  481.75   11.00
   3   0  -4  475.75   10.90
   3   0  -4  485.65   10.80
   3   0  -4  516.25   13.40
  -3   0   4  472.65   10.30
  -3   0   4  464.25   10.90
  -3   1  -4  587.94   12.60
  -3  -1   4  576.84   11.80
   3   1   4  583.64   13.10
   3  -1  -4  596.04   13.10
   3  -1  -4  593.54   14.00
  -3   1  -4  602.54   13.40
   3  -1  -4  623.24   13.40
  -3   1  -4  588.34   13.10
  -3   1  -4  598.54   13.30
  -3  -1   4  603.04   13.00
  -3  -1   4  597.04   13.00
   3  -1  -4  587.44   13.10
  -3   1  -4  575.34   13.10
   3   1   4  585.94   13.20
   3  -1  -4  578.14   12.80
  -3  -1   4  596.04   13.00
   3   1   4  598.84   13.20
   3   1   4  598.44   12.50
   3  -1  -4  609.44   13.20
  -3  -1   4  588.84   13.30
  -3  -1   4  595.24   13.30
  -3   1   4  571.24   14.10
   3   1  -4  591.04   13.00
   3   1  -4  596.24   13.30
  -3   1   4  589.34   12.90
   3   1  -4  594.54   11.80
  -3   1   4  587.64   13.00
   3   1  -4  612.34   13.00
   3   1  -4  577.34   12.90
   3  -1   4  595.24   13.40
   3   1  -4  586.44   13.30
   3  -1   4  595.04   12.60
  -3   1   4  593.14   13.10
   3  -1   4  604.34   13.20
  -3  -1  -4  574.24   13.10
   3  -1   4  589.94   13.10
  -3  -1  -4  582.34   13.10
  -3   1   4  606.24   13.30
   3  -1   4  584.74   13.20
  -3  -1  -4  588.44   13.10
   3   2   4  126.39    3.20
   3   2   4  124.79    4.40
   3  -2  -4  127.99    4.90
   3   2   4  131.99    4.50
  -3   2  -4  127.99    4.00
   3   2   4  129.59    4.50
   3  -2  -4  122.19    4.60
  -3  -2   4  129.39    4.30
  -3   2  -4  129.79    4.50
  -3  -2   4  129.39    4.40
   3  -2  -4  129.69    4.60
   3  -2  -4  128.49    5.50
  -3   2  -4  132.29    4.50
  -3  -2   4  119.49    4.80
  -3  -2   4  123.19    4.50
  -3  -2   4  120.49    4.40
  -3   2  -4  122.09    4.80
   3  -2  -4  123.59    4.60
   3  -2  -4  125.19    4.10
  -3  -2   4  128.39    2.90
   3  -2   4  127.49    4.50
   3   2  -4  122.39    4.20
  -3  -2  -4  124.69    4.50
  -3  -2  -4  129.99    4.50
   3   2  -4  130.59    4.50
   3  -2   4  127.99    4.50
  -3  -2  -4  121.49    4.40
   3  -2   4  132.99    4.00
   3  -2   4  124.29    4.60
   3   2  -4  121.79    4.70
  -3   2   4  128.79    4.70
  -3   2   4  124.19    4.60
  -3   2   4  122.59    4.00
   3  -2   4  127.39    4.90
  -3   2   4  122.79    4.50
   3   3   4   15.90    2.30
   3  -3  -4   14.10    2.90
  -3   3  -4   14.50    1.80
   3   3   4   13.40    2.10
  -3  -3   4   20.50    2.60
   3  -3  -4   14.50    3.10
  -3   3  -4   12.90    2.00
  -3  -3   4   19.30    2.40
  -3  -3   4   13.20    1.80
  -3  -3   4   11.70    2.10
   3  -3  -4   13.00    2.30
   3   3   4   15.50    2.40
  -3   3  -4   13.20    2.50
   3  -3  -4   13.50    1.80
   3  -3  -4   16.40    2.40
  -3  -3   4   18.90    3.20
  -3  -3  -4   11.70    2.00
   3  -3   4   15.20    2.10
   3  -3   4   14.90    2.20
   3   3  -4   21.30    2.30
   3  -3   4   14.80    1.80
  -3   3   4   14.00    2.20
  -3   3   4   16.40    1.90
  -3   3   4   16.40    2.30
   3  -3   4   14.00    2.30
   3   3  -4   16.70    2.00
  -3   3   4   15.60    2.80
   3   3  -4   16.80    2.00
   3  -3   4   12.10    2.90
  -3  -3  -4   14.70    3.60
   3   4   4  393.16    9.70
  -3   4  -4  387.16    9.30
   3   4   4  386.36    9.40
   3  -4  -4  380.06    8.90
   3  -4  -4  381.26   10.60
  -3  -4   4  382.56    8.90
  -3   4  -4  388.86    9.40
  -3  -4   4  408.06    9.80
   3   4   4  395.06    9.50
  -3  -4   4  370.86    8.80
   3  -4  -4  381.06   11.00
  -3  -4   4  384.86   10.40
   3  -4  -4  394.66   10.40
  -3   4  -4  384.36    9.30
   3  -4  -4  391.16    9.80
  -3   4  -4  406.86   10.90
  -3   4   4  393.26    9.80
   3  -4   4  389.46    9.40
   3   4  -4  399.66    9.70
  -3  -4  -4  391.56    9.70
   3   4  -4  372.16   10.30
  -3   4   4  383.26   10.30
  -3  -4  -4  379.66    9.40
  -3  -4  -4  388.96    9.50
   3   4  -4  389.46    9.00
   3   4  -4  388.76    8.90
   3  -4   4  395.66    9.40
   3  -4   4  382.36    9.30
   3  -4   4  390.26   10.80
   3   5   4    0.40    1.40
  -3  -5   4   -0.50    1.30
  -3  -5   4    1.00    1.10
  -3  -5   4   -1.00    2.00
  -3  -5   4    1.50    1.10
   3  -5  -4   -2.40    1.50
  -3   5  -4    0.70    1.50
  -3  -5   4   -0.90    1.60
  -3   5  -4   -0.60    1.40
   3  -5  -4   -0.10    1.30
  -3   5  -4   -2.20    1.20
   3  -5  -4   -1.50    2.00
   3   5   4    0.30    1.40
   3   5   4    2.00    1.70
   3  -5  -4    0.50    1.60
   3  -5  -4    0.80    2.00
  -3   5  -4    3.30    2.10
  -3  -5  -4    0.30    1.80
   3  -5   4    2.30    1.60
   3   5  -4    0.40    1.00
  -3  -5  -4   -1.20    1.40
   3  -5   4    0.70    1.90
  -3  -5  -4   -1.50    1.30
  -3   5   4    0.50    1.50
   3  -5   4    0.50    2.10
   3   5  -4    1.30    1.10
   3  -5   4    0.60    1.40
  -3   5   4    0.10    2.10
   3  -5   4   -2.10    1.30
  -3   5   4    1.20    1.60
   3   5  -4    1.30    1.50
   3   5  -4    1.20    2.10
  -3  -6   4   -1.00    1.70
  -3  -6   4   -0.70    0.90
  -3   6  -4    0.70    1.40
   3   6   4   -0.70    1.40
   3  -6  -4    1.60    2.70
   3  -6  -4    1.20    1.80
  -3  -6   4   -2.70    2.20
   3  -6  -4   -0.10    1.60
  -3  -6   4   -0.30    1.00
   3  -6  -4   -1.80    1.30
  -3   6  -4   -0.60    1.30
  -3   6  -4    2.00    2.50
   3  -6  -4   -0.50    2.10
  -3   6  -4    0.30    1.60
  -3  -6   4   -2.30    1.40
   3   6   4   -0.10    1.30
  -3  -6  -4    2.00    1.50
  -3   6   4    0.10    1.90
  -3  -6  -4    2.80    2.30
   3   6  -4    0.40    0.90
   3  -6   4    0.50    2.30
  -3  -6  -4   -0.60    1.40
   3  -6   4   -1.30    1.90
   3  -6   4   -1.00    1.30
  -3  -6  -4   -0.90    0.60
   3  -6   4   -0.90    1.40
   3  -6   4    1.40    1.70
   3   6  -4    0.70    2.30
   3   6  -4    1.10    0.90
  -3   6   4   -1.10    1.40
  -3   6   4    1.00    1.70
   3   7   4  112.69    5.10
  -3  -7   4  126.29    5.80
  -3  -7   4  120.19    5.50
  -3   7  -4  116.79    4.20
   3  -7  -4  112.09    4.80
   3  -7  -4  122.09    7.20
   3   7   4  116.89    4.20
  -3   7  -4  110.49    4.60
   3  -7  -4  108.79    4.00
  -3  -7   4  120.09    5.30
  -3   7  -4  113.49    5.30
  -3  -7   4  111.59    6.30
   3  -7  -4  114.39    6.50
   3   7   4  112.69    4.20
  -3  -7  -4  111.99    4.20
  -3  -7  -4  125.99    6.60
  -3  -7  -4  123.09    5.30
  -3  -7  -4  112.79    4.30
  -3  -7  -4  109.99    3.50
   3  -7   4  121.49    5.40
   3  -7   4  115.79    4.10
  -3  -7  -4  105.39    3.50
  -3   7   4  120.19    7.20
   3  -7   4  111.89    4.00
   3  -7   4  122.79    5.50
   3  -7   4  130.19    6.90
  -3   7   4  120.19    4.80
  -3   7   4  112.09    4.70
   3  -7   4  120.19    7.80
   3  -8  -4  104.89    7.80
  -3  -8   4   76.69    5.10
   3  -8  -4   82.29    6.70
   3  -8  -4   85.79    3.40
  -3   8  -4   85.69    3.10
   3   8   4   82.69    3.40
   3  -8  -4   79.79    6.20
  -3   8  -4   89.99    3.20
  -3  -8   4   84.99    5.90
   3  -8  -4   88.49    4.10
   3  -8  -4   86.59    3.60
  -3  -8   4   85.79    5.60
  -3   8  -4   90.39    4.90
   3  -8  -4   87.09    4.20
  -3  -8   4   94.99    5.00
  -3   8   4   93.19    4.20
  -3  -8  -4   81.19    3.30
   3  -8   4   84.89    3.00
   3  -8   4   87.69    8.80
  -3  -8  -4   79.79    6.80
  -3   8   4   88.99    5.60
  -3  -8  -4   87.79    3.40
   3  -8   4   79.19    4.90
  -3  -8  -4   80.19    3.30
   3  -8   4   85.49    3.00
  -3  -8  -4   82.89    4.80
   3  -8   4   92.99    5.30
  -3  -9   4   -0.30    3.00
   3  -9  -4    1.60    1.70
   3  -9  -4    3.30    3.60
  -3  -9   4   -1.40    2.60
   3  -9  -4    2.40    1.50
  -3  -9   4   -3.10    2.20
   3   9   4    0.20    1.00
   3  -9  -4   -0.40    1.20
  -3  -9   4   -2.00    2.20
   3  -9  -4   13.10    4.20
   3  -9  -4    0.70    1.40
   3  -9   4   -2.50    2.30
  -3  -9  -4   -0.90    1.40
   3  -9   4    0.90    3.50
   3  -9   4    2.70    2.40
  -3   9   4    1.20    1.50
  -3  -9  -4    0.20    3.20
   3  -9   4    3.80    3.90
  -3  -9  -4   -4.10    2.30
   3  -9   4    0.60    2.40
  -3 -10   4   -1.50    3.40
   3 -10  -4    0.10    1.20
  -3 -10   4    4.40    2.70
   3 -10  -4    0.90    4.50
  -3 -10   4   -1.60    2.50
   3 -10  -4    0.30    1.10
   3 -10  -4    6.00    3.80
  -3 -10   4   -0.50    2.70
   3 -10   4   -0.90    2.50
  -3 -10  -4   -0.50    2.30
   3 -10   4    0.30    3.70
  -3 -10  -4   -3.10    1.40
   3 -10   4   -0.10    2.60
  -3 -10  -4    1.80    3.10
  -3 -10  -4   -4.30    3.10
   3 -10   4    2.60    3.60
   4   0  -4  360.96    9.30
   4   0  -4  355.96    9.20
  -4   0  -4  368.46    9.10
  -4   0  -4  355.46    9.20
  -4   0   4  358.46    9.30
   4   0   4  368.26    9.40
   4   0  -4  355.66    9.80
  -4   0   4  345.37    9.70
   4   0  -4  363.86    9.30
   4   0   4  351.06    9.30
  -4   0  -4  376.26    9.60
  -4   0   4  356.86    9.30
  -4   0   4  349.67    9.20
  -4   0   4  357.16    8.60
  -4   0   4  349.07    9.30
  -4   0  -4  346.27    9.30
   4   0  -4  350.16    9.30
   4   0   4  366.76    9.40
   4   0  -4  345.87    8.50
  -4   0  -4  377.06    9.50
  -4   1  -4 1482.95   30.40
  -4   1  -4 1499.95   30.00
  -4   1  -4 1471.95   29.40
  -4  -1   4 1476.45   28.60
   4  -1  -4 1469.75   30.10
  -4  -1   4 1530.85   30.60
  -4   1  -4 1454.75   29.90
   4  -1  -4 1479.85   29.80
   4  -1  -4 1486.45   31.00
   4   1   4 1462.05   30.10
   4   1   4 1478.65   30.00
  -4  -1   4 1454.65   29.90
  -4  -1   4 1460.45   30.20
   4  -1  -4 1477.15   29.70
   4  -1  -4 1478.55   30.00
  -4  -1   4 1476.35   29.90
  -4  -1   4 1504.55   29.90
  -4   1  -4 1488.85   30.20
   4  -1  -4 1498.55   30.10
   4   1   4 1456.15   29.90
   4   1  -4 1452.85   29.80
  -4  -1  -4 1483.25   30.10
   4  -1   4 1428.86   29.90
  -4   1   4 1444.16   29.90
   4   1  -4 1497.45   29.20
   4  -1   4 1502.35   30.10
   4   1  -4 1473.25   30.00
   4   1  -4 1482.65   30.10
   4  -1   4 1516.05   29.50
  -4   1   4 1460.85   29.70
  -4   1   4 1469.75   30.00
  -4  -1  -4 1442.66   29.70
  -4   1   4 1521.85   29.80
   4  -1   4 1504.45   30.20
   4   1  -4 1470.25   29.80
  -4  -1  -4 1499.65   30.00
   4  -1   4 1398.06   31.20
   4   1  -4 1328.87   33.70
  -4  -1  -4 1458.05   29.70
  -4  -1  -4 1459.65   29.90
   4   2   4   53.99    3.60
   4   2   4   51.69    3.60
   4  -2  -4   45.90    3.40
  -4  -2   4   59.89    4.10
  -4   2  -4   51.09    3.30
  -4  -2   4   52.79    3.80
   4  -2  -4   49.80    3.30
   4  -2  -4   46.60    4.20
  -4   2  -4   49.99    2.90
   4  -2  -4   51.59    3.80
  -4   2  -4   58.49    3.60
  -4  -2   4   53.19    2.20
  -4   2  -4   54.39    3.60
   4   2   4   53.29    4.10
   4   2   4   49.70    2.40
  -4  -2   4   44.70    3.40
  -4  -2   4   50.19    3.40
   4  -2  -4   53.39    3.70
   4  -2  -4   49.10    3.50
   4   2  -4   51.09    3.40
   4  -2   4   49.70    4.20
   4  -2   4   49.99    3.10
  -4  -2  -4   62.09    3.80
   4  -2   4   55.99    3.60
   4   2  -4   47.90    3.20
  -4  -2  -4   57.59    4.20
  -4   2   4   56.09    3.50
   4   2  -4   53.79    3.70
   4  -2   4   51.29    3.60
  -4   2   4   51.89    3.70
   4  -2   4   55.79    3.60
  -4   2   4   51.49    5.60
  -4   2   4   53.79    3.10
  -4  -2  -4   48.00    3.30
  -4  -3   4  161.98    5.70
  -4   3  -4  156.98    5.60
  -4  -3   4  151.38    5.40
  -4  -3   4  152.98    5.40
   4   3   4  155.58    6.50
  -4  -3   4  169.78    6.50
   4  -3  -4  158.78    5.90
   4  -3  -4  156.78    5.30
   4  -3  -4  152.18    5.70
  -4   3  -4  162.98    6.40
   4   3   4  174.98    5.80
  -4  -3   4  163.98    5.50
  -4   3  -4  152.58    5.10
   4  -3  -4  169.68    6.10
  -4   3  -4  168.18    5.80
  -4  -3   4  163.88    4.00
   4  -3  -4  172.38    6.60
   4   3   4  173.58    5.80
   4  -3  -4  169.48    7.20
  -4   3   4  165.28    5.40
   4  -3   4  149.19    5.60
   4  -3   4  152.88    5.80
   4  -3   4  161.58    5.20
   4  -3   4  166.38    6.40
   4   3  -4  165.68    6.20
   4   3  -4  152.48    5.30
  -4   3   4  156.18    5.90
  -4   3   4  153.58    5.80
  -4  -3  -4  154.58    5.60
  -4  -3  -4  174.58    5.80
  -4   3   4  164.98    5.90
   4   3  -4  167.28    5.50
   4  -3   4  162.78    5.70
   4  -4  -4  196.28    6.60
   4   4   4  197.18    6.30
   4  -4  -4  206.18    7.10
   4  -4  -4  204.18    6.80
  -4   4  -4  203.98    7.50
  -4   4  -4  217.68    6.30
  -4  -4   4  213.88    6.30
  -4  -4   4  194.88    6.80
   4  -4  -4  207.18    8.30
   4  -4  -4  202.88    7.70
   4   4   4  192.18    6.50
  -4  -4   4  196.88    7.20
  -4  -4   4  205.38    6.10
   4  -4  -4  201.38    6.10
  -4  -4   4  205.48    6.10
  -4   4  -4  207.08    6.50
  -4  -4  -4  210.48    6.50
   4   4  -4  202.58    6.10
  -4   4   4  211.28    6.80
   4  -4   4  204.78    6.30
   4  -4   4  195.98    6.40
   4  -4   4  196.78    6.40
   4   4  -4  197.88    6.10
   4  -4   4  203.38    7.60
   4   4  -4  196.08    6.10
  -4  -4  -4  206.88    6.50
  -4  -4  -4  207.38    6.70
  -4   4   4  205.68    6.70
   4   4  -4  202.78    7.10
  -4   4   4  209.28    7.00
  -4   4   4  214.58    6.20
   4  -4   4  196.88    6.70
  -4   5  -4  200.58    6.40
  -4   5  -4  204.98    6.50
   4  -5  -4  194.48    6.00
   4  -5  -4  192.48    8.00
  -4   5  -4  195.98    7.80
   4  -5  -4  204.78    7.40
  -4  -5   4  198.78    6.80
   4  -5  -4  204.38    6.80
  -4  -5   4  202.98    7.50
   4  -5  -4  205.88    8.80
   4   5   4  194.68    6.80
   4   5   4  197.08    6.40
  -4  -5   4  195.28    6.30
  -4   5  -4  213.58    6.60
  -4  -5   4  193.98    5.90
   4  -5  -4  201.28    6.70
   4   5   4  203.58    6.40
  -4  -5  -4  206.78    7.00
  -4   5   4  195.78    6.60
   4  -5   4  193.38    6.90
   4   5  -4  197.88    5.90
  -4  -5  -4  206.78    6.50
   4   5  -4  205.38    6.30
   4  -5   4  192.08    6.30
   4   5  -4  198.98    7.30
  -4  -5  -4  201.78    6.40
   4   5  -4  196.58    5.80
   4  -5   4  205.68    6.50
  -4   5   4  199.58    7.20
   4  -5   4  207.48    8.00
   4  -5   4  208.98    6.70
   4   6   4  107.99    4.60
  -4   6  -4  121.19    5.10
   4   6   4  116.39    5.20
  -4  -6   4  115.19    4.90
   4  -6  -4  105.79    6.70
   4  -6  -4  115.09    5.30
  -4  -6   4  121.69    4.20
  -4  -6   4  108.89    4.10
   4  -6  -4  118.89    4.50
   4  -6  -4  116.39    5.20
  -4  -6   4  116.09    6.10
  -4   6  -4  112.09    4.80
   4  -6  -4  114.89    6.00
  -4  -6   4  113.39    4.30
  -4  -6  -4  121.29    5.60
   4   6  -4  109.99    5.80
   4   6  -4  105.29    4.00
  -4   6   4  117.49    5.10
   4   6  -4  109.09    4.10
   4  -6   4  119.99    5.30
  -4  -6  -4  111.79    4.70
  -4   6   4  116.59    5.80
  -4   6   4  117.79    5.20
   4  -6   4  108.89    4.80
   4  -6   4  113.19    5.40
   4  -6   4  111.79    6.60
  -4  -7   4  286.57    6.90
   4  -7  -4  293.77   17.10
  -4   7  -4  287.27    8.10
  -4   7  -4  291.37    9.00
   4  -7  -4  309.27   10.50
  -4  -7   4  302.57   10.10
   4  -7  -4  303.97   11.90
  -4  -7   4  295.77    8.20
   4  -7  -4  313.67   11.10
  -4  -7   4  300.87    7.00
  -4  -7   4  285.57    8.40
   4   7   4  287.67    8.00
   4   7   4  288.37    9.00
   4   7   4  287.37    8.00
  -4   7  -4  285.97    8.00
   4  -7  -4  291.07    7.80
   4   7  -4  286.17    9.70
  -4  -7  -4  284.97   10.40
  -4  -7  -4  291.07    8.00
   4   7  -4  293.17    7.10
  -4  -7  -4  289.97    8.10
   4  -7   4  294.57    8.10
   4   7  -4  288.27    7.00
   4  -7   4  290.77    9.10
  -4   7   4  293.07   10.10
   4  -7   4  278.97    9.20
  -4   7   4  302.67    8.80
   4  -7   4  293.57   11.00
   4  -7   4  291.37    8.10
  -4   7   4  301.37   12.20
  -4  -7  -4  291.57    9.10
   4  -8  -4    5.60    1.90
  -4  -8   4    3.10    2.20
  -4   8  -4    7.70    2.20
   4   8   4   12.60    2.00
  -4  -8   4    5.10    2.30
   4   8   4    5.80    2.30
  -4  -8   4    7.10    3.10
   4  -8  -4   12.90    4.10
  -4  -8   4    3.80    3.30
  -4   8  -4    7.80    2.30
   4  -8  -4    6.30    2.40
   4  -8   4   10.40    2.90
  -4  -8  -4   11.30    2.00
   4  -8   4    9.40    4.30
  -4  -8  -4    2.90    2.80
   4  -8   4    5.50    1.90
  -4  -8  -4    5.50    1.80
  -4  -8  -4    6.60    3.40
  -4   8   4    9.50    2.30
   4  -8   4    5.90    2.50
   4  -8   4    4.60    1.80
   4  -8   4    8.10    3.80
   4  -9  -4   18.40    2.20
   4  -9  -4   21.00    2.60
   4  -9  -4   25.70    2.90
  -4   9  -4   10.20    3.40
   4  -9  -4   21.70    4.90
   4  -9  -4   17.80    3.80
  -4  -9   4   19.50    3.00
  -4  -9   4   26.60    5.20
  -4  -9   4   15.10    3.70
   4  -9  -4   18.60    2.20
  -4   9  -4   19.50    2.10
   4  -9   4   23.20    2.10
   4  -9   4   30.60    3.70
  -4  -9  -4   18.70    2.00
   4  -9   4   22.80    3.70
  -4  -9  -4   20.60    3.40
   4  -9   4   21.60    5.10
  -4   9   4   22.50    2.90
  -4  -9  -4   14.50    4.10
   4  -9   4   17.30    1.90
  -4  -9  -4   17.80    2.00
  -4 -10   4    7.30    3.60
  -4 -10   4    9.60    2.70
   4 -10  -4    8.40    4.40
   4 -10  -4    8.20    1.50
   4 -10  -4   11.20    3.80
  -4 -10   4    5.00    3.00
   4 -10  -4    9.50    2.00
   4 -10  -4   13.10    2.00
  -4 -10  -4    9.60    3.00
   4 -10   4   11.40    4.40
  -4 -10  -4   14.50    3.20
   4 -10   4   12.20    3.20
   4 -10   4   12.40    4.70
  -4 -10  -4   14.80    4.20
   4 -10   4   13.30    3.20
  -4  10   4   10.40    2.20
  -5   0   4   16.00    2.80
  -5   0  -4   13.90    2.20
   5   0  -4   12.20    2.50
   5   0  -4   11.10    1.90
  -5   0  -4   11.20    2.60
  -5   0  -4   12.30    2.70
  -5   0   4   19.10    2.80
   5   0  -4   15.70    2.70
   5   0   4   12.10    2.50
   5   0  -4   14.00    2.70
   5   0   4   11.00    2.60
  -5   0   4   16.10    2.40
   5   0  -4   17.70    2.60
  -5   0  -4   11.90    2.60
   5   0   4   10.50    2.50
  -5   0   4   10.90    2.50
  -5   0  -4   12.70    2.40
  -5   1  -4  317.17    9.30
  -5   1  -4  329.47    9.70
   5  -1  -4  318.87    9.30
  -5   1  -4  321.77    9.30
  -5  -1   4  313.87    9.00
   5  -1  -4  322.17   10.10
  -5  -1   4  325.77    9.40
  -5  -1   4  304.97    9.00
  -5   1  -4  313.07    8.70
   5   1   4  326.67    9.30
   5   1   4  335.37    9.40
  -5  -1   4  327.17    9.20
  -5   1  -4  324.87    9.30
   5  -1  -4  316.67    9.10
   5  -1  -4  326.87    9.20
   5   1   4  314.77    9.10
   5  -1  -4  316.07    9.10
   5  -1  -4  328.77    9.00
  -5  -1   4  317.77    8.00
  -5  -1  -4  322.27    9.20
  -5   1   4  321.97    9.00
   5   1  -4  334.37    9.20
   5   1  -4  318.27    9.30
  -5  -1  -4  318.77   10.40
   5   1  -4  322.57    9.40
   5   1  -4  328.07    9.30
  -5   1   4  329.07    9.30
   5  -1   4  319.17    9.30
  -5   1   4  318.17   10.00
   5  -1   4  328.77    9.40
  -5   1   4  310.67    9.00
   5   1  -4  334.87    9.20
  -5  -1  -4  333.57   10.00
   5   1  -4  325.57    7.90
  -5  -1  -4  323.77    9.00
   5  -1   4  324.97    9.80
  -5  -1  -4  328.27    9.40
  -5   1   4  326.47    9.30
   5  -1   4  304.67    9.00
   5  -2  -4  232.48    7.70
   5   2   4  229.98    7.60
  -5  -2   4  227.08    7.40
   5   2   4  228.58    6.30
   5   2   4  243.08    7.50
  -5  -2   4  233.28    7.50
   5  -2  -4  230.98    7.20
  -5   2  -4  226.48    7.40
  -5  -2   4  229.68    7.50
  -5   2  -4  244.58    7.20
  -5  -2   4  227.48    8.00
   5  -2  -4  221.38    7.70
   5  -2  -4  224.28    7.50
  -5   2  -4  242.28    8.00
   5  -2  -4  233.98    8.70
   5  -2  -4  233.68    7.60
   5   2   4  240.38    7.70
  -5  -2   4  222.48    5.90
  -5   2  -4  232.68    7.70
  -5   2  -4  231.98    7.70
  -5  -2   4  232.18    7.50
  -5   2   4  228.18    7.60
   5  -2   4  241.28    7.70
  -5   2   4  219.98    7.60
   5   2  -4  228.68    7.40
  -5  -2  -4  224.48    7.40
  -5   2   4  223.78    7.40
   5  -2   4  223.18    7.60
   5  -2   4  229.58    7.90
   5   2  -4  229.78    7.80
   5   2  -4  236.48    7.50
  -5   2   4  219.28    7.50
  -5  -2  -4  242.68    7.80
   5   2  -4  227.38    7.50
   5  -2   4  225.48    7.50
  -5   2   4  232.38    7.50
  -5  -2  -4  243.08    7.70
   5  -2   4  227.28    7.90
   5   3   4   65.29    3.90
  -5   3  -4   67.49    4.70
   5  -3  -4   73.39    4.40
   5  -3  -4   73.59    5.40
  -5  -3   4   68.69    4.20
  -5  -3   4   70.69    2.70
   5  -3  -4   67.59    4.70
   5  -3  -4   71.89    4.10
  -5  -3   4   68.89    4.00
   5   3   4   67.29    2.40
   5   3   4   72.49    4.30
  -5   3  -4   68.99    4.20
  -5   3  -4   74.49    4.70
  -5   3  -4   67.59    4.30
  -5   3  -4   68.09    3.80
   5  -3  -4   70.39    4.40
  -5  -3   4   68.19    4.60
  -5  -3   4   64.69    4.00
   5   3   4   64.39    4.20
   5   3   4   67.59    2.30
  -5  -3   4   69.79    4.00
   5  -3  -4   70.09    4.30
  -5   3   4   64.49    4.40
   5   3  -4   68.99    4.10
  -5   3   4   74.79    6.20
   5  -3   4   72.39    4.30
   5   3  -4   70.59    3.90
  -5   3   4   66.19    4.40
  -5  -3  -4   69.39    4.30
  -5   3   4   66.59    4.20
   5  -3   4   76.19    4.40
   5   3  -4   65.79    3.80
   5  -3   4   75.29    4.10
   5  -3   4   70.39    4.80
  -5  -3  -4   75.69    4.40
  -5  -3  -4   70.99    4.50
  -5   3   4   74.49    4.60
   5   3  -4   70.89    4.60
   5  -3   4   69.39    4.30
  -5   4  -4    3.70    2.10
   5   4   4    1.10    1.90
   5   4   4   -0.70    1.70
  -5  -4   4    3.30    2.20
  -5   4  -4    0.50    2.20
  -5   4  -4    0.70    2.20
   5  -4  -4    4.50    2.40
  -5  -4   4    2.10    1.80
  -5  -4   4    2.90    1.10
   5  -4  -4    0.20    2.50
   5  -4  -4    0.50    2.20
   5  -4  -4    2.50    2.30
   5   4   4    0.80    2.00
  -5   4  -4    1.00    1.70
   5  -4  -4   -0.10    1.90
   5  -4  -4    3.40    2.80
  -5  -4   4   -0.30    1.60
  -5  -4   4    1.70    1.90
  -5  -4   4    2.90    2.70
  -5   4   4   -0.10    1.90
   5   4  -4    0.40    1.70
  -5   4   4    2.00    2.40
   5   4  -4    0.60    2.10
   5  -4   4   -0.10    2.20
  -5  -4  -4    2.20    2.10
  -5  -4  -4    2.20    2.10
   5  -4   4    3.90    2.20
   5  -4   4   -1.20    1.90
  -5  -4  -4    1.50    2.30
   5   4  -4    1.00    1.60
  -5   4   4   -0.10    2.10
   5  -4   4    1.80    2.10
   5  -4   4   -1.20    2.10
   5  -5  -4    1.30    2.00
  -5  -5   4    0.30    2.20
   5  -5  -4    6.80    3.20
  -5  -5   4    2.30    1.90
  -5   5  -4    5.80    2.20
   5  -5  -4    3.00    3.50
   5   5   4    3.10    3.20
  -5  -5   4    7.60    2.10
   5  -5  -4    2.60    2.40
   5   5   4    4.90    2.60
   5  -5  -4    9.60    2.80
  -5  -5   4    2.60    2.70
   5   5   4    1.40    2.00
   5  -5  -4    2.60    2.50
  -5  -5   4    3.30    1.90
  -5   5  -4   -2.30    3.40
  -5   5  -4    2.70    3.00
  -5  -5  -4    0.00    2.00
  -5   5   4    5.20    2.30
  -5   5   4    4.80    3.70
   5   5  -4   -0.40    2.60
  -5   5   4    3.50    2.40
   5  -5   4   -1.20    2.20
   5   5  -4    4.00    1.60
   5  -5   4    1.60    2.30
   5   5  -4    2.40    1.80
   5  -5   4    6.30    3.00
   5   5  -4    4.00    1.90
  -5  -5  -4    1.00    2.30
  -5  -5  -4    2.80    2.20
   5  -5   4    1.30    2.30
   5  -5   4    2.00    2.20
   5  -6  -4  190.88    7.90
   5   6   4  204.38    6.90
  -5  -6   4  203.28    6.40
  -5  -6   4  223.68    8.60
   5  -6  -4  188.08    7.30
  -5  -6   4  199.08    6.30
  -5   6  -4  207.88    7.20
  -5  -6   4  211.28    6.50
  -5   6  -4  206.08    8.80
   5  -6  -4  181.78    8.80
  -5   6  -4  187.48    7.00
   5   6   4  187.88    7.40
   5  -6  -4  194.58    7.30
   5  -6  -4  194.28    9.80
   5   6   4  201.68    6.90
  -5   6  -4  187.38    6.90
   5  -6  -4  196.28    6.70
   5   6  -4  195.08    6.30
   5  -6   4  187.98    7.30
   5   6  -4  200.48    6.40
  -5   6   4  212.38    9.40
   5  -6   4  200.98    7.10
   5  -6   4  197.38    7.20
   5  -6   4  218.48    9.20
   5   6  -4  212.08    9.30
   5   6  -4  193.78    6.30
  -5  -6  -4  204.38    7.00
  -5  -6  -4  197.88    6.90
   5  -6   4  191.28    6.90
  -5  -6  -4  192.28    7.70
   5   7   4    4.80    2.50
  -5  -7   4    7.80    2.10
  -5  -7   4    3.70    1.80
  -5   7  -4    6.60    2.50
  -5  -7   4    3.50    1.80
   5  -7  -4    1.10    2.10
  -5  -7   4    3.70    3.10
  -5   7  -4    7.10    2.30
   5  -7  -4    3.00    3.00
   5   7   4    3.20    2.00
   5  -7  -4    1.10    3.30
   5  -7  -4    3.30    2.60
  -5  -7   4    0.60    3.60
   5  -7  -4    2.90    2.30
   5  -7   4    5.20    2.30
   5  -7   4    6.20    3.50
   5   7  -4    5.10    2.60
  -5  -7  -4    7.50    2.40
  -5   7   4    5.30    2.50
  -5  -7  -4    5.00    2.90
   5  -7   4    3.60    2.10
   5  -7   4    3.20    2.50
   5   7  -4    6.40    1.70
  -5  -7  -4    7.40    2.30
   5  -7   4    3.60    2.80
  -5   7   4    3.40    3.00
   5  -8  -4   76.49    4.90
   5  -8  -4   77.29    4.70
  -5   8  -4   82.39    5.10
   5   8   4   79.19    5.10
  -5  -8   4   80.49    3.30
   5  -8  -4   82.29    5.90
  -5  -8   4   76.19    4.20
   5  -8  -4   77.39    4.70
  -5  -8   4   77.79    3.10
   5   8   4   75.09    4.30
   5  -8  -4   78.69    6.80
  -5   8  -4   77.29    4.40
  -5  -8   4   79.19    4.00
   5  -8   4   80.09    5.30
  -5  -8  -4   87.39    5.80
  -5  -8  -4   78.89    4.10
   5   8  -4   80.89    3.30
  -5  -8  -4   76.29    6.40
  -5   8   4   76.99    4.70
   5  -8   4   84.69    4.50
   5  -8   4   83.09    4.40
   5  -8   4   84.09    7.90
   5  -8   4   75.39    6.80
   5  -8   4   74.79    5.10
  -5   9  -4    3.80    2.70
   5  -9  -4    2.30    2.30
   5  -9  -4    3.20    2.90
  -5  -9   4   -1.20    3.50
  -5  -9   4   -2.90    2.50
  -5  -9   4    3.70    2.20
   5   9   4    2.50    1.60
  -5   9  -4    2.10    1.90
   5  -9  -4    1.60    3.70
   5  -9   4    2.10    1.90
  -5  -9  -4    2.20    1.60
  -5   9   4    1.60    2.10
  -5  -9  -4   -0.80    2.70
  -5  -9  -4    2.80    1.60
   5  -9   4    2.10    4.10
   5  -9   4    1.70    2.70
   5  -9   4    5.20    4.40
  -5  -9  -4    3.30    3.30
   5  -9   4   -5.60    2.40
   5  -9   4    3.10    1.80
   5 -10  -4    4.40    1.70
   5 -10  -4   10.10    2.60
   5 -10  -4    3.90    3.00
   5 -10  -4    8.20    2.00
  -5 -10   4   -1.30    2.60
  -5 -10   4    7.90    3.60
  -5 -10   4    5.80    2.30
   5 -10  -4   10.90    4.50
   5 -10  -4    4.50    1.70
  -5 -10  -4    8.40    5.30
   5 -10   4    7.80    5.10
  -5 -10  -4    4.50    1.00
   5 -10   4    8.30    1.60
  -5  10   4    3.40    2.50
   5 -10   4    8.00    3.20
  -5 -10  -4    7.70    3.10
   5 -10   4    3.60    2.90
  -5 -10  -4    5.90    1.50
  -6   0   4    9.70    2.80
   6   0   4   12.30    3.00
  -6   0   4   12.50    3.00
   6   0  -4   11.70    3.00
   6   0   4   17.00    5.10
   6   0  -4   10.10    2.10
  -6   0   4    9.80    2.40
  -6   0  -4   12.70    3.00
   6   0  -4    7.80    2.90
  -6   0  -4   18.20    3.80
  -6   0   4    7.90    2.70
  -6   0  -4   12.40    2.80
  -6   0  -4   13.10    2.40
  -6   0  -4   18.80    2.60
   6   0  -4    7.20    2.50
   6   0   4   11.50    2.70
   6   0  -4   12.50    3.10
   6   0  -4   12.50    3.00
  -6  -1   4  127.29    4.80
   6  -1  -4  130.19    5.90
  -6  -1   4  114.39    5.70
  -6   1  -4  123.89    5.90
  -6   1  -4  131.09    5.80
  -6   1  -4  127.69    6.00
   6  -1  -4  117.59    5.50
   6   1   4  109.69    5.40
  -6   1  -4  119.39    5.20
  -6   1  -4  118.49    5.70
  -6  -1   4  116.99    5.60
   6   1   4  121.99    5.80
   6  -1  -4  121.79    5.60
  -6  -1   4  119.89    5.40
   6   1   4  129.59    5.90
  -6  -1   4  127.49    6.00
   6  -1  -4  124.59    5.30
   6  -1  -4  114.39    6.20
  -6   1   4  132.19    6.00
   6  -1   4  122.79    5.40
  -6   1   4  122.19    5.90
  -6  -1  -4  119.79    5.30
  -6   1   4  117.09    5.40
  -6   1   4  124.09    5.80
   6   1  -4  129.09    5.80
   6  -1   4  119.39    5.60
   6   1  -4  125.39    5.80
   6  -1   4  121.89    5.70
  -6  -1  -4  123.69    5.50
   6   1  -4  119.09    5.70
   6  -1   4  120.69    5.80
   6   1  -4  116.19    5.50
  -6  -1  -4  121.29    5.90
   6   1  -4  116.79    4.50
  -6   1   4  114.29    5.20
  -6  -1  -4  133.99    5.90
  -6  -1  -4  127.79    5.80
   6   1  -4  115.79    5.60
   6  -1   4  120.29    5.70
  -6   2  -4  150.58    6.50
  -6  -2   4  143.59    6.20
   6   2   4  153.18    6.20
  -6  -2   4  149.49    6.60
  -6  -2   4  141.59    4.80
   6   2   4  153.68    6.30
  -6   2  -4  152.88    6.20
  -6  -2   4  151.58    6.30
   6  -2  -4  150.18    6.30
  -6   2  -4  134.19    6.30
   6   2   4  130.59    6.10
  -6   2  -4  145.79    5.70
   6  -2  -4  148.99    7.20
   6  -2  -4  138.79    6.50
   6  -2  -4  136.89    5.90
   6  -2  -4  140.49    6.20
  -6   2  -4  147.19    6.40
   6  -2  -4  138.79    6.20
  -6  -2   4  145.49    6.20
   6   2   4  140.09    5.20
   6   2  -4  146.29    6.10
   6  -2   4  151.98    6.10
  -6  -2  -4  139.09    6.20
  -6   2   4  142.59    5.90
  -6  -2  -4  150.08    6.30
  -6  -2  -4  141.99    6.10
   6   2  -4  135.09    5.90
  -6  -2  -4  132.99    5.50
   6   2  -4  132.99    6.20
   6  -2   4  152.08    6.40
  -6   2   4  149.88    6.30
   6  -2   4  145.59    6.10
   6  -2   4  148.59    6.30
  -6  -2  -4  139.89    6.40
  -6   2   4  144.29    6.10
  -6   2   4  149.79    6.40
   6   2  -4  139.59    6.10
  -6   2   4  138.69    6.40
   6  -2   4  142.59    6.50
  -6   3  -4    3.90    2.40
  -6  -3   4    4.40    1.50
  -6  -3   4    2.30    2.20
  -6  -3   4    0.00    2.20
  -6  -3   4   -0.10    2.10
  -6   3  -4    3.30    1.90
   6   3   4    2.30    1.50
   6  -3  -4    2.30    2.30
   6   3   4    2.70    2.80
   6   3   4   -0.20    2.30
   6   3   4    2.00    2.30
  -6  -3   4    2.90    2.30
   6  -3  -4    0.20    2.40
   6  -3  -4    2.20    2.80
  -6   3  -4    4.60    2.90
  -6  -3   4    3.20    2.90
   6  -3  -4    4.20    2.60
   6  -3  -4   -0.90    2.50
  -6   3  -4    2.60    2.40
  -6   3  -4    6.90    2.80
   6  -3  -4    1.10    2.30
  -6  -3  -4    6.20    2.30
  -6  -3  -4   -0.40    2.30
   6  -3   4    1.40    2.60
  -6   3   4    7.10    2.90
  -6   3   4    7.90    2.50
   6   3  -4    6.40    2.60
   6   3  -4    2.10    2.10
  -6   3   4    2.00    2.70
  -6  -3  -4   -1.60    2.40
   6  -3   4    5.70    2.60
   6  -3   4   -0.80    2.10
  -6   3   4    0.40    2.60
   6   3  -4    3.80    2.50
  -6  -3  -4    4.20    2.80
   6  -3   4    4.80    2.50
   6  -3   4    0.80    2.70
  -6   3   4   -0.40    1.90
   6   3  -4    3.90    2.40
  -6  -4   4    1.20    1.30
  -6   4  -4    1.10    1.70
  -6  -4   4    2.60    3.10
   6   4   4   -0.30    2.30
  -6  -4   4   -0.80    2.00
  -6  -4   4    2.30    2.00
  -6   4  -4    0.90    2.50
   6  -4  -4    0.10    2.10
   6   4   4   -2.10    2.50
  -6  -4   4    2.40    2.40
   6  -4  -4   -2.20    2.40
   6  -4  -4    0.30    2.70
   6  -4  -4    1.50    2.70
  -6   4  -4   -1.50    2.50
  -6  -4   4    2.60    2.30
   6  -4  -4    1.00    2.50
   6   4   4    2.30    4.10
  -6   4   4    3.10    2.40
   6  -4   4    1.20    2.40
   6   4  -4   -2.40    2.40
  -6  -4  -4   -1.00    2.40
  -6  -4  -4   -2.00    2.40
  -6   4   4   -1.00    2.20
   6   4  -4    2.80    1.90
   6  -4   4    0.40    2.40
  -6  -4  -4    0.90    3.00
  -6   4   4    1.30    2.20
   6  -4   4    3.40    2.60
   6  -4   4    1.20    2.50
   6  -4   4    1.00    2.80
   6   4  -4    1.70    2.20
  -6   4   4    2.00    2.60
   6  -5  -4   50.99    5.80
  -6   5  -4   53.49    4.90
   6   5   4   50.09    5.30
   6  -5  -4   55.79    4.80
  -6  -5   4   47.70    4.00
  -6  -5   4   51.19    4.10
  -6  -5   4   49.99    5.30
  -6   5  -4   52.99    4.10
   6   5   4   47.30    4.00
  -6   5  -4   41.40    4.20
   6  -5  -4   50.29    4.90
   6   5   4   54.79    4.40
  -6   5  -4   47.80    4.40
  -6  -5   4   56.79    2.80
   6  -5  -4   43.20    3.90
  -6  -5   4   55.59    3.80
   6  -5  -4   49.80    5.30
  -6  -5   4   58.79    5.40
   6  -5  -4   54.39    5.30
  -6   5   4   46.60    4.60
   6  -5   4   49.70    4.70
   6  -5   4   51.29    5.30
   6   5  -4   55.19    4.00
  -6  -5  -4   50.69    4.40
  -6   5   4   49.80    4.40
   6   5  -4   45.10    3.70
  -6   5   4   52.09    5.10
   6   5  -4   55.39    3.50
   6   5  -4   55.99    4.90
   6  -5   4   47.90    4.30
   6  -5   4   50.19    4.40
  -6   5   4   48.50    3.90
  -6  -5  -4   53.49    4.80
   6  -5   4   48.30    4.40
   6   6   4    6.10    2.50
  -6  -6   4    5.70    1.80
   6  -6  -4   -0.10    2.20
  -6  -6   4   -0.20    2.20
   6  -6  -4    2.70    3.30
  -6   6  -4    4.70    2.50
   6   6   4    5.70    2.80
   6  -6  -4    4.60    3.00
   6  -6  -4   -1.60    2.80
  -6  -6   4    4.50    3.80
  -6  -6   4    3.50    1.50
  -6  -6   4   -0.70    2.70
   6  -6  -4    0.00    2.60
  -6   6   4    1.50    2.40
  -6  -6  -4   -1.00    3.20
  -6  -6  -4    9.10    2.70
   6   6  -4    2.90    1.60
   6  -6   4    9.00    2.80
   6   6  -4    3.80    2.20
  -6   6   4    4.30    3.00
   6   6  -4    7.70    3.30
   6  -6   4   -0.10    2.60
   6  -6   4    4.90    3.40
  -6  -6  -4    3.00    2.50
   6  -6   4   -2.70    2.40
   6  -6   4    0.80    2.50
  -6   7  -4   54.49    4.20
   6   7   4   53.69    4.70
   6  -7  -4   45.00    4.80
  -6  -7   4   48.20    3.00
   6  -7  -4   40.90    4.00
   6  -7  -4   45.90    4.30
  -6  -7   4   41.70    3.70
  -6  -7   4   41.00    3.00
  -6  -7   4   39.40    5.30
  -6  -7   4   38.60    3.50
   6  -7  -4   40.20    4.60
  -6   7  -4   38.60    4.10
   6   7   4   48.40    3.90
   6  -7  -4   43.20    5.50
  -6  -7  -4   45.00    4.10
   6  -7   4   44.20    4.50
   6  -7   4   41.40    5.60
  -6  -7  -4   47.80    4.10
   6  -7   4   43.50    4.60
  -6  -7  -4   54.09    5.30
   6  -7   4   40.90    4.10
  -6   7   4   33.70    4.40
   6  -7   4   45.80    4.30
   6   7  -4   44.10    3.50
  -6  -8   4    2.20    1.60
   6  -8  -4    2.70    3.60
   6   8   4    1.30    2.00
  -6   8  -4    6.10    2.20
   6  -8  -4    3.70    2.20
   6  -8  -4   -1.90    2.20
   6  -8  -4   -5.70    3.10
   6  -8  -4   -2.00    2.60
  -6  -8   4    4.50    1.90
  -6  -8   4    1.60    3.90
  -6   8  -4    3.20    2.70
  -6  -8   4    5.60    1.80
   6   8   4    1.20    2.70
  -6  -8  -4    0.80    2.10
  -6  -8  -4    2.60    2.20
   6  -8   4    5.80    2.30
   6  -8   4    5.20    3.00
   6  -8   4    1.90    3.80
   6  -8   4    1.40    2.70
  -6   8   4    2.30    2.30
   6  -8   4    1.50    2.20
  -6  -8  -4    8.00    3.40
   6   8  -4    4.60    1.70
  -6  -9   4    5.00    1.30
   6  -9  -4    6.00    3.20
   6   9   4    5.20    2.10
  -6  -9   4    4.60    1.40
   6  -9  -4    3.80    2.70
   6  -9  -4    3.30    2.10
   6  -9  -4   -0.70    3.90
  -6   9  -4    9.60    2.80
   6  -9  -4    1.40    2.70
  -6  -9   4    4.20    3.00
  -6  -9  -4    3.80    2.20
  -6  -9  -4    3.00    3.60
  -6  -9  -4    4.50    2.10
   6  -9   4    8.40    5.10
   6  -9   4    1.70    3.30
   6  -9   4    2.80    2.30
   6  -9   4    3.50    4.00
   6  -9   4    0.20    3.10
  -6   9   4    4.10    2.60
   6  -9   4    3.40    2.30
  -6  -9  -4    8.60    6.30
   7   0  -4   17.70    3.40
  -7   0  -4   17.70    2.90
  -7   0  -4   15.30    3.40
   7   0   4   14.40    3.20
  -7   0   4   15.00    3.20
   7   0  -4   16.90    3.30
   7   0  -4   16.60    2.60
  -7   0   4   22.40    3.70
   7   0   4   22.50    3.80
  -7   0  -4   13.00    2.80
   7   0  -4   19.40    3.40
   7   0  -4   19.40    3.50
  -7   0   4   17.30    3.50
   7   0   4   18.10    3.50
  -7   0   4   14.60    2.90
  -7   0  -4   19.90    3.70
  -7   0   4   14.10    2.50
  -7   0  -4   14.90    3.40
   7   0  -4   19.60    3.60
  -7  -1   4   17.20    3.00
   7  -1  -4   17.20    3.30
   7  -1  -4   16.30    3.50
  -7   1  -4   20.70    3.60
  -7   1  -4   15.20    2.90
   7   1   4   16.10    2.90
  -7  -1   4    9.50    3.00
   7   1   4   15.30    3.20
  -7  -1   4   16.30    3.50
  -7   1  -4   18.00    3.60
   7  -1  -4   16.90    3.30
   7  -1  -4   16.40    3.30
   7  -1  -4   21.20    4.00
  -7  -1   4   17.60    2.90
  -7  -1   4   17.60    3.60
   7   1   4   15.60    3.30
  -7   1  -4   20.50    3.70
   7  -1  -4   19.70    3.20
   7   1   4   10.90    5.50
  -7   1  -4   16.30    3.30
   7  -1   4   23.10    3.50
   7  -1   4   21.80    3.70
   7   1  -4   17.30    3.30
  -7  -1  -4   21.20    3.70
   7   1  -4   12.00    3.10
  -7   1   4    9.90    3.30
  -7  -1  -4   16.00    3.00
   7   1  -4   13.20    3.00
   7  -1   4   16.60    3.40
   7   1  -4   22.70    3.70
  -7   1   4   17.30    3.60
   7   1  -4   19.50    3.80
  -7  -1  -4   14.10    2.80
  -7  -1  -4   13.10    3.50
   7  -1   4   13.40    3.20
  -7   1   4   17.70    2.90
  -7   1   4   12.60    3.20
  -7   1   4   12.80    2.90
  -7  -1  -4   24.30    4.80
  -7  -2   4   56.59    4.60
  -7   2  -4   54.09    4.80
  -7  -2   4   66.59    3.60
   7   2   4   65.09    5.10
   7  -2  -4   66.89    5.50
  -7  -2   4   65.19    5.00
  -7   2  -4   67.09    4.40
  -7  -2   4   59.59    5.30
  -7  -2   4   56.99    5.00
   7   2   4   58.89    5.10
   7  -2  -4   55.39    5.00
  -7   2  -4   76.19    5.20
   7  -2  -4   65.89    5.80
   7   2   4   75.79    5.40
   7  -2  -4   68.59    5.10
   7  -2  -4   67.79    5.20
  -7   2  -4   72.59    5.70
  -7   2  -4   59.79    4.80
   7   2   4   56.59    4.20
   7  -2  -4   61.59    4.70
  -7  -2  -4   74.19    6.00
  -7   2   4   61.39    5.20
   7   2  -4   64.69    5.10
   7   2  -4   66.79    5.30
  -7  -2  -4   60.19    4.40
  -7   2   4   56.99    4.60
   7  -2   4   70.69    5.30
   7  -2   4   62.99    4.60
  -7   2   4   67.79    4.80
   7   2  -4   62.09    5.80
   7  -2   4   75.59    5.10
  -7  -2  -4   57.59    4.60
   7  -2   4   74.09    5.20
  -7  -2  -4   62.39    5.00
  -7   2   4   55.59    5.90
  -7  -2  -4   68.19    5.30
   7  -2   4   57.49    5.10
   7   2  -4   64.29    5.10
  -7   2   4   67.69    4.80
   7  -3  -4   10.00    2.90
  -7  -3   4   10.40    3.10
   7  -3  -4   18.50    3.70
   7  -3  -4   13.40    3.40
   7  -3  -4    4.30    3.70
   7   3   4   11.60    3.40
  -7   3  -4   10.90    3.40
  -7   3  -4   14.00    3.30
  -7   3  -4   12.40    3.90
  -7  -3   4   10.90    3.10
   7   3   4   14.10    5.40
   7  -3  -4   12.10    3.50
  -7   3  -4   14.10    2.80
  -7  -3   4   16.00    3.60
   7   3   4    8.40    2.10
   7  -3  -4    5.40    3.50
  -7   3  -4   16.00    3.40
  -7  -3   4    9.10    3.70
  -7  -3   4   11.90    2.00
  -7  -3  -4   12.60    3.60
   7   3  -4   16.70    4.80
   7   3  -4   10.60    3.50
   7  -3   4   13.70    3.30
  -7  -3  -4   14.80    2.80
  -7   3   4   14.80    3.40
  -7   3   4    7.60    3.50
   7  -3   4    9.30    3.40
  -7   3   4    9.90    3.00
   7  -3   4   15.20    3.00
  -7   3   4    9.10    3.20
  -7  -3  -4   12.50    3.80
   7   3  -4   11.20    3.30
   7  -3   4   13.50    3.60
   7   3  -4   15.40    3.20
   7  -3   4   16.10    3.40
  -7  -3  -4   13.00    3.10
  -7  -3  -4    8.90    3.20
   7   4   4   13.70    3.40
   7  -4  -4    9.50    3.60
   7  -4  -4   11.10    3.50
  -7  -4   4   10.60    1.90
  -7  -4   4    7.60    3.00
  -7   4  -4   10.90    3.10
   7   4   4   12.30    3.30
  -7   4  -4    8.80    3.50
   7   4   4    8.10    5.00
  -7  -4   4   13.30    3.30
  -7  -4   4    7.50    3.70
   7  -4  -4   12.20    3.70
  -7   4  -4   12.20    3.50
  -7   4  -4   14.10    2.80
  -7  -4   4   12.10    3.10
   7  -4  -4    9.60    3.30
   7  -4  -4   11.60    3.20
   7  -4  -4   12.50    3.40
  -7  -4  -4    6.50    3.40
   7   4  -4   10.10    3.00
  -7   4   4    5.20    3.10
  -7  -4  -4    8.00    2.80
  -7   4   4   11.90    3.10
   7   4  -4    9.20    3.50
  -7   4   4    7.10    2.90
   7   4  -4   12.20    3.00
  -7  -4  -4   13.50    3.50
   7  -4   4   15.70    3.70
   7  -4   4    9.40    3.10
  -7  -4  -4    5.00    2.40
  -7  -4  -4    3.90    3.00
   7   4  -4   10.00    2.70
  -7   4   4    7.00    3.30
   7  -4   4    8.20    3.30
   7  -4   4    7.10    3.70
   7   5   4   -1.00    2.60
  -7  -5   4   -0.10    2.20
   7  -5  -4   -1.00    2.90
  -7   5  -4    3.20    2.40
   7  -5  -4    3.20    3.00
   7   5   4   -0.70    2.50
   7  -5  -4    3.60    2.90
  -7  -5   4    2.90    3.30
  -7  -5   4    2.20    1.40
  -7   5  -4    0.10    2.80
  -7  -5   4   -3.10    6.00
   7  -5  -4    2.90    2.70
  -7  -5   4    0.90    2.60
   7  -5  -4   -0.70    3.30
   7   5  -4    0.00    1.60
  -7  -5  -4   -1.10    2.70
  -7   5   4    2.20    2.50
  -7   5   4   -0.20    2.70
  -7   5   4    0.90    2.90
   7  -5   4    0.40    3.30
  -7  -5  -4    2.10    2.80
   7  -5   4    4.00    2.40
   7  -5   4    2.30    2.90
   7  -5   4   -3.50    2.50
   7  -5   4    3.00    2.80
  -7  -5  -4    5.30    3.70
  -7  -6   4  114.79    5.90
   7  -6  -4  100.09    5.80
   7   6   4   98.09    6.50
  -7  -6   4  104.59    5.60
   7  -6  -4  104.39    6.10
   7  -6  -4  102.49    6.50
  -7  -6   4   95.59    3.60
  -7  -6   4  113.99    7.50
   7  -6  -4  112.09    7.60
   7  -6  -4  103.59    6.60
  -7   6  -4  102.19    5.90
  -7   6   4  105.09    6.40
   7  -6   4   99.89    7.40
   7   6  -4  101.09    5.50
   7   6  -4  107.69    4.30
   7  -6   4  104.99    6.10
   7  -6   4  110.39    6.20
   7  -6   4  107.49    6.20
  -7  -6  -4  104.49    5.90
  -7  -6  -4  106.59    7.10
  -7  -6  -4  105.79    5.80
   7  -6   4  104.39    6.20
   7  -7  -4   15.00    3.60
  -7   7  -4    6.40    2.50
  -7  -7   4   11.20    4.50
   7   7   4   11.90    2.80
  -7  -7   4   14.40    2.90
  -7   7  -4   10.00    2.80
   7  -7  -4    4.40    4.00
  -7  -7   4    8.90    1.60
  -7  -7   4   10.40    2.70
   7  -7  -4    5.90    2.90
   7  -7  -4    8.90    3.60
   7  -7  -4    7.30    2.90
   7   7  -4    8.80    2.20
   7  -7   4    7.30    3.00
   7  -7   4    5.70    2.80
  -7  -7  -4    8.90    2.80
  -7  -7  -4   13.30    4.50
   7  -7   4    4.80    3.10
   7  -7   4   15.60    4.40
   7  -7   4   12.00    3.50
  -7   7   4    9.50    3.00
  -7  -7  -4   19.20    3.50
  -7   8  -4    9.00    2.90
  -7  -8   4    4.70    1.50
   7  -8  -4    4.70    2.90
   7  -8  -4    8.10    2.90
  -7  -8   4    6.10    1.50
   7  -8  -4    8.50    3.30
  -7  -8   4    5.00    3.50
   7   8   4    4.00    2.60
  -7  -8   4    8.90    2.40
  -7  -8   4    5.60    2.30
   7  -8  -4    1.50    3.60
   7  -8  -4    3.20    3.20
  -7  -8  -4    6.50    3.50
   7   8  -4   11.70    2.80
  -7  -8  -4    6.40    2.60
  -7   8   4    1.60    2.90
  -7  -8  -4    3.80    2.50
   7  -8   4   10.20    4.00
   7  -8   4    2.60    3.10
   7  -8   4   12.00    3.20
   7  -8   4    2.40    3.70
  -7  -9   4    0.20    1.40
  -7  -9   4    2.00    1.70
  -7   9  -4   -1.00    2.70
   7  -9  -4   -3.80    2.60
   7  -9  -4   -4.70    3.80
   7  -9  -4    1.70    3.20
   7  -9  -4   -2.40    2.60
  -7  -9   4   -2.30    1.30
   7   9   4    3.20    2.50
  -7  -9   4   -2.30    3.50
  -7  -9   4    1.00    1.80
   7  -9  -4    1.70    2.90
  -7  -9  -4    0.20    3.40
   7  -9   4   -6.00    4.00
   7   9  -4    2.70    2.10
  -7   9   4    1.90    3.40
  -7  -9  -4   -4.00    3.00
   7  -9   4   -5.40    3.70
   7  -9   4    0.80    2.70
  -7  -9  -4    0.10    3.00
   7  -9   4    1.30    2.50
  -7  -9  -4    2.30    2.20
   7  -9   4    4.10    2.60
  -8   0  -4   32.80    4.70
   8   0  -4   29.70    4.50
   8   0  -4   32.60    4.50
  -8   0   4   35.90    4.80
   8   0   4   32.30    4.40
  -8   0  -4   33.90    4.40
   8   0  -4   30.20    4.40
   8   0  -4   26.40    3.60
  -8   0  -4   26.30    4.10
   8   0  -4   26.20    4.50
  -8   0   4   27.00    3.30
  -8   0   4   33.60    4.50
  -8   0   4   27.90    4.50
  -8   0  -4   32.30    4.00
  -8   0  -4   30.70    4.50
  -8   0   4   31.30    4.00
   8   0  -4   26.30    4.40
   8   0   4   28.40    4.40
   8   1   4    1.50    3.00
   8  -1  -4   -2.60    3.00
   8  -1  -4    0.70    2.90
   8  -1  -4   -0.80    2.60
  -8   1  -4   -2.50    3.00
   8  -1  -4   -1.80    2.90
  -8   1  -4   -0.60    2.80
  -8   1  -4    9.20    3.60
   8   1   4   -0.60    2.30
  -8  -1   4   -0.20    3.30
   8  -1  -4    1.70    3.10
   8  -1  -4    1.40    3.10
  -8  -1   4    0.60    2.40
   8   1   4   -0.10    2.80
  -8   1  -4    2.80    2.60
  -8  -1   4    0.20    3.00
   8   1   4    2.30    3.10
  -8  -1   4    1.30    3.00
  -8  -1   4    4.30    2.30
  -8   1   4    0.50    2.90
  -8  -1  -4   -2.20    2.30
   8   1  -4   -0.70    2.90
  -8  -1  -4    1.20    2.50
  -8  -1  -4    1.50    3.10
   8  -1   4    6.00    3.20
   8   1  -4    1.80    3.00
  -8  -1  -4    5.20    3.40
  -8   1   4   -1.20    2.90
   8   1  -4    2.80    3.10
   8   1  -4   -2.10    2.90
   8  -1   4    6.20    3.20
  -8   1   4    0.10    2.60
  -8  -1  -4    8.50    3.30
  -8   1   4    1.60    3.10
  -8   1   4    2.40    2.70
   8  -1   4    1.60    3.00
   8  -2  -4  118.19    7.10
   8  -2  -4  112.29    6.80
  -8   2  -4  113.49    7.80
   8   2   4  118.49    6.90
  -8  -2   4  118.39    6.90
   8  -2  -4  113.49    6.60
   8  -2  -4  110.89    6.40
  -8  -2   4  108.59    7.10
   8  -2  -4  101.89    7.40
  -8  -2   4  107.49    6.30
  -8   2  -4  103.59    6.50
  -8  -2   4  110.09    6.70
   8   2   4  113.69    6.70
  -8   2  -4   95.79    6.60
   8   2   4  110.99   10.70
   8   2   4  110.99    6.60
  -8  -2   4  109.99    5.10
  -8   2  -4  113.19    6.70
   8  -2  -4  119.59    6.70
   8   2  -4  105.19    6.70
  -8  -2  -4  130.39   10.80
   8  -2   4  120.39    6.60
  -8   2   4  112.99    6.40
   8  -2   4  111.39    6.40
  -8  -2  -4  104.69    6.20
  -8   2   4  110.29    6.00
   8   2  -4  103.59    6.50
  -8  -2  -4  114.09    6.70
   8   2  -4   98.39    6.60
   8  -2   4  113.99    7.10
  -8   2   4  103.79    6.80
  -8   2   4  115.39    6.70
   8  -2   4  103.79    6.80
  -8   2   4   95.89    6.00
  -8  -2  -4  112.19    6.90
  -8  -2  -4  111.19    6.10
   8  -2   4  103.99    6.60
   8   3   4    2.10    2.10
  -8  -3   4   -0.50    2.00
  -8   3  -4    2.20    3.20
   8  -3  -4   12.80    3.60
   8  -3  -4   -0.90    3.20
  -8   3  -4    1.30    2.70
  -8   3  -4    4.00    3.40
   8  -3  -4    7.50    3.80
  -8  -3   4    7.10    3.20
  -8  -3   4    3.70    3.00
  -8   3  -4    2.80    3.20
   8   3   4    2.60    3.40
   8  -3  -4    3.20    3.80
   8   3   4    0.60    2.90
   8  -3  -4    1.70    3.10
   8   3   4    5.80    3.40
  -8  -3   4   -1.10    6.40
  -8   3  -4    5.50    3.30
   8  -3  -4    1.10    3.50
   8   3  -4   -3.40    2.80
  -8   3   4    4.30    3.50
   8  -3   4    4.60    3.10
  -8   3   4    6.10    3.30
   8  -3   4    1.80    3.70
  -8   3   4    4.70    3.20
  -8   3   4    0.10    2.60
  -8  -3  -4    6.00    3.50
  -8  -3  -4    2.20    3.00
   8  -3   4    7.30    3.60
  -8   3   4    4.00    3.30
   8  -3   4    2.00    3.20
   8   3  -4    3.90    2.90
   8  -3   4    2.00    3.20
   8   3  -4    5.40    3.30
  -8  -3  -4    1.90    3.10
  -8  -3  -4    0.00    2.40
  -8   4  -4   55.89    5.10
   8  -4  -4   66.19    5.90
  -8  -4   4   68.79    5.50
   8  -4  -4   70.69    6.30
   8   4   4   62.49    3.00
   8   4   4   68.59    2.90
   8  -4  -4   64.59    5.90
  -8  -4   4   66.39    3.60
   8   4   4   53.79    5.30
   8  -4  -4   59.49    6.20
  -8   4  -4   56.89    5.70
  -8  -4   4   62.29    5.40
  -8  -4   4   60.29    6.20
   8  -4  -4   64.59    5.60
  -8   4  -4   67.29    5.60
   8  -4   4   59.69    5.50
  -8   4   4   59.89    5.00
   8  -4   4   51.09    5.60
  -8  -4  -4   62.19    5.10
   8   4  -4   67.69    6.40
   8  -4   4   54.29    5.50
  -8  -4  -4   66.39    5.70
   8  -4   4   62.29    6.20
   8   4  -4   66.89    5.30
  -8  -4  -4   67.19    9.60
  -8   4   4   67.09    5.90
  -8  -4  -4   62.59    5.60
   8  -4   4   70.19    5.30
  -8   5  -4   62.39    4.80
   8  -5  -4   66.19    5.80
   8   5   4   69.49    5.50
   8  -5  -4   66.89    6.10
  -8  -5   4   72.09    7.00
  -8   5  -4   61.59    5.60
   8  -5  -4   63.99    6.30
   8  -5  -4   64.79    6.30
   8  -5  -4   63.99    6.40
  -8  -5   4   60.29    5.30
  -8  -5   4   64.19    3.30
   8  -5   4   73.69    6.10
   8  -5   4   63.09    5.40
   8  -5   4   70.59    5.30
  -8   5   4   64.89    5.30
  -8  -5  -4   63.59    5.60
  -8  -5  -4   61.19    5.20
   8   5  -4   56.79    3.90
  -8   5   4   68.69    5.90
  -8  -5  -4   66.29    6.10
  -8  -5  -4   64.99    4.90
   8  -5   4   63.79    6.50
   8   5  -4   63.49    4.90
   8  -6  -4    5.10    3.40
  -8   6  -4   -1.60    2.30
  -8  -6   4   -1.80    1.30
   8  -6  -4    1.70    3.30
  -8   6  -4   -2.60    2.60
  -8  -6   4   -4.40    3.60
   8  -6  -4    3.90    3.10
  -8  -6   4    1.00    2.50
   8  -6  -4   -4.90    3.30
   8   6   4   -2.30    2.30
   8  -6  -4   -4.30    3.00
  -8  -6   4    1.80    2.70
  -8  -6  -4    2.60    2.70
   8  -6   4    2.00    2.70
  -8  -6  -4   -6.10    2.30
  -8  -6  -4    2.90    2.90
  -8   6   4   -1.70    2.80
   8   6  -4   -1.50    1.30
   8   6  -4   -0.90    2.10
   8  -6   4   -0.10    3.60
   8  -6   4    0.40    2.80
  -8  -6  -4   -1.00    3.60
   8  -6   4   -0.90    3.00
   8   7   4   33.90    4.20
  -8   7  -4   33.70    4.70
   8  -7  -4   28.70    4.60
   8  -7  -4   32.90    5.70
  -8  -7   4   25.60    3.70
   8  -7  -4   22.20    3.90
  -8  -7   4   21.40    5.00
  -8  -7   4   26.10    2.10
   8  -7  -4   25.60    4.20
  -8  -7   4   24.30    3.70
   8  -7  -4   26.80    4.80
  -8  -7  -4   33.10    4.00
   8  -7   4   25.60    4.30
   8  -7   4   28.00    4.30
  -8   7   4   34.20    4.60
   8   7  -4   28.80    3.90
   8  -7   4   26.30    5.30
  -8  -7  -4   24.30    4.50
  -8  -7  -4   27.20    4.20
  -8   8  -4    6.40    3.00
   8   8   4   -2.90    2.60
   8  -8  -4    5.40    3.30
   8  -8  -4    3.80    3.10
  -8  -8   4    2.30    4.00
   8  -8  -4    4.80    4.40
  -8  -8   4   -2.90    3.80
   8  -8  -4    5.90    3.50
   8  -8  -4   -1.30    3.30
  -8  -8  -4    7.00    2.70
   8  -8   4   -0.20    2.60
   8   8  -4    4.10    2.60
   8  -8   4    4.20    4.10
   8  -8   4    2.10    3.00
  -8  -8  -4    4.10    3.00
  -8  -8  -4    5.70    3.70
   8  -8   4    4.90    3.10
   9   0   4  139.49    7.80
  -9   0   4  150.88    8.40
  -9   0  -4  166.68    8.60
   9   0   4  147.99    7.90
  -9   0  -4  139.49    7.90
  -9   0   4  145.49    7.00
  -9   0  -4  145.09    7.30
   9   0  -4  171.08    8.60
   9   0   4  167.18    8.50
  -9   0  -4  146.59    7.90
  -9   0   4  149.99    7.90
  -9   0   4  157.68    8.30
   9   0  -4  149.49    7.80
   9   0  -4  157.78    7.10
   9   0  -4  147.19    9.60
  -9  -1   4   44.30    4.40
  -9  -1   4   47.50    5.60
   9  -1  -4   45.20    4.80
   9   1   4   61.19    5.80
  -9   1  -4   47.60    5.90
  -9   1  -4   48.00    5.60
  -9  -1   4   56.09    6.10
   9  -1  -4   59.09    6.30
  -9   1  -4   48.20    5.20
   9   1   4   45.40    5.60
   9  -1  -4   57.19    6.10
   9  -1  -4   40.80    5.80
   9  -1  -4   55.19    4.90
   9   1   4   34.70    5.00
  -9  -1   4   53.09    5.90
   9   1  -4   55.69    6.00
  -9  -1  -4   53.89    5.80
  -9  -1  -4   48.20    5.10
   9  -1   4   51.59    5.50
  -9  -1  -4   51.29    5.90
  -9   1   4   52.89    5.80
   9   1  -4   53.59    6.30
   9  -1   4   56.29    6.10
  -9   1   4   57.29    6.20
  -9   1   4   44.00    5.60
   9   1  -4   45.50    5.70
  -9  -1  -4   54.19    5.90
   9  -2  -4   20.50    4.60
  -9  -2   4   23.80    3.20
  -9   2  -4   23.50    5.00
   9  -2  -4   19.20    4.30
   9   2   4   24.10    4.60
  -9  -2   4   14.70    3.90
   9  -2  -4   17.00    4.20
  -9   2  -4   13.30    4.00
   9  -2  -4   25.90    4.80
  -9   2  -4   18.30    4.70
  -9  -2   4   20.60    4.80
   9   2   4   23.30    3.60
  -9  -2   4   21.10    4.70
  -9  -2  -4   14.60    7.50
   9   2  -4   17.40    4.10
  -9  -2  -4   19.20    4.30
  -9   2   4   32.80    5.20
   9  -2   4   13.20    4.30
  -9   2   4   12.80    3.70
  -9   2   4   22.60    7.30
   9  -2   4   18.00    4.20
  -9  -2  -4   15.90    3.90
   9  -2   4   10.30    3.90
  -9   2   4   13.80    4.40
   9   2  -4   20.70    4.40
   9  -3  -4   24.60    4.50
   9  -3  -4   21.00    4.30
  -9  -3   4   22.90    5.20
  -9  -3   4   22.10    4.60
  -9  -3   4   19.90    2.90
  -9  -3   4   26.30    4.40
   9  -3  -4   16.00    4.60
   9   3   4   18.90    3.60
  -9   3  -4   26.30    4.90
   9  -3  -4   23.90    4.40
   9   3   4   17.70    7.00
  -9   3  -4   23.50    4.70
  -9  -3  -4   18.20    4.50
   9   3  -4   21.20    4.10
  -9  -3  -4   23.50    7.10
  -9  -3  -4   15.50    3.40
  -9  -3  -4   21.60    4.60
   9  -3   4   17.30    4.50
   9   3  -4   16.70    4.20
   9  -3   4   20.30    4.50
  -9   3   4   21.40    4.80
   9  -3   4   14.40    4.30
   9  -4  -4   -0.90    3.10
   9   4   4   -1.40    1.60
   9  -4  -4   -0.70    3.20
   9  -4  -4    4.60    3.90
   9  -4  -4   -2.20    3.30
  -9  -4   4    4.20    3.80
  -9  -4   4    2.30    2.90
   9   4   4   -4.20    3.30
  -9  -4   4   -2.90    3.00
  -9   4  -4    1.10    3.20
  -9  -4  -4    6.50    3.40
   9  -4   4    1.40    2.90
  -9  -4  -4   -3.40    3.40
   9  -4   4   -3.70    3.50
   9   4  -4    1.30    3.10
  -9  -4  -4   -2.30    3.10
   9  -4   4    0.00    3.30
   9  -4   4   -0.60    3.60
  -9  -4  -4   -3.00    2.50
   9   4  -4   -0.20    2.50
  -9   4   4    0.90    3.30
   9  -5  -4    4.80    3.80
   9  -5  -4    3.80    3.30
   9  -5  -4    2.30    3.80
  -9  -5   4   -3.00    2.80
  -9  -5   4    9.60    3.30
  -9  -5   4    4.80    1.90
   9   5   4    2.50    3.10
  -9   5  -4    4.80    3.50
  -9  -5   4    5.60    4.50
   9  -5  -4    3.40    5.70
  -9  -5  -4    6.00    3.30
  -9   5   4    4.40    5.70
   9  -5   4    6.60    3.80
   9  -5   4    2.90    3.80
  -9  -5  -4    1.50    3.60
   9  -5   4    6.10    3.60
  -9   5   4    2.30    3.40
  -9  -5  -4    1.90    3.10
   9   5  -4    3.20    2.80
   9  -5   4   11.20    3.90
  -9  -5  -4    4.40    3.40
   9  -6  -4    1.90    3.90
  -9  -6   4   -1.20    4.00
  -9  -6   4   -0.90    1.30
   9  -6  -4    3.70    3.40
   9  -6  -4    0.30    3.40
   9   6   4   -1.70    2.90
   9  -6  -4    4.60    3.80
  -9   6  -4    4.10    3.40
  -9  -6   4    3.50    3.00
  -9  -6   4    2.90    3.20
   9  -6   4    4.50    3.70
   9  -6   4    3.00    3.20
   9  -6   4    3.50    3.30
  -9  -6  -4    2.10    3.70
  -9  -6  -4    4.40    3.10
  -9   6   4   -1.30    3.40
  -9  -6  -4    0.20    4.40
   9  -6   4    0.80    4.00
   9   6  -4    1.20    1.70
  -9  -6  -4   -0.20    2.90
   9  -7  -4    7.30    3.40
  -9  -7   4    9.20    3.40
   9  -7  -4    4.70    4.70
  -9   7  -4    9.20    3.70
   9  -7  -4   16.00    4.40
   9  -7  -4   13.50    4.40
  -9  -7   4    7.80    4.50
  -9  -7   4   12.80    3.60
   9   7  -4    9.10    3.20
   9  -7   4   15.50    4.10
  -9   7   4   15.40    4.30
  -9  -7  -4   13.90    3.80
   9  -7   4    7.60    3.60
   9  -7   4    9.20    4.50
  -9  -7  -4    9.10    3.30
  -9  -7  -4   10.50    4.20
   9  -7   4    7.50    3.50
  -9  -7  -4   17.00    3.80
 -10   0  -4   54.19    6.40
 -10   0   4   45.00    5.10
 -10   0   4   39.00    5.60
 -10   0   4   43.60    6.10
  10   0  -4   48.00    6.40
 -10   0  -4   48.70    6.20
  10   0   4   55.29    6.30
  10   0   4   51.59    6.40
  10   0  -4   65.89   10.10
  10   0  -4   39.20    5.50
 -10   0   4   58.99    9.20
 -10   0  -4   47.90    6.50
  10  -1  -4    0.00    3.40
  10  -1  -4    2.70    3.30
 -10  -1   4    0.20    3.40
 -10   1  -4    8.80    4.10
  10  -1  -4    2.70    4.20
  10  -1  -4    3.90    4.20
 -10   1  -4    2.60    4.00
 -10   1  -4    6.40    4.10
  10   1   4    9.10    3.40
  10   1   4    2.60    3.60
 -10  -1   4    3.20    3.80
 -10  -1   4    1.70    3.00
 -10  -1   4   -5.50    3.70
 -10  -1  -4    4.50    4.00
  10  -1   4   13.00    5.10
 -10  -1  -4    3.30    3.80
  10   1  -4   -0.20    3.90
 -10   1   4   -4.90    3.70
 -10   1   4    2.40    3.80
 -10   1   4   -3.70    3.40
 -10   1   4   -1.70    3.20
  10   1  -4    5.50    3.30
 -10  -1  -4    6.50    4.20
  10  -1   4    6.10    4.00
  10  -1   4    5.60    4.00
 -10  -2   4    4.10    4.00
  10  -2  -4    3.10    3.10
 -10  -2   4    9.80    3.70
  10   2   4    7.50    2.90
  10  -2  -4   -1.40    3.90
  10   2   4    0.60    3.70
 -10  -2   4    4.70    2.60
 -10  -2   4    3.10    4.00
  10  -2  -4   -0.10    3.30
 -10   2  -4    6.00    3.80
 -10   2  -4    0.60    3.60
  10  -2  -4    3.30    4.20
 -10  -2  -4    7.70    3.40
 -10  -2  -4    1.80    3.90
 -10   2   4    4.00    3.60
 -10   2   4    0.80    3.90
  10   2  -4   -2.50    3.30
  10   2  -4    5.80    3.80
  10  -2   4    8.00    3.80
 -10  -2  -4   -6.10    3.60
  10  -2   4    0.90    3.60
 -10  -2  -4    3.40    3.60
  10  -3  -4    4.50    3.40
  10   3   4   11.90    4.10
  10   3   4    5.80    2.50
  10  -3  -4    8.80    4.10
 -10  -3   4    9.10    3.90
 -10  -3   4    2.00    4.20
 -10  -3   4   15.10    4.00
 -10   3  -4    3.50    3.80
 -10  -3   4    4.10    2.20
  10   3   4    4.10    2.60
  10  -3  -4   12.10    4.20
  10  -3  -4    7.80    4.00
 -10  -3  -4   10.30    4.10
  10  -3   4    4.20    3.90
  10  -3   4    4.70    4.00
  10   3  -4    6.40    3.90
  10   3  -4    2.40    3.20
  10  -3   4   11.20    4.00
 -10   3   4   -0.80    3.70
  10  -3   4    3.70    3.40
 -10  -3  -4    5.30    3.20
 -10  -3  -4   -0.80    3.40
 -10   3   4    9.00    3.90
 -10  -3  -4   -0.70    3.70
 -10   4  -4   17.30    4.40
  10  -4  -4   24.10    4.70
  10  -4  -4   26.30    5.50
 -10  -4   4   26.00    4.50
 -10   4  -4   21.10    4.90
  10  -4  -4   14.90    4.50
  10   4   4   14.20    2.50
  10   4   4   19.80    5.10
 -10  -4   4   26.30    3.00
 -10  -4   4   20.30    4.80
  10  -4  -4   22.30    4.70
  10   4   4   21.00    2.70
 -10  -4   4   26.50    5.90
 -10   4   4   21.70    4.70
 -10  -4  -4   29.10    7.50
 -10  -4  -4   23.00    4.80
 -10  -4  -4   31.80    5.90
 -10   4   4   38.30    5.70
 -10  -4  -4   24.00    3.90
  10  -4   4   12.10    4.10
  10   4  -4   13.70    3.40
  10  -4   4   14.10    3.70
  10  -4   4   23.40    4.90
  10  -4   4   24.80    5.20
  10   4  -4   20.50    4.30
 -10   5  -4   13.10    4.40
 -10  -5   4   18.00    4.00
 -10  -5   4   17.40    4.20
  10  -5  -4   16.50    4.80
  10  -5  -4   12.00    4.30
  10   5   4   15.40    4.20
 -10  -5   4   14.90    5.30
  10  -5  -4   13.40    4.60
  10  -5  -4   15.50    4.20
 -10  -5  -4    6.50    4.40
 -10  -5  -4   12.60    4.20
 -10  -5  -4   16.70    4.00
  10   5  -4   15.00    4.00
 -10  -5  -4   15.10    3.60
  10   5  -4    8.60    2.70
  10  -5   4   20.90    4.60
  10  -5   4   15.70    4.20
  10  -5   4    9.50    4.30
 -10   5   4   10.60    3.60
 -10   5   4   11.00    4.30
  10  -5   4   14.70    4.50
  10  -6  -4    5.10    4.20
 -10  -6   4    8.70    3.90
 -10  -6   4    2.80    1.40
 -10  -6   4    9.90    3.80
  10  -6  -4   10.90    4.60
 -10   6  -4    1.20    3.30
  10  -6  -4    4.30    4.20
  10  -6  -4    0.30    4.50
  10   6  -4    0.70    1.70
  10  -6   4   10.80    3.70
 -10  -6  -4    5.40    4.60
 -10  -6  -4   10.00    3.70
  10  -6   4    0.80    3.20
 -10  -6  -4   -1.20    3.10
  10   6  -4    0.60    3.20
 -10   6   4    5.50    4.90
 -10  -6  -4    3.70    2.80
  10  -6   4    5.40    4.50
  10  -6   4   10.30    4.20
 -11   0   4   82.49    7.20
 -11   0   4   81.09    7.70
 -11   0  -4   86.99    7.50
  11   0  -4   86.29    7.80
 -11   0   4   72.09    7.70
 -11   0  -4   97.79    8.00
 -11   1  -4   18.30    7.50
  11  -1  -4   -1.50    3.80
  11  -1  -4    2.70    3.70
 -11  -1   4    0.10    3.00
 -11  -1   4    3.20    4.90
 -11  -1   4    8.40    4.40
  11   1   4    2.60    4.20
 -11  -1   4    0.30    3.90
 -11   1  -4    1.80    4.10
  11  -1  -4    1.90    4.40
  11  -1   4    3.40    4.10
 -11  -1  -4    4.20    4.10
 -11  -1  -4   -0.90    4.20
  11   1  -4    3.90    4.30
 -11   1   4    9.10    4.30
 -11   1   4   -0.60    4.20
 -11  -1  -4    4.50    4.20
 -11  -2   4    4.60    3.10
 -11   2  -4   12.50    4.60
  11  -2  -4    3.50    4.20
 -11  -2   4    7.30    4.30
  11  -2  -4    0.70    3.90
  11   2   4   10.60    4.60
 -11  -2   4   12.60    4.70
 -11  -2   4   17.60    4.40
  11  -2  -4    5.90    4.50
  11   2   4    3.50    3.10
  11  -2  -4    7.50    3.90
 -11   2  -4    6.80    4.50
 -11  -2  -4    9.40    4.50
  11  -2   4    8.30    4.30
 -11   2   4    6.90    4.40
 -11  -2  -4    4.70    4.10
  11   2  -4   -0.70    3.80
 -11   2   4    6.60    4.70
 -11  -2  -4    1.70    4.80
  11  -2   4   12.80    4.30
  11   2  -4   14.70    4.60
 -11  -3   4    3.20    5.00
 -11   3  -4   -1.20    4.30
 -11  -3   4   -0.20    3.40
 -11  -3   4    3.60    3.90
 -11   3  -4   -0.80    4.40
  11  -3  -4   10.40    4.60
  11   3   4    3.50    3.90
  11   3   4    1.90    2.40
  11  -3  -4    2.80    4.40
 -11  -3   4    1.20    2.40
  11  -3  -4    0.90    3.50
  11  -3  -4    9.70    4.20
  11  -3   4    0.00    3.80
  11   3  -4  -10.80    5.40
 -11   3   4    3.00    3.90
 -11  -3  -4    1.60    3.80
 -11   3   4   -1.90    4.20
  11   3  -4    6.60    4.10
 -11  -3  -4   -1.10    4.40
 -11  -3  -4    5.30    3.80
  11  -3   4    2.20    4.70
  11   4   4    8.60    2.30
 -11  -4   4   13.80    5.40
  11  -4  -4   10.50    4.60
  11  -4  -4   12.30    5.20
 -11   4  -4   10.20    4.40
 -11  -4   4    7.80    4.80
  11   4   4   15.20    4.70
  11  -4  -4    8.70    3.90
 -11   4  -4   11.60    4.20
 -11  -4   4   13.90    2.70
  11  -4  -4    6.90    4.70
  11   4  -4    1.20    3.80
 -11   4   4   15.10    4.90
  11  -4   4   11.00    4.70
  11  -4   4   15.20    4.80
  11  -4   4    3.50    3.30
 -11   4   4   17.30    4.60
 -11  -4  -4   12.70    4.10
  11   4  -4   16.80    5.80
 -12   0  -4   22.20    5.60
  12   0  -4   26.60    5.70
 -12   0   4   22.00    5.20
  12   0   4   17.90    5.50
 -12   0  -4   20.40    5.50
 -12   0   4   15.30    5.30
 -12  -1   4   19.00    5.40
  12  -1  -4    4.40    4.70
 -12  -1   4   17.90    6.30
 -12  -1   4    4.10    5.10
 -12   1  -4    8.50    4.90
  12   1   4   11.60    5.20
 -12   1  -4   22.10    5.50
 -12   1   4   15.20    5.10
 -12   1   4   15.00    5.40
 -12  -1  -4   15.90    5.10
 -12  -1  -4   19.30    5.20
  12  -1   4   10.80    4.60
  12   1  -4   14.40    6.00
 -12   2  -4   -2.90    4.40
  12   2   4    1.20    3.30
 -12  -2   4    4.10    3.10
 -12  -2   4    3.30    5.60
  12   2   4   -3.50    4.00
  12   2   4    6.90    4.80
  12  -2  -4    2.70    4.20
  12  -2  -4   -3.10    3.70
 -12  -2   4    6.80    5.50
 -12  -2  -4    1.50    4.10
  12   2  -4   -1.50    4.50
 -12  -2  -4    7.60    5.10
 -12   2   4   -5.20    4.50
  12  -2   4   -1.20    4.20
   0   0   5   -1.00    1.10
   0   0  -5    0.20    0.70
   0   0  -5    3.10    1.30
   0   0  -5    0.40    1.10
   0   0   5    2.50    1.40
   0   0   5    1.00    0.80
   0   0  -5   -0.60    1.10
   0   0   5   -0.90    1.10
   0   1   5    0.50    1.20
   0   1  -5    0.10    0.40
   0  -1  -5    1.00    1.30
   0  -1   5   -1.00    1.00
   0   1   5    4.60    1.70
   0   1  -5   -0.50    1.00
   0  -1   5    1.50    1.80
   0   1   5   -3.20    1.20
   0  -1  -5   -0.90    1.50
   0   1  -5    1.30    1.00
   0  -1   5    0.50    1.70
   0   1  -5   -0.80    1.50
   0  -1   5    0.40    0.40
   0   1   5    2.10    1.20
   0  -2  -5  831.92   17.00
   0  -2  -5  843.62   17.10
   0  -2   5  837.02   16.50
   0  -2  -5  850.51   16.80
   0   2   5  742.53   16.50
   0   2   5  843.02   15.50
   0  -2   5  834.52   17.60
   0  -2   5  812.72   16.10
   0   2   5  831.72   17.10
   0   2  -5  820.02   16.10
   0   2  -5  825.22   16.10
   0   2   5  790.82   17.70
   0   2  -5  852.41   17.70
   0   2  -5  835.22   16.50
   0  -2  -5  829.02   16.70
   0   2   5  832.42   16.70
   0  -2   5  822.92   16.10
   0  -3  -5   -2.30    1.00
   0   3  -5   -0.70    1.40
   0   3   5    0.80    1.40
   0  -3   5    2.20    1.50
   0  -3   5   -0.20    0.60
   0  -3   5    0.60    1.00
   0   3  -5   -0.30    0.60
   0   3  -5    1.90    1.20
   0   3  -5    0.20    0.60
   0  -3  -5    0.00    1.30
   0  -3  -5   -0.70    1.00
   0   3   5   -0.10    1.00
   0  -3   5   -0.10    0.80
   0  -3  -5    0.60    1.50
   0   4  -5 1753.32   32.90
   0  -4   5 1760.32   36.10
   0  -4   5 1779.02   32.80
   0  -4   5 1774.22   34.80
   0   4  -5 1758.12   32.90
   0  -4  -5 1765.82   35.20
   0   4  -5 1800.12   34.90
   0  -4   5 1765.62   34.10
   0   4   5 1737.63   34.10
   0  -4  -5 1745.03   34.10
   0   4   5 1734.93   35.40
   0  -4   5 1723.83   32.80
   0  -4  -5 1759.52   32.80
   0  -4  -5 1815.02   35.10
   0  -4   5 1759.32   35.20
   0   4   5 1771.72   34.20
   0  -5  -5   -2.40    1.10
   0  -5   5   -1.10    2.10
   0   5   5   -1.50    1.00
   0  -5  -5   -0.60    0.80
   0  -5  -5   -0.50    1.70
   0  -5   5    0.30    1.20
   0  -5  -5   -2.50    1.80
   0  -5  -5   -1.30    1.20
   0   5   5   -0.40    1.20
   0  -5   5   -0.30    1.50
   0  -6   5  196.88    6.90
   0  -6  -5  212.38   10.90
   0  -6   5  207.08    6.40
   0  -6  -5  191.28    7.30
   0   6   5  200.08    5.50
   0  -6  -5  205.48    5.60
   0   6   5  205.78    5.60
   0  -6  -5  201.78    4.80
   0  -6   5  208.88    8.10
   0  -6  -5  212.68    5.70
   0  -6   5  212.28    7.10
   0  -7  -5   -2.20    2.30
   0  -7   5   -2.30    1.70
   0  -7   5   -0.80    2.10
   0  -7  -5    0.40    2.70
   0   7   5    0.00    1.10
   0   7   5    0.60    1.20
   0  -7   5   -2.20    2.10
   0  -7  -5   -1.20    1.20
   0  -7   5   -0.70    2.60
   0  -7  -5   -1.80    1.10
   0  -7  -5    1.00    1.20
   0  -8  -5  213.68    9.30
   0  -8   5  233.98    7.80
   0  -8  -5  220.18    8.90
   0  -8   5  212.98    8.00
   0  -8  -5  229.48    8.70
   0   8   5  218.68    5.70
   0  -8  -5  224.38    5.70
   0  -8  -5  216.28    5.60
   0   8   5  215.28    5.70
   0  -8   5  231.78    9.70
   0  -8   5  227.88    8.60
   0  -9   5    3.80    2.60
   0  -9   5   -2.10    2.70
   0  -9   5   -6.60    3.20
   0  -9  -5    2.60    3.20
   0  -9  -5   -4.80    3.00
   0  -9  -5   -3.50    2.80
   0  -9   5   -4.90    2.80
   0   9   5   -0.10    0.80
   0  -9  -5    6.80    2.80
   0  -9  -5    2.70    1.10
   0   9   5   -1.20    0.80
   0 -10   5    7.70    4.10
   0 -10  -5    5.90    3.50
   0 -10  -5   18.50    4.50
   0 -10   5    6.50    3.00
   0 -10  -5   10.50    3.80
   0 -10   5    5.90    6.00
   0 -10   5    7.80    2.90
   0 -11  -5    1.00    3.50
   0 -11  -5    2.20    3.20
   0 -11   5    1.90    3.10
   0 -11   5    0.60    2.60
   0 -11   5   -1.80    2.60
   0 -11   5    0.90    3.10
   0 -11  -5    3.80    3.60
  -1   0   5    2.20    1.40
  -1   0   5    1.30    1.30
  -1   0   5    0.80    1.00
  -1   0   5    0.10    1.20
  -1   0  -5    0.00    1.50
  -1   0  -5   -1.20    1.30
   1   0  -5    2.90    1.70
   1   0   5   -2.40    1.30
  -1   0  -5   -0.40    1.30
   1   0   5    0.20    1.30
   1   0   5   -1.80    1.20
   1   0  -5    2.00    1.00
  -1  -1   5 7700.73  163.18
   1  -1  -5 8023.60  160.58
   1   1   5 7703.13  159.98
  -1   1   5 7733.33  160.08
  -1  -1  -5 8131.19  160.98
   1   1  -5 7928.51  159.28
   1  -1   5 7616.84  159.68
   1  -2  -5 3239.98   61.99
  -1  -2   5 3294.87   61.39
   1  -2  -5 3304.67   62.79
  -1   2  -5 3332.67   63.19
  -1   2  -5 3229.28   61.49
  -1  -2   5 3316.77   62.39
   1   2   5 3220.18   61.89
   1  -2   5 3327.47   63.19
   1   2  -5 3298.17   61.39
   1  -2   5 3271.57   62.19
  -1  -2  -5 3213.08   61.79
  -1   2   5 3266.57   62.29
  -1   2   5 3285.27   61.99
  -1  -2  -5 3341.07   62.39
   1  -2   5 3316.47   61.49
  -1   2   5 3231.48   62.79
   1  -3  -5    1.00    1.80
   1  -3  -5    2.20    1.50
  -1  -3   5    3.00    1.40
  -1   3  -5    0.10    0.80
   1   3   5    2.00    1.20
  -1  -3   5    4.00    1.70
  -1  -3   5    1.40    1.00
  -1   3  -5    4.90    1.00
   1  -3  -5    3.50    1.40
  -1   3  -5    1.50    1.40
  -1   3  -5    1.40    0.90
  -1  -3   5    1.10    0.80
   1   3   5    2.10    1.00
   1   3   5    1.50    1.50
  -1  -3   5    2.00    0.80
   1  -3   5    2.00    0.90
   1   3  -5    2.20    0.80
   1  -3   5    3.00    0.90
  -1  -3  -5    1.90    1.00
   1   3  -5    3.40    0.80
   1   3  -5    2.60    1.60
  -1  -3  -5    2.30    1.20
   1  -3   5    3.50    1.00
  -1  -3  -5    0.00    1.50
  -1   3   5    3.00    1.30
   1  -3   5    2.40    1.50
   1  -3   5    2.20    1.40
  -1   3   5    4.40    1.60
  -1  -3  -5    2.30    1.10
  -1  -3  -5    3.00    1.20
  -1  -4   5  127.69    3.00
  -1  -4   5  137.39    5.20
   1  -4  -5  123.79    4.20
   1  -4  -5  129.09    4.30
   1  -4  -5  128.19    5.80
   1   4   5  126.29    4.10
   1   4   5  128.49    4.10
   1  -4  -5  122.49    5.40
  -1  -4   5  134.79    4.20
  -1   4  -5  128.09    4.90
   1   4   5  132.09    3.60
  -1  -4   5  132.29    5.20
  -1  -4   5  130.19    3.00
  -1   4  -5  131.69    3.60
  -1   4  -5  133.69    3.50
  -1  -4  -5  128.59    4.10
   1  -4   5  125.19    5.80
  -1  -4  -5  123.09    4.30
   1  -4   5  130.59    4.90
   1   4  -5  129.59    3.00
   1   4  -5  130.29    3.00
  -1   4   5  138.19    5.20
  -1  -4  -5  127.79    5.10
  -1  -4  -5  124.99    4.10
   1   4  -5  128.09    5.20
  -1   4   5  128.89    4.20
  -1  -4  -5  133.59    3.60
   1  -4   5  130.89    3.40
  -1   4   5  138.99    4.30
   1  -4   5  133.99    3.40
   1  -4   5  125.49    3.90
   1  -5  -5  310.47    6.30
   1  -5  -5  322.57    9.30
  -1   5  -5  319.27    6.60
  -1   5  -5  314.77    9.00
  -1  -5   5  331.27    8.30
  -1   5  -5  318.67    6.70
   1   5   5  319.47    7.70
   1  -5  -5  302.17    6.30
  -1  -5   5  327.67    9.40
   1  -5  -5  329.47   11.00
   1   5   5  319.57    7.30
  -1  -5   5  323.37    8.30
  -1  -5   5  315.97    8.90
   1  -5  -5  311.67    7.80
   1   5   5  311.27    7.70
   1  -5  -5  318.67    7.80
  -1  -5  -5  323.37    8.40
   1  -5   5  311.37    7.90
   1  -5   5  320.57    6.60
  -1   5   5  318.37    9.20
  -1  -5  -5  318.77    7.70
  -1  -5  -5  316.67    7.70
  -1  -5  -5  325.77    9.40
   1  -5   5  319.47   10.20
  -1   5   5  326.17    7.90
   1  -5   5  312.17    6.60
   1  -5   5  321.47    9.20
  -1   5   5  326.07    7.90
   1   6   5    7.60    1.50
  -1  -6   5    7.00    2.10
  -1  -6   5    4.30    2.10
   1  -6  -5    9.80    2.80
   1  -6  -5    7.30    0.90
   1  -6  -5    6.30    1.60
   1  -6  -5    6.60    1.50
   1  -6  -5    5.70    2.70
  -1  -6   5    5.40    2.30
   1  -6  -5    5.70    0.90
  -1  -6   5    7.40    2.30
   1   6   5    6.40    1.40
   1  -6  -5    6.50    2.80
   1  -6   5   11.60    3.00
  -1  -6  -5    5.00    1.40
  -1   6   5    9.00    2.40
  -1   6   5    5.90    1.50
  -1  -6  -5    5.50    1.50
  -1  -6  -5    6.00    1.90
  -1  -6  -5    5.10    1.40
   1  -6   5    4.90    2.20
  -1   6   5    8.50    1.70
  -1  -6  -5    6.40    2.70
   1  -6   5    8.60    1.90
  -1  -7   5    3.80    2.20
   1   7   5    4.90    1.30
   1  -7  -5    1.50    2.40
   1  -7  -5    3.80    1.50
  -1  -7   5    2.10    2.10
   1   7   5    3.90    1.30
   1  -7  -5    1.50    1.00
   1  -7  -5    7.00    3.20
   1  -7  -5    2.60    1.50
  -1  -7   5    2.30    2.50
  -1  -7   5    1.70    2.50
   1  -7  -5    2.20    0.90
   1  -7  -5    3.80    2.80
  -1  -7  -5    1.20    2.50
   1  -7   5    0.80    2.10
  -1   7   5    4.00    1.50
   1  -7   5    1.30    2.90
  -1  -7  -5    4.50    1.40
  -1   7   5    0.60    2.30
  -1   7   5    3.80    1.40
  -1  -7  -5    4.10    1.60
  -1  -7  -5    0.70    2.20
   1  -7   5    2.50    2.10
   1  -7   5    0.50    2.50
  -1  -7  -5    2.30    1.30
   1  -8  -5   22.80    4.10
   1  -8  -5   22.70    2.30
   1  -8  -5   23.90    1.50
   1  -8  -5   27.70    4.30
   1   8   5   22.80    2.00
   1  -8  -5   26.70    4.90
   1   8   5   21.10    2.00
   1  -8  -5   23.30    2.20
  -1  -8   5   17.30    3.80
  -1  -8   5   25.70    3.50
  -1  -8   5   25.30    3.80
  -1  -8   5   26.90    3.50
   1  -8  -5   21.20    1.60
  -1  -8  -5   26.80    3.40
  -1  -8  -5   23.90    3.40
   1  -8   5   18.90    3.00
   1  -8   5   24.60    3.80
  -1  -8  -5   18.70    1.90
  -1  -8  -5   26.90    4.20
   1  -8   5   23.50    4.30
  -1  -8  -5   23.20    2.40
  -1  -8  -5   19.90    2.00
   1  -8   5   20.20    3.90
  -1   8   5   24.90    2.30
  -1   8   5   22.80    2.10
  -1  -9   5   -3.80    2.50
  -1  -9   5   -5.20    3.00
   1  -9  -5    6.60    3.50
  -1  -9   5   -1.30    2.50
   1  -9  -5    0.30    3.00
  -1  -9   5    3.70    2.50
   1  -9  -5   -1.20    3.10
   1  -9  -5    2.10    1.00
  -1  -9  -5   -1.10    1.60
  -1  -9  -5   -7.60    3.40
  -1  -9  -5   -3.40    2.50
  -1   9   5   -0.40    1.10
   1  -9   5    0.70    2.50
  -1  -9  -5   -0.60    3.00
   1  -9   5    0.60    2.40
   1  -9   5   -0.80    3.00
   1  -9   5   -2.30    3.10
  -1 -10   5    6.70    3.00
  -1 -10   5    4.60    3.40
   1 -10  -5    4.40    3.70
   1 -10  -5   11.70    4.40
  -1 -10   5    7.80    3.20
  -1 -10   5   20.00    3.90
  -1 -10  -5    8.10    3.00
   1 -10   5    8.20    3.20
  -1 -10  -5    2.60    3.80
  -1 -10  -5    7.40    1.70
   1 -10   5   12.40    4.00
  -1 -10  -5   10.90    4.20
   1 -10   5    3.90    2.60
   1 -10   5    7.30    4.00
  -1 -11   5    2.30    3.00
  -1 -11   5    5.40    2.60
   1 -11  -5    6.10    3.70
   1 -11  -5    4.30    4.20
   1 -11  -5    3.70    3.40
   1 -11   5    4.00    2.60
  -1 -11  -5    6.40    3.30
   1 -11   5    3.30    3.10
   1 -11   5   -2.10    3.30
   1 -11   5   12.60    3.90
  -1 -11  -5   -1.30    3.00
  -1 -11  -5    5.80    2.90
   2   0  -5    0.70    1.40
  -2   0   5   -1.80    1.40
   2   0  -5    1.20    1.50
  -2   0   5   -1.80    1.30
  -2   0   5   -0.60    1.70
  -2   0  -5    0.10    1.20
   2   0   5    0.20    1.40
   2   0  -5    0.40    1.60
  -2   0  -5   -1.50    1.40
   2   0  -5    1.20    1.20
   2   0  -5    0.20    1.50
  -2   0  -5   -1.80    1.30
  -2   0  -5    3.80    1.60
   2   0   5   -2.20    1.50
  -2   0   5   -1.60    1.10
  -2   0   5    3.30    1.40
   2   0   5    0.90    1.50
   2   0   5    0.40    1.70
   2   1   5 3734.53   97.69
   2  -1  -5 3875.01   90.59
  -2   1  -5 3864.11   88.89
  -2  -1   5 3778.92   87.39
  -2  -1  -5 3872.31  107.19
   2  -1   5 3815.62   88.79
  -2   1   5 3859.31   90.09
   2   1  -5 3886.61   87.89
   2   2   5  538.55   11.90
   2  -2  -5  545.15   12.00
  -2   2  -5  537.55   12.30
   2  -2  -5  545.45   11.10
  -2  -2   5  549.74   12.40
   2  -2  -5  529.55   12.00
  -2  -2   5  527.45   11.50
  -2  -2   5  543.45   11.50
  -2  -2   5  551.54   11.60
   2   2   5  525.25   11.80
   2  -2  -5  553.04   12.30
  -2  -2   5  535.05   12.20
   2   2   5  531.55   10.80
  -2   2  -5  519.65   11.60
  -2   2  -5  546.85   11.00
   2   2   5  540.65   11.60
   2  -2  -5  554.04   13.10
   2  -2   5  545.05   11.70
   2  -2   5  567.34   13.30
   2   2  -5  572.74   12.50
  -2   2   5  529.05   11.90
  -2   2   5  538.65   12.00
  -2   2   5  537.35   11.10
  -2  -2  -5  557.14   12.00
   2  -2   5  537.65   11.00
  -2   2   5  549.25   12.20
   2   2  -5  527.85   11.50
  -2  -2  -5  532.55   11.90
   2   2  -5  542.25   12.30
   2  -2   5  558.84   12.40
  -2  -2  -5  531.15   10.80
  -2  -2  -5  536.15   11.60
   2  -3  -5   97.29    3.90
  -2  -3   5  101.09    3.30
  -2   3  -5  102.89    3.50
  -2  -3   5  101.79    3.30
   2  -3  -5  101.69    2.90
   2   3   5   98.79    3.50
   2  -3  -5  102.39    3.90
  -2   3  -5  103.09    3.20
  -2  -3   5   95.79    4.30
  -2   3  -5  104.09    4.30
  -2  -3   5  101.99    4.00
   2  -3  -5  100.79    4.20
   2   3   5   92.29    3.60
   2  -3  -5   96.09    4.80
  -2   3  -5  102.89    3.50
  -2  -3   5  100.79    2.60
   2  -3   5  104.19    5.20
   2  -3   5  101.09    3.50
  -2   3   5  100.59    4.20
  -2  -3  -5  100.39    2.60
  -2  -3  -5  102.09    3.70
   2  -3   5   99.99    4.30
   2  -3   5   96.59    3.50
  -2   3   5  100.29    2.90
   2   3  -5   95.99    4.20
   2   3  -5  102.79    3.20
  -2  -3  -5  102.69    3.80
  -2   3   5  101.49    3.80
   2   3  -5   98.69    4.10
   2   3  -5  103.59    3.30
  -2   3   5  102.69    3.90
  -2  -3  -5  100.99    3.50
   2   4   5    7.80    1.60
   2  -4  -5    6.60    2.50
  -2  -4   5    9.40    1.30
   2  -4  -5    8.10    1.80
   2  -4  -5    3.30    2.50
   2  -4  -5   10.90    2.20
   2   4   5    9.30    1.70
  -2  -4   5   12.30    1.50
  -2  -4   5    9.70    1.40
   2   4   5    7.00    1.60
   2  -4  -5    6.60    1.90
  -2  -4   5   12.10    2.10
   2  -4  -5   10.40    1.20
   2  -4   5   16.10    3.10
  -2   4   5    8.60    1.90
  -2  -4  -5    9.70    1.70
  -2  -4  -5   13.00    2.40
   2   4  -5    8.90    2.20
   2   4  -5    9.60    1.30
  -2  -4  -5    8.40    1.70
  -2  -4  -5    8.00    1.70
  -2  -4  -5    7.70    1.20
   2   4  -5   11.20    2.00
   2   4  -5    9.20    1.30
  -2   4   5   11.90    2.20
   2  -5  -5    4.90    1.70
   2   5   5    2.50    1.40
  -2   5  -5    3.80    1.30
   2  -5  -5    3.00    1.00
  -2  -5   5    3.90    1.50
   2  -5  -5    4.10    2.10
   2   5   5    5.90    1.50
  -2   5  -5    0.30    1.10
  -2  -5   5    2.90    0.90
  -2  -5   5    4.40    2.40
  -2   5  -5    2.30    2.30
   2   5   5    5.40    1.50
  -2   5  -5    4.80    1.60
  -2  -5   5    3.70    0.80
   2  -5  -5    5.10    2.50
  -2  -5   5    4.10    1.90
   2  -5  -5    3.90    2.50
  -2   5   5    4.90    1.60
   2  -5   5    3.30    2.40
   2   5  -5    2.00    1.80
  -2  -5  -5    3.30    1.40
  -2   5   5    6.30    2.10
  -2  -5  -5    2.90    1.50
  -2  -5  -5    4.70    2.20
   2  -5   5    5.40    1.60
  -2   5   5    4.90    1.60
  -2  -5  -5    3.60    1.60
   2  -5   5    4.60    1.30
   2  -5   5    3.90    2.60
  -2  -5  -5    2.00    1.30
   2   5  -5    2.90    0.90
   2  -5   5    2.70    1.20
   2  -6  -5  144.09    6.20
  -2  -6   5  138.39    6.10
   2   6   5  132.49    4.50
   2   6   5  132.99    4.40
  -2   6  -5  141.19    5.00
  -2  -6   5  135.59    5.90
  -2   6  -5  122.89    3.80
   2  -6  -5  137.59    6.70
  -2  -6   5  128.69    5.00
   2  -6  -5  129.89    3.50
   2  -6  -5  134.69    6.70
   2  -6  -5  134.99    4.90
   2  -6  -5  132.99    3.50
   2   6   5  136.89    4.50
  -2   6  -5  136.19    3.90
  -2  -6   5  127.09    5.30
   2  -6   5  134.19    3.80
   2  -6   5  130.99    3.70
  -2  -6  -5  140.19    6.30
  -2  -6  -5  125.79    4.40
   2  -6   5  137.39    5.00
  -2   6   5  127.79    5.80
   2  -6   5  131.39    6.10
  -2   6   5  126.79    4.70
  -2   6   5  135.19    4.70
  -2  -6  -5  137.19    4.60
  -2  -6  -5  126.39    4.40
  -2  -6  -5  131.49    4.50
   2  -6   5  144.09    7.40
  -2  -6  -5  135.29    4.70
  -2   7  -5  301.97    6.60
   2  -7  -5  295.57    6.70
   2   7   5  319.77    8.50
  -2  -7   5  312.77   10.00
  -2  -7   5  325.87   12.00
  -2  -7   5  310.17    9.40
  -2  -7   5  314.37   10.00
   2  -7  -5  307.97    8.10
   2  -7  -5  305.07   11.00
   2  -7  -5  308.97    8.20
   2  -7  -5  302.77   10.90
   2  -7  -5  304.07    6.70
   2  -7  -5  325.87   10.40
  -2   7  -5  299.67    6.60
   2  -7   5  318.67   10.70
   2  -7   5  299.27    6.40
  -2   7   5  303.67   10.20
  -2   7   5  307.17    8.20
   2  -7   5  319.57    8.90
   2  -7   5  325.27   11.80
  -2  -7  -5  301.57    7.60
  -2  -7  -5  312.47    7.70
  -2  -7  -5  306.77    8.40
   2  -7   5  308.67    6.40
  -2   7   5  316.77    8.20
  -2  -7  -5  306.57   10.30
  -2  -7  -5  313.77    8.30
  -2  -7  -5  301.37    8.10
  -2  -8   5   -1.50    2.90
   2  -8  -5    1.00    1.90
  -2  -8   5   -2.50    2.60
  -2  -8   5   -1.10    2.30
   2   8   5   -3.00    1.10
   2  -8  -5    0.10    0.90
   2  -8  -5    4.20    4.00
  -2  -8   5   -0.40    2.30
   2  -8  -5    7.00    3.10
   2  -8  -5   -0.40    0.90
   2   8   5    0.60    1.30
   2  -8  -5   -3.10    3.60
   2  -8  -5   -1.20    1.60
  -2  -8  -5   -1.00    1.90
   2  -8   5   -3.00    2.40
   2  -8   5    0.60    3.50
  -2   8   5   -0.90    1.40
  -2  -8  -5   -1.10    1.30
   2  -8   5   -2.10    2.90
  -2  -8  -5    2.20    2.00
  -2  -8  -5   -0.20    1.30
  -2  -8  -5    1.00    1.90
  -2   8   5   -3.70    2.30
   2  -8   5    0.90    2.20
  -2   8   5    1.70    1.60
   2  -9  -5   53.59    5.90
  -2  -9   5   40.30    4.80
  -2  -9   5   29.10    3.60
   2   9   5   36.50    1.70
   2  -9  -5   34.30    4.60
  -2  -9   5   28.90    4.30
   2  -9  -5   33.50    2.40
  -2  -9   5   43.40    4.40
   2  -9  -5   37.50    2.60
   2  -9   5   34.60    4.90
  -2  -9  -5   31.30    3.40
   2  -9   5   40.00    4.10
   2  -9   5   39.20    3.90
  -2  -9  -5   35.70    3.60
   2  -9   5   35.30    5.40
  -2   9   5   43.40    2.70
  -2  -9  -5   46.10    5.60
  -2 -10   5   15.10    3.70
  -2 -10   5   17.90    4.10
  -2 -10   5   17.00    3.40
  -2 -10   5   12.20    3.70
   2 -10  -5   12.60    3.70
   2 -10  -5   24.60    5.40
   2 -10   5   19.10    4.90
  -2 -10  -5   15.60    4.30
  -2  10   5   21.30    2.00
  -2 -10  -5   17.70    3.60
   2 -10   5   22.50    3.60
  -2 -10  -5   19.00    4.40
   2 -10   5   13.30    4.30
   2 -10   5   24.30    3.90
  -2 -10  -5   27.70    3.30
   2 -10   5   17.10    3.40
   3   0  -5    0.20    1.20
   3   0   5   -1.00    1.50
   3   0  -5    0.00    1.60
  -3   0   5    2.50    1.20
   3   0  -5    0.20    1.60
   3   0  -5   -0.50    1.30
   3   0  -5   -0.70    1.40
  -3   0  -5   -1.50    1.60
   3   0   5    0.90    1.60
   3   0   5    0.90    1.60
  -3   0  -5    3.20    1.50
  -3   0  -5    0.80    1.40
   3   0  -5    2.10    1.70
  -3   0   5   -0.40    1.50
  -3   0  -5    0.10    1.50
  -3   0   5    2.40    1.60
  -3   0  -5    0.40    1.60
  -3   0   5    1.00    1.70
  -3   0   5    2.30    1.70
   3   0   5    0.60    1.60
   3   1   5  182.68    5.20
  -3  -1   5  186.88    5.90
   3   1   5  185.58    5.70
  -3   1  -5  191.78    5.70
  -3   1  -5  194.58    5.10
  -3  -1   5  186.58    5.90
   3   1   5  187.98    5.90
   3  -1  -5  187.68    5.70
   3  -1  -5  189.08    5.50
  -3  -1   5  183.28    5.60
   3  -1  -5  200.48    6.60
   3  -1  -5  192.08    5.80
   3  -1  -5  200.78    5.70
  -3   1  -5  180.88    5.80
  -3  -1   5  192.28    5.50
  -3   1  -5  186.28    5.70
   3   1   5  193.48    5.70
   3  -1  -5  193.38    5.90
  -3   1  -5  195.18    6.00
  -3  -1   5  189.08    5.60
   3  -1   5  188.88    5.80
  -3   1   5  188.58    6.50
  -3  -1  -5  189.48    5.70
   3   1  -5  178.58    5.90
   3   1  -5  182.78    5.50
   3  -1   5  196.88    5.90
   3   1  -5  188.78    5.70
  -3   1   5  193.08    5.90
   3   1  -5  188.58    5.90
   3  -1   5  186.08    5.80
   3   1  -5  183.88    4.40
  -3   1   5  183.38    5.60
   3   1  -5  190.28    5.50
  -3  -1  -5  187.98    5.70
  -3   1   5  186.68    5.30
  -3  -1  -5  183.68    5.70
  -3   1   5  186.18    5.70
   3  -1   5  174.38    5.50
   3  -2  -5  161.18    5.50
  -3  -2   5  151.28    4.90
   3   2   5  154.68    5.10
   3  -2  -5  164.08    5.50
   3   2   5  165.88    5.10
   3  -2  -5  163.78    6.30
  -3   2  -5  162.28    4.50
   3  -2  -5  159.78    5.40
  -3   2  -5  162.98    5.20
  -3  -2   5  159.28    5.60
  -3   2  -5  161.08    5.20
  -3  -2   5  162.38    5.40
   3   2   5  151.28    5.10
  -3   2  -5  154.88    5.60
   3  -2  -5  157.08    5.30
  -3  -2   5  159.18    5.00
   3  -2  -5  163.88    4.70
   3   2   5  159.98    3.90
  -3  -2   5  160.98    5.00
  -3   2   5  162.68    4.80
   3   2  -5  158.08    5.30
  -3   2   5  161.28    5.30
   3  -2   5  162.08    5.70
   3   2  -5  151.48    4.80
  -3  -2  -5  157.48    5.20
   3  -2   5  159.98    5.40
  -3   2   5  157.88    5.30
  -3  -2  -5  162.08    5.30
   3   2  -5  155.68    5.50
   3  -2   5  163.38    5.20
  -3  -2  -5  158.18    5.10
   3  -2   5  151.38    4.50
  -3   2   5  164.08    5.30
   3  -2   5  149.69    5.00
   3  -3  -5  684.83   15.70
  -3  -3   5  677.03   14.40
  -3   3  -5  676.93   15.80
  -3  -3   5  668.13   15.00
  -3   3  -5  663.33   14.20
  -3   3  -5  678.03   14.80
  -3  -3   5  664.33   14.30
   3   3   5  677.23   14.90
   3  -3  -5  660.93   14.10
  -3  -3   5  658.43   12.70
  -3  -3   5  692.43   17.00
   3  -3  -5  677.73   15.90
   3  -3  -5  678.43   15.20
   3  -3  -5  656.93   15.00
   3   3   5  677.73   14.80
   3  -3  -5  644.04   16.50
   3   3   5  676.33   14.80
  -3  -3   5  692.93   15.00
   3   3  -5  673.33   14.40
   3  -3   5  659.43   14.90
  -3   3   5  670.33   15.00
  -3  -3  -5  683.83   14.90
   3  -3   5  693.03   16.10
   3  -3   5  699.83   14.80
   3   3  -5  673.33   15.50
   3  -3   5  652.73   15.40
  -3  -3  -5  667.53   14.80
   3  -3   5  676.43   14.20
  -3  -3  -5  659.93   14.80
  -3   3   5  675.83   14.10
  -3   3   5  693.73   15.20
   3   3  -5  690.93   15.10
  -3   3   5  674.33   15.40
   3   3  -5  662.33   14.30
  -3  -4   5    4.50    2.30
   3  -4  -5    1.30    2.30
   3   4   5    3.60    1.60
   3  -4  -5    4.00    1.90
  -3  -4   5    5.00    1.50
  -3   4  -5    3.50    2.00
  -3  -4   5    2.70    1.40
  -3   4  -5    2.40    1.50
   3  -4  -5   -2.10    2.50
  -3   4  -5    6.90    1.60
   3  -4  -5    3.50    1.90
  -3  -4   5    4.30    2.00
   3   4   5    4.20    1.80
  -3  -4   5    2.50    1.00
   3  -4  -5    2.50    1.40
  -3   4  -5    2.30    1.40
   3  -4  -5    3.60    2.10
   3  -4   5    4.00    1.60
   3   4  -5    2.30    1.30
   3  -4   5    2.70    1.90
   3  -4   5    3.60    2.20
  -3  -4  -5    2.50    1.60
  -3   4   5    3.30    1.70
  -3   4   5    2.20    1.80
   3  -4   5    3.90    1.60
   3  -4   5    3.90    1.50
   3   4  -5    4.10    1.30
  -3   4   5    4.80    1.40
  -3   4   5    6.20    1.80
  -3  -4  -5    5.00    2.00
   3   4  -5    2.50    2.10
   3   4  -5    4.00    1.80
  -3  -4  -5    4.50    1.70
  -3   5  -5  190.78    7.30
  -3  -5   5  184.58    6.30
  -3  -5   5  182.08    6.90
  -3   5  -5  189.68    5.60
  -3  -5   5  183.78    5.00
   3   5   5  184.38    5.80
  -3   5  -5  182.78    5.70
  -3  -5   5  187.28    5.20
  -3   5  -5  183.58    5.60
  -3  -5   5  188.28    5.10
   3   5   5  183.08    6.00
   3  -5  -5  189.08    6.20
   3  -5  -5  189.88    6.20
   3  -5  -5  183.58    5.00
   3   5   5  186.08    5.80
   3  -5  -5  197.08    7.00
   3  -5  -5  189.88    8.00
   3  -5  -5  178.68    7.50
   3  -5   5  187.38    5.60
  -3   5   5  188.48    6.10
   3  -5   5  183.98    6.50
   3  -5   5  191.48    5.80
   3   5  -5  182.38    5.00
   3   5  -5  185.68    6.90
  -3  -5  -5  185.88    6.00
  -3   5   5  180.88    6.00
   3  -5   5  184.38    5.60
  -3   5   5  191.28    6.90
   3  -5   5  192.58    7.30
  -3  -5  -5  172.68    5.70
  -3  -5  -5  186.88    5.80
   3   5  -5  188.98    5.10
   3   5  -5  194.18    6.40
   3  -5   5  186.68    8.30
  -3  -6   5   53.09    3.80
  -3   6  -5   52.49    2.90
   3  -6  -5   50.79    4.90
  -3  -6   5   49.80    2.20
   3   6   5   52.79    3.00
  -3  -6   5   53.09    4.80
   3  -6  -5   47.60    3.50
  -3  -6   5   51.29    2.20
   3   6   5   46.70    3.80
   3  -6  -5   53.59    5.30
  -3   6  -5   51.09    3.50
   3  -6  -5   50.89    3.50
   3   6   5   50.89    3.20
  -3  -6   5   50.29    3.10
  -3   6  -5   50.69    2.90
   3  -6  -5   47.60    4.30
  -3   6  -5   52.99    4.40
   3  -6  -5   46.90    2.50
  -3  -6  -5   52.99    3.60
   3  -6   5   48.90    2.90
  -3  -6  -5   51.99    3.20
   3   6  -5   49.70    4.00
   3   6  -5   49.60    2.20
  -3   6   5   54.39    3.40
   3   6  -5   49.99    2.20
  -3  -6  -5   52.59    3.20
  -3   6   5   49.80    4.30
   3  -6   5   50.49    5.50
   3  -6   5   52.29    4.00
   3  -6   5   44.50    2.90
  -3   6   5   50.59    3.50
   3  -6   5   57.59    4.80
  -3  -6  -5   50.49    4.50
   3  -7  -5  156.68    4.50
  -3   7  -5  162.18    5.00
   3   7   5  161.38    6.00
  -3  -7   5  167.28    7.20
   3   7   5  155.38    5.30
   3  -7  -5  167.58    6.00
   3  -7  -5  157.88    8.10
  -3  -7   5  165.28    5.90
   3  -7  -5  176.28   10.20
  -3   7  -5  165.38    6.20
  -3   7  -5  165.08    5.00
   3   7   5  156.68    5.20
   3  -7  -5  168.78    7.40
  -3   7   5  163.98    5.90
  -3   7   5  163.08    5.80
   3  -7   5  161.68    4.90
  -3  -7  -5  157.48    4.10
   3  -7   5  167.08    8.10
  -3  -7  -5  164.78    7.60
  -3  -7  -5  164.08    5.30
   3  -7   5  158.48    6.60
  -3   7   5  155.78    8.20
   3  -7   5  168.98    6.20
   3  -7   5  174.48    9.10
   3  -7   5  164.88    5.00
  -3  -7  -5  154.68    4.10
  -3  -7  -5  167.68    7.00
  -3  -7  -5  158.38    5.40
   3  -8  -5   31.10    3.20
  -3   8  -5   31.60    2.00
  -3  -8   5   34.30    4.50
[truncated: 6,108,702 more chars]
