# Supplementary material for: Synthesis and structure of 4-hy­droxy-N-iso­propyl­tryptamine (4-HO-NiPT) and its precursors
Source: Acta Crystallogr E Crystallogr Commun. 2023 Mar 10;79(Pt 4):280–6. doi: 10.1107/S2056989023002098 (PMC10088304; doi:10.1107/S2056989023002098)
Supplement: Supplementary file 2 [file e-79-00280-1sup2.hkl]

data_1                                                                          
_shelx_title ' umd2762f_a.res in Pbca'                                          
_shelx_refln_list_code          4                                               
_shelx_F_calc_maximum      148.33                                               
_exptl_crystal_F_000       944.00                                               
_reflns_d_resolution_high  0.7994                                               
                                                                                
loop_                                                                           
 _space_group_symop_operation_xyz                                               
 'x, y, z'                                                                      
 '-x+1/2, -y, z+1/2'                                                            
 '-x, y+1/2, -z+1/2'                                                            
 'x+1/2, -y+1/2, -z'                                                            
 '-x, -y, -z'                                                                   
 'x-1/2, y, -z-1/2'                                                             
 'x, -y-1/2, z-1/2'                                                             
 '-x-1/2, y-1/2, z'                                                             
                                                                                
_cell_length_a     9.8201                                                       
_cell_length_b     9.0067                                                       
_cell_length_c    26.9950                                                       
_cell_angle_alpha  90.000                                                       
_cell_angle_beta   90.000                                                       
_cell_angle_gamma  90.000                                                       
                                                                                
_shelx_F_squared_multiplier     1.000                                           
                                                                                
loop_                                                                           
 _refln_index_h                                                                 
 _refln_index_k                                                                 
 _refln_index_l                                                                 
 _refln_F_squared_calc                                                          
 _refln_F_squared_meas                                                          
 _refln_F_squared_sigma                                                         
 _refln_observed_status                                                         
   2   0   0      16639.29      17162.79       418.65 o                         
   4   0   0        779.83        752.95         5.99 o                         
   6   0   0       3309.00       3202.34        20.22 o                         
   8   0   0        246.89        241.68         4.44 o                         
  10   0   0       1121.51       1096.51        14.74 o                         
  12   0   0         20.90         21.62         5.53 o                         
   2   1   0        118.43        123.57         5.68 o                         
   4   1   0        487.76        492.12         3.23 o                         
   6   1   0         21.24         12.54         1.15 o                         
   8   1   0          1.15         22.25         2.60 o                         
  10   1   0        229.07        233.10         4.66 o                         
  12   1   0         56.03         46.65         4.87 o                         
   0   2   0       1120.65       1037.06         7.66 o                         
   2   2   0      12539.71      11874.91       158.96 o                         
   4   2   0       3218.91       3160.79        15.25 o                         
   6   2   0          8.20          8.82         1.09 o                         
   8   2   0        148.21        132.97         2.53 o                         
  10   2   0          0.89         -0.56         1.98 o                         
  12   2   0          6.40          3.84         3.74 o                         
   2   3   0       1113.64       1249.62         6.61 o                         
   4   3   0         52.22         63.84         3.15 o                         
   6   3   0         60.38         74.23         2.10 o                         
   8   3   0          6.92          2.57         1.39 o                         
  10   3   0         13.73          7.96         2.04 o                         
   0   4   0        761.47        706.87         5.69 o                         
   2   4   0        233.25        244.16         2.15 o                         
   4   4   0        668.04        653.32         4.33 o                         
   6   4   0         53.54         57.61         1.60 o                         
   8   4   0         20.23         18.79         1.74 o                         
  10   4   0          0.00          3.87         2.09 o                         
   2   5   0        674.53        684.41         4.26 o                         
   4   5   0        205.76        218.25         2.28 o                         
   6   5   0         89.81         83.01         2.19 o                         
   8   5   0          0.89         -1.15         1.23 o                         
  10   5   0         14.30         19.12         1.90 o                         
   0   6   0          5.61          9.13         2.44 o                         
   2   6   0        209.77        188.83         2.54 o                         
   4   6   0       1048.36       1026.15         6.51 o                         
   6   6   0        106.71        112.29         3.03 o                         
   8   6   0         17.45         19.36         2.13 o                         
  10   6   0          0.00          1.31         2.47 o                         
   2   7   0          0.14         -0.92         0.92 o                         
   4   7   0         48.19         49.62         1.45 o                         
   6   7   0         43.72         48.39         2.07 o                         
   8   7   0        100.34         85.94         3.47 o                         
   0   8   0        624.19        652.72        13.77 o                         
   2   8   0         81.51         74.91         1.75 o                         
   4   8   0         75.66         75.72         1.82 o                         
   6   8   0         14.04         18.95         1.79 o                         
   8   8   0        212.69        207.15         4.97 o                         
   2   9   0        244.98        222.32         4.26 o                         
   4   9   0          0.09         -1.48         1.51 o                         
   6   9   0          8.25         12.66         1.53 o                         
   0  10   0        242.00        252.05         6.96 o                         
   2  10   0         20.08         18.75         2.33 o                         
   4  10   0         28.42         42.98         2.54 o                         
   2  11   0         22.14         15.51         2.17 o                         
   1   1   1       1609.67       1475.92         6.30 o                         
   2   1   1      10579.65      10545.55        80.02 o                         
   3   1   1       2329.01       2255.28         7.40 o                         
   4   1   1        120.91        116.90         1.10 o                         
   5   1   1        484.72        533.63         2.64 o                         
   6   1   1         99.74        104.51         1.31 o                         
   7   1   1        121.01        118.79         1.50 o                         
   8   1   1        425.93        381.40         2.60 o                         
   9   1   1          1.40         10.42         1.29 o                         
  10   1   1        223.33        226.72         3.44 o                         
  11   1   1          0.09          3.11         1.99 o                         
  12   1   1          0.45          1.78         2.69 o                         
   0   2   1       2435.22       2364.15        16.17 o                         
   1   2   1       1169.09       1108.59         4.04 o                         
   2   2   1         11.91         12.03         0.56 o                         
   3   2   1         81.39         86.36         1.02 o                         
   4   2   1         28.10         34.44         0.92 o                         
   5   2   1       1623.04       1686.21         6.13 o                         
   6   2   1        215.18        224.93         1.79 o                         
   7   2   1        473.53        484.87         2.80 o                         
   8   2   1          5.85          7.18         0.99 o                         
   9   2   1          2.17         -0.29         1.21 o                         
  10   2   1          2.64         -1.18         1.39 o                         
  11   2   1         22.38         25.06         2.14 o                         
  12   2   1          4.14          7.17         2.55 o                         
   1   3   1         65.25         62.40         0.73 o                         
   2   3   1         19.21         17.35         0.51 o                         
   3   3   1        514.89        549.53         3.61 o                         
   4   3   1       3739.55       3810.72        13.07 o                         
   5   3   1        101.69         92.33         1.36 o                         
   6   3   1        403.23        408.55         2.42 o                         
   7   3   1        314.77        319.22         2.46 o                         
   8   3   1          1.05         -0.57         1.01 o                         
   9   3   1          8.55          7.54         1.36 o                         
  10   3   1         13.78         14.13         1.51 o                         
  11   3   1         16.76         20.46         1.82 o                         
   0   4   1        141.36        154.83         4.73 o                         
   1   4   1        569.44        583.65         2.55 o                         
   2   4   1        623.19        684.99         3.05 o                         
   3   4   1        138.05        161.84         1.35 o                         
   4   4   1         43.49         50.73         1.11 o                         
   5   4   1         15.32         16.85         0.87 o                         
   6   4   1        163.30        173.26         1.68 o                         
   7   4   1          4.84          6.53         0.89 o                         
   8   4   1          0.30         -1.09         1.09 o                         
   9   4   1          4.29          2.13         1.22 o                         
  10   4   1          9.67          9.97         1.51 o                         
  11   4   1          0.93          5.67         1.61 o                         
   1   5   1         95.69        101.03         0.96 o                         
   2   5   1        155.75        165.70         1.21 o                         
   3   5   1        231.63        217.60         1.58 o                         
   4   5   1         61.77         73.16         1.13 o                         
   5   5   1         27.33         30.68         1.04 o                         
   6   5   1         80.89         81.67         1.45 o                         
   7   5   1         27.73         27.91         1.30 o                         
   8   5   1          3.02          4.03         1.11 o                         
   9   5   1         75.95         83.36         2.12 o                         
  10   5   1         21.64         26.75         1.65 o                         
  11   5   1          2.71          0.07         2.14 o                         
   0   6   1        167.04        155.92         3.27 o                         
   1   6   1        238.52        250.87         1.95 o                         
   2   6   1        793.73        838.61         3.76 o                         
   3   6   1         78.17         82.59         1.04 o                         
   4   6   1        133.70        147.41         2.48 o                         
   5   6   1         13.35          9.00         0.90 o                         
   6   6   1        174.47        163.41         2.33 o                         
   7   6   1        100.63         94.48         2.03 o                         
   8   6   1          1.52         -1.17         1.25 o                         
   9   6   1         12.72         13.23         1.50 o                         
  10   6   1          3.71          3.30         1.53 o                         
   1   7   1         53.19         51.62         1.41 o                         
   2   7   1         21.30         20.23         0.66 o                         
   3   7   1        113.12        129.64         1.42 o                         
   4   7   1        165.44        142.18         1.61 o                         
   5   7   1          0.00          1.23         0.99 o                         
   6   7   1        279.14        257.99         2.59 o                         
   7   7   1         20.44         26.66         1.61 o                         
   8   7   1          9.67         10.34         1.38 o                         
   9   7   1          1.11          2.89         1.49 o                         
   0   8   1          3.11         10.32         1.97 o                         
   1   8   1          0.01         -1.26         1.26 o                         
   2   8   1        129.73        131.62         1.66 o                         
   3   8   1         91.44         78.47         1.52 o                         
   4   8   1         67.25         57.28         1.03 o                         
   5   8   1         53.52         46.14         1.27 o                         
   6   8   1          2.50          1.79         1.11 o                         
   7   8   1         11.03         10.15         1.39 o                         
   8   8   1          0.43          6.73         1.42 o                         
   1   9   1        213.48        257.07         4.13 o                         
   2   9   1         55.81         60.82         2.04 o                         
   3   9   1         17.05         14.57         1.22 o                         
   4   9   1          0.62          1.34         1.03 o                         
   5   9   1         18.21         18.25         1.10 o                         
   6   9   1          7.83          7.51         1.03 o                         
   7   9   1          5.64          7.61         1.17 o                         
   0  10   1        151.75        172.77         4.21 o                         
   1  10   1         34.72         41.97         2.04 o                         
   2  10   1         20.86         27.80         1.78 o                         
   3  10   1         64.76         67.46         2.16 o                         
   4  10   1          7.25         12.37         1.11 o                         
   5  10   1          1.83          3.48         1.23 o                         
   1  11   1          5.28          2.77         1.33 o                         
   2  11   1          0.03          1.64         1.37 o                         
   2   0   2       1893.50       1669.52         7.75 o                         
   3   0   2       7301.44       7079.30        44.83 o                         
   4   0   2        181.97        163.29         3.68 o                         
   5   0   2        239.82        245.58         2.37 o                         
   6   0   2         16.37         18.21         1.22 o                         
   7   0   2         55.43         44.60         1.54 o                         
   8   0   2        373.44        370.13         3.62 o                         
   9   0   2          0.00          2.95         1.89 o                         
  10   0   2        112.98        143.35         4.46 o                         
  11   0   2         43.65         47.95         3.87 o                         
  12   0   2          5.08          6.73         3.80 o                         
   1   1   2       3325.95       3244.84        14.53 o                         
   2   1   2      18782.14      19008.31       136.84 o                         
   3   1   2        566.63        542.10         2.30 o                         
   4   1   2        225.08        236.18         1.58 o                         
   5   1   2          0.16          3.58         0.66 o                         
   6   1   2          5.63         12.22         0.78 o                         
   7   1   2        288.41        289.37         2.11 o                         
   8   1   2        210.33        207.07         1.99 o                         
   9   1   2        691.76        665.05         4.83 o                         
  10   1   2         11.97         23.33         1.73 o                         
  11   1   2         39.14         42.63         2.46 o                         
  12   1   2          5.63         10.15         2.70 o                         
   0   2   2       8451.91       8131.06       137.26 o                         
   1   2   2       1585.71       1568.85         5.75 o                         
   2   2   2      10837.35      10828.21        89.24 o                         
   3   2   2        121.38        147.06         1.12 o                         
   4   2   2       1583.54       1669.61         6.51 o                         
   5   2   2       1813.89       1806.71         7.23 o                         
   6   2   2         56.49         59.31         1.13 o                         
   7   2   2        377.65        415.54         2.66 o                         
   8   2   2          8.98          6.35         0.98 o                         
   9   2   2          0.35         -1.20         1.20 o                         
  10   2   2          0.25         -1.47         1.47 o                         
  11   2   2          3.77          6.18         1.68 o                         
  12   2   2         21.05         27.63         2.85 o                         
   1   3   2        310.80        320.84         1.54 o                         
   2   3   2       1052.19       1029.53         4.01 o                         
   3   3   2       2214.78       2197.30         8.56 o                         
   4   3   2       1378.66       1406.19         5.50 o                         
   5   3   2        839.61        913.06         3.97 o                         
   6   3   2       1093.81       1120.26         4.59 o                         
   7   3   2         35.20         42.68         1.35 o                         
   8   3   2         31.25         32.70         1.27 o                         
   9   3   2         26.58         26.86         1.62 o                         
  10   3   2          0.55         -0.50         1.35 o                         
  11   3   2          1.47          3.08         1.63 o                         
   0   4   2        238.84        255.65         2.61 o                         
   1   4   2        681.12        729.13         3.43 o                         
   2   4   2         13.40         16.29         0.71 o                         
   3   4   2        519.02        612.53         3.00 o                         
   4   4   2        211.12        215.68         1.72 o                         
   5   4   2        856.60        805.71         3.83 o                         
   6   4   2        203.11        208.73         1.87 o                         
   7   4   2         91.47         88.30         1.42 o                         
   8   4   2         11.44          7.97         1.27 o                         
   9   4   2         10.11          4.38         1.30 o                         
  10   4   2          0.05          0.74         1.69 o                         
  11   4   2         98.74         97.46         2.72 o                         
   1   5   2        860.88        868.07         4.13 o                         
   2   5   2        872.97        931.35         3.92 o                         
   3   5   2          0.41          1.06         0.50 o                         
   4   5   2         48.86         58.12         1.15 o                         
   5   5   2          8.47          1.46         0.75 o                         
   6   5   2          1.99          0.27         0.83 o                         
   7   5   2          0.72          3.53         1.03 o                         
   8   5   2         14.48         10.23         1.27 o                         
   9   5   2          5.35          6.19         1.30 o                         
  10   5   2         13.48         15.76         1.50 o                         
   0   6   2         37.17         47.30         1.17 o                         
   1   6   2         75.12         78.85         1.06 o                         
   2   6   2        164.76        165.67         1.50 o                         
   3   6   2         21.43         20.27         0.69 o                         
   4   6   2        252.91        245.58         1.93 o                         
   5   6   2         67.78         67.67         1.33 o                         
   6   6   2         43.28         46.13         1.50 o                         
   7   6   2          7.44         13.68         1.28 o                         
   8   6   2         22.42         18.04         1.58 o                         
   9   6   2         16.06         19.95         1.63 o                         
  10   6   2          2.93          5.68         1.86 o                         
   1   7   2        192.90        200.29         2.73 o                         
   2   7   2         11.65         11.89         0.63 o                         
   3   7   2         64.58         65.29         1.22 o                         
   4   7   2          5.28          3.69         0.85 o                         
   5   7   2         43.89         36.29         1.20 o                         
   6   7   2         15.03         18.35         1.19 o                         
   7   7   2          0.32          3.53         1.25 o                         
   8   7   2         36.97         37.31         1.79 o                         
   9   7   2         31.83         28.40         1.89 o                         
   0   8   2        505.71        553.84         6.66 o                         
   1   8   2         18.41         19.59         1.00 o                         
   2   8   2          9.30         10.35         0.90 o                         
   3   8   2         29.14         30.31         0.94 o                         
   4   8   2          1.03         -0.70         0.70 o                         
   5   8   2          1.70          3.40         0.79 o                         
   6   8   2         26.81         26.60         1.33 o                         
   7   8   2          0.08          5.16         1.43 o                         
   8   8   2         29.72         38.49         2.22 o                         
   1   9   2       1208.97       1216.05         8.17 o                         
   2   9   2         26.58         31.64         1.24 o                         
   3   9   2         62.18         60.27         1.50 o                         
   4   9   2         21.61         26.07         1.26 o                         
   5   9   2          0.24          0.49         0.84 o                         
   6   9   2          0.03          0.98         0.95 o                         
   7   9   2          4.11          5.96         1.19 o                         
   0  10   2         10.51         27.06         2.87 o                         
   1  10   2         92.70         93.03         2.38 o                         
   2  10   2          9.78         10.21         1.37 o                         
   3  10   2          4.54          7.36         1.34 o                         
   4  10   2          6.05          9.12         1.30 o                         
   5  10   2          0.40         -0.18         1.48 o                         
   1  11   2          0.31          0.77         1.21 o                         
   2  11   2         39.28         33.84         1.73 o                         
   1   1   3      10160.63      10128.22        93.92 o                         
   2   1   3      18941.81      19779.24       222.44 o                         
   3   1   3       4302.09       4248.31        13.22 o                         
   4   1   3          0.54          3.93         0.57 o                         
   5   1   3        222.84        246.29         1.69 o                         
   6   1   3         19.75         16.90         0.82 o                         
   7   1   3         47.95         57.84         1.22 o                         
   8   1   3         73.27         84.17         1.56 o                         
   9   1   3         15.64         47.62         2.44 o                         
  10   1   3         16.96         19.66         1.78 o                         
  11   1   3         25.83         26.17         2.36 o                         
  12   1   3         12.40         16.97         2.89 o                         
   0   2   3        182.00        191.74         1.30 o                         
   1   2   3       1911.54       1894.81         6.58 o                         
   2   2   3        145.87        141.14         1.30 o                         
   3   2   3       1977.63       1949.63         6.53 o                         
   4   2   3        751.41        783.96         3.51 o                         
   5   2   3        393.05        462.21         3.03 o                         
   6   2   3          1.28          1.80         0.70 o                         
   7   2   3        356.41        352.69         2.51 o                         
   8   2   3        113.85        101.97         1.70 o                         
   9   2   3         91.26         85.66         2.13 o                         
  10   2   3         14.63         13.95         1.62 o                         
  11   2   3          0.25          0.43         1.77 o                         
  12   2   3          4.32          4.45         2.06 o                         
   1   3   3        977.91        963.93         3.63 o                         
   2   3   3         73.21         69.90         0.82 o                         
   3   3   3       2324.82       2345.72        11.27 o                         
   4   3   3        305.91        275.53         1.82 o                         
   5   3   3        381.75        376.69         2.14 o                         
   6   3   3        489.40        476.34         2.62 o                         
   7   3   3        327.06        319.00         2.34 o                         
   8   3   3        239.20        227.12         2.26 o                         
   9   3   3          6.86          5.03         1.41 o                         
  10   3   3          2.83          0.31         1.55 o                         
  11   3   3          4.29          8.93         1.81 o                         
   0   4   3        447.13        472.01         3.71 o                         
   1   4   3        144.26        148.21         1.20 o                         
   2   4   3          0.66          3.40         0.49 o                         
   3   4   3         41.11         48.32         0.91 o                         
   4   4   3        550.35        597.23         3.12 o                         
   5   4   3         21.28         24.14         0.88 o                         
   6   4   3         15.35         14.00         0.89 o                         
   7   4   3         97.39         96.92         1.35 o                         
   8   4   3         37.03         37.38         1.49 o                         
   9   4   3          3.15          0.16         1.13 o                         
  10   4   3          3.00          4.87         1.28 o                         
  11   4   3          5.35          9.31         1.78 o                         
   1   5   3        381.73        384.96         2.22 o                         
   2   5   3         14.44         17.59         0.52 o                         
   3   5   3        179.24        174.81         1.41 o                         
   4   5   3         80.32         80.60         1.21 o                         
   5   5   3          6.23         10.32         0.84 o                         
   6   5   3         74.50         71.87         1.40 o                         
   7   5   3        290.04        260.46         2.54 o                         
   8   5   3          2.82          3.32         1.12 o                         
   9   5   3         17.21         22.63         1.83 o                         
  10   5   3          0.06          5.37         1.49 o                         
   0   6   3         18.61         21.10         1.11 o                         
   1   6   3        296.62        297.57         2.19 o                         
   2   6   3          1.90          3.08         0.55 o                         
   3   6   3        239.13        262.35         1.62 o                         
   4   6   3         18.99         19.52         0.99 o                         
   5   6   3        125.44        119.38         1.60 o                         
   6   6   3          0.26          0.83         1.03 o                         
   7   6   3         31.98         32.60         1.34 o                         
   8   6   3          1.78          1.71         1.25 o                         
   9   6   3          7.38          9.28         1.35 o                         
  10   6   3          9.28          8.20         1.90 o                         
   1   7   3         79.21         88.43         1.14 o                         
   2   7   3         20.95         23.35         0.78 o                         
   3   7   3        218.97        210.27         1.75 o                         
   4   7   3          7.28          6.82         0.74 o                         
   5   7   3         90.51         87.28         1.58 o                         
   6   7   3         97.29         98.33         2.01 o                         
   7   7   3         46.54         60.87         1.79 o                         
   8   7   3          8.03          9.79         1.33 o                         
   9   7   3          6.53          8.11         1.63 o                         
   0   8   3        428.13        444.86         5.82 o                         
   1   8   3         46.41         46.01         1.26 o                         
   2   8   3         20.01         21.23         0.92 o                         
   3   8   3        306.79        303.53         2.25 o                         
   4   8   3         30.77         24.53         0.96 o                         
   5   8   3         29.25         30.56         1.14 o                         
   6   8   3         18.37         13.63         1.15 o                         
   7   8   3         82.70         84.85         2.12 o                         
   8   8   3         17.18         16.53         1.40 o                         
   1   9   3          1.49         20.77         2.06 o                         
   2   9   3          3.29          5.61         1.11 o                         
   3   9   3          4.20          4.08         1.29 o                         
   4   9   3          7.38          6.55         0.87 o                         
   5   9   3          1.36          2.51         1.38 o                         
   6   9   3          0.18         -0.26         0.93 o                         
   7   9   3         24.65         21.92         1.40 o                         
   0  10   3        372.19        369.20         8.02 o                         
   1  10   3          7.48          9.65         1.53 o                         
   2  10   3         27.73         29.10         1.43 o                         
   3  10   3         55.26         56.76         1.42 o                         
   4  10   3          9.94          7.46         1.19 o                         
   5  10   3          0.08          1.37         1.53 o                         
   1  11   3          2.28          1.24         1.50 o                         
   2  11   3          7.85          4.23         1.56 o                         
   0   0   4       4199.48       4560.04       105.54 o                         
   1   0   4       3698.99       3575.79        30.47 o                         
   2   0   4         38.33         66.81         1.12 o                         
   3   0   4        927.38        965.66         5.13 o                         
   4   0   4        714.16        726.28         4.20 o                         
   5   0   4         22.61         27.70         1.22 o                         
   6   0   4         16.74         25.00         1.33 o                         
   7   0   4         30.82         34.90         1.49 o                         
   8   0   4         61.98         61.12         2.03 o                         
   9   0   4        358.89        307.91         4.31 o                         
  10   0   4         93.88         98.48         3.69 o                         
  11   0   4        179.41        171.80         6.31 o                         
  12   0   4         49.45         42.85         4.51 o                         
   1   1   4      22001.24      23217.75       174.60 o                         
   2   1   4        432.20        396.79         1.71 o                         
   3   1   4       1264.37       1205.89         4.20 o                         
   4   1   4       3131.95       3021.10         9.73 o                         
   5   1   4        647.06        653.62         2.99 o                         
   6   1   4        242.99        247.00         1.81 o                         
   7   1   4         30.67         34.49         1.08 o                         
   8   1   4          1.11          2.55         0.96 o                         
   9   1   4        101.67        102.71         2.18 o                         
  10   1   4          0.76          5.57         1.50 o                         
  11   1   4          0.14          6.23         2.03 o                         
  12   1   4         15.65         27.96         2.92 o                         
   0   2   4        489.45        397.95         2.45 o                         
   1   2   4      11628.66      11591.25        90.83 o                         
   2   2   4       4153.14       4071.77        13.26 o                         
   3   2   4        249.53        256.19         1.49 o                         
   4   2   4        103.43        105.67         1.19 o                         
   5   2   4        438.73        467.44         2.46 o                         
   6   2   4        292.61        291.53         1.99 o                         
   7   2   4        129.83        130.52         1.70 o                         
   8   2   4        221.11        222.96         2.23 o                         
   9   2   4         38.67         40.24         1.75 o                         
  10   2   4          6.94          6.08         1.52 o                         
  11   2   4          7.39         14.99         1.83 o                         
  12   2   4          0.85          2.02         2.26 o                         
   1   3   4        808.18        787.74         3.14 o                         
   2   3   4        618.45        651.62         2.76 o                         
   3   3   4         24.43         31.02         0.82 o                         
   4   3   4        348.55        327.19         2.34 o                         
   5   3   4        167.14        140.76         1.30 o                         
   6   3   4          2.52          5.20         0.75 o                         
   7   3   4         20.80         25.15         1.07 o                         
   8   3   4          1.65          6.15         1.04 o                         
   9   3   4         35.23         42.03         1.88 o                         
  10   3   4          7.75         11.76         1.46 o                         
  11   3   4          0.14          3.97         1.67 o                         
   0   4   4        814.26        850.23         6.22 o                         
   1   4   4        110.97        134.47         0.90 o                         
   2   4   4       3859.38       3977.75        14.16 o                         
   3   4   4        777.47        787.25         3.63 o                         
   4   4   4        393.92        412.59         2.37 o                         
   5   4   4          0.94          2.57         0.69 o                         
   6   4   4          3.97          1.50         0.82 o                         
   7   4   4         17.69         20.68         1.07 o                         
   8   4   4        137.62        128.99         1.95 o                         
   9   4   4          1.02         -0.59         1.30 o                         
  10   4   4         41.10         44.92         1.87 o                         
  11   4   4         25.10         22.27         1.86 o                         
   1   5   4        570.01        629.12         3.02 o                         
   2   5   4        161.64        165.57         1.16 o                         
   3   5   4          0.02          0.35         0.52 o                         
   4   5   4        418.77        406.18         2.44 o                         
   5   5   4          6.38          5.98         0.82 o                         
   6   5   4        109.16        103.81         1.51 o                         
   7   5   4          0.22          2.24         1.01 o                         
   8   5   4        138.67        130.81         2.24 o                         
   9   5   4         11.40          8.35         1.48 o                         
  10   5   4         16.50         28.72         1.81 o                         
   0   6   4         89.00         93.89         1.94 o                         
   1   6   4          4.26          4.27         0.61 o                         
   2   6   4         30.72         32.69         0.79 o                         
   3   6   4          0.05         -0.29         0.49 o                         
   4   6   4        232.29        230.79         1.98 o                         
   5   6   4        428.17        402.49         3.00 o                         
   6   6   4          4.18          6.03         1.08 o                         
   7   6   4        236.18        211.27         2.53 o                         
   8   6   4          0.34         -1.02         1.02 o                         
   9   6   4          3.90          3.15         1.28 o                         
  10   6   4          9.33          8.84         1.62 o                         
   1   7   4          1.23          1.52         0.67 o                         
   2   7   4        199.62        197.32         1.67 o                         
   3   7   4        242.22        233.09         1.93 o                         
   4   7   4        621.13        591.82         3.18 o                         
   5   7   4          9.93          9.23         0.94 o                         
   6   7   4         96.58         90.11         1.70 o                         
   7   7   4         12.78         20.52         1.34 o                         
   8   7   4         53.03         56.38         1.86 o                         
   9   7   4         20.47         22.50         1.83 o                         
   0   8   4         47.90         59.73         1.60 o                         
   1   8   4        360.72        347.24         2.43 o                         
   2   8   4          0.11         -0.63         0.72 o                         
   3   8   4        176.30        174.11         1.67 o                         
   4   8   4         12.53         15.30         1.05 o                         
   5   8   4        164.84        160.31         1.89 o                         
   6   8   4          3.87          5.22         0.98 o                         
   7   8   4          9.67         12.49         1.18 o                         
   8   8   4          3.74          6.23         1.55 o                         
   1   9   4        148.37        142.99         2.37 o                         
   2   9   4        101.22         92.65         1.98 o                         
   3   9   4          0.00          0.83         1.03 o                         
   4   9   4         36.82         41.10         1.49 o                         
   5   9   4          1.66          3.40         1.03 o                         
   6   9   4          6.75          8.35         1.07 o                         
   7   9   4          0.25         -0.23         1.04 o                         
   0  10   4          1.27          2.87         1.91 o                         
   1  10   4          2.19          3.95         1.23 o                         
   2  10   4        113.17        115.11         2.73 o                         
   3  10   4          0.48         -0.10         1.08 o                         
   4  10   4         18.84         21.50         1.38 o                         
   5  10   4         12.03         12.13         1.16 o                         
   1  11   4         13.10         12.45         1.59 o                         
   2  11   4         32.16         30.89         2.09 o                         
   1   1   5      17577.91      18007.68       156.41 o                         
   2   1   5       8301.71       8176.72        69.12 o                         
   3   1   5        373.32        381.54         1.86 o                         
   4   1   5         73.00         96.27         1.16 o                         
   5   1   5          6.33          4.43         0.65 o                         
   6   1   5        635.24        665.91         3.20 o                         
   7   1   5         27.27         32.92         1.09 o                         
   8   1   5        127.20        109.12         1.75 o                         
   9   1   5         37.53         39.27         1.65 o                         
  10   1   5          0.35         -0.81         1.45 o                         
  11   1   5         56.53         68.14         2.77 o                         
  12   1   5         41.85         55.99         3.29 o                         
   0   2   5       1842.65       1691.72         8.30 o                         
   1   2   5       7083.17       6931.04        32.83 o                         
   2   2   5       1023.94       1101.08         4.24 o                         
   3   2   5        347.28        322.33         1.78 o                         
   4   2   5        373.90        378.42         2.14 o                         
   5   2   5       1659.49       1738.18         6.46 o                         
   6   2   5          0.20          3.64         0.71 o                         
   7   2   5        117.00        111.88         1.57 o                         
   8   2   5          9.85         16.45         1.19 o                         
   9   2   5          7.15          8.11         1.39 o                         
  10   2   5          0.57          1.63         1.67 o                         
  11   2   5        112.92        116.20         3.49 o                         
   1   3   5          2.96          4.81         0.40 o                         
   2   3   5        212.20        203.92         1.28 o                         
   3   3   5       1406.74       1370.22         5.20 o                         
   4   3   5         22.07         48.27         0.94 o                         
   5   3   5        214.91        202.61         1.56 o                         
   6   3   5         30.13         26.29         0.93 o                         
   7   3   5         99.35         92.01         1.50 o                         
   8   3   5        273.40        266.33         2.80 o                         
   9   3   5         35.61         36.66         1.69 o                         
  10   3   5          5.48         12.59         1.55 o                         
  11   3   5          0.02         -0.13         1.82 o                         
   0   4   5       3424.89       3614.50        17.51 o                         
   1   4   5        282.70        263.36         1.46 o                         
   2   4   5         14.90         19.43         0.77 o                         
   3   4   5          6.96          7.19         0.58 o                         
   4   4   5        112.08        120.84         1.35 o                         
   5   4   5        100.23        106.55         1.34 o                         
   6   4   5        149.49        133.22         1.66 o                         
   7   4   5         74.82         72.38         1.50 o                         
   8   4   5         40.00         42.64         1.40 o                         
   9   4   5         15.77         18.31         1.44 o                         
  10   4   5          1.51          2.67         1.46 o                         
  11   4   5         27.11         28.85         2.63 o                         
   1   5   5        622.98        644.92         3.01 o                         
   2   5   5          5.56          7.50         0.51 o                         
   3   5   5        384.41        377.03         2.08 o                         
   4   5   5         29.74         27.26         0.87 o                         
   5   5   5        102.85         95.42         1.47 o                         
   6   5   5         11.88         16.28         0.91 o                         
   7   5   5          0.37         -1.00         1.00 o                         
   8   5   5        211.56        217.53         2.75 o                         
   9   5   5         74.45         66.45         2.19 o                         
  10   5   5          2.99          5.13         1.56 o                         
   0   6   5        390.29        414.35         3.83 o                         
   1   6   5         12.60         13.56         0.68 o                         
   2   6   5        270.49        269.10         1.74 o                         
   3   6   5        105.10        102.33         1.14 o                         
   4   6   5        316.36        310.50         2.12 o                         
   5   6   5        242.41        231.95         2.24 o                         
   6   6   5          0.57         -0.56         0.96 o                         
   7   6   5         81.51         87.67         1.80 o                         
   8   6   5          8.48         11.52         1.18 o                         
   9   6   5         26.11         29.43         1.80 o                         
  10   6   5          9.01         10.87         1.69 o                         
   1   7   5          5.29          5.69         0.67 o                         
   2   7   5        623.62        624.16         3.19 o                         
   3   7   5        349.97        327.89         2.22 o                         
   4   7   5         71.11         70.96         1.20 o                         
   5   7   5         55.01         54.16         1.41 o                         
   6   7   5        223.56        216.85         2.52 o                         
   7   7   5        103.98        108.94         1.80 o                         
   8   7   5         39.80         41.11         1.97 o                         
   9   7   5         53.12         46.24         2.15 o                         
   0   8   5        445.12        447.91         4.34 o                         
   1   8   5         36.83         46.15         1.03 o                         
   2   8   5          0.05         -0.71         0.71 o                         
   3   8   5         70.29         66.12         1.19 o                         
   4   8   5          0.90          2.64         1.21 o                         
   5   8   5          3.04          8.13         0.86 o                         
   6   8   5         24.69         26.65         1.18 o                         
   7   8   5          6.96          3.27         1.20 o                         
   8   8   5          7.83         10.59         1.74 o                         
   1   9   5          0.03         -1.06         1.17 o                         
   2   9   5         73.45         75.80         2.43 o                         
   3   9   5         31.18         39.05         1.22 o                         
   4   9   5         34.09         27.77         1.28 o                         
   5   9   5          1.18          0.90         0.98 o                         
   6   9   5          1.09          1.08         0.92 o                         
   7   9   5          5.63          7.29         1.23 o                         
   0  10   5         15.35         18.53         2.81 o                         
   1  10   5         15.38         16.97         1.78 o                         
   2  10   5         29.89         40.28         2.07 o                         
   3  10   5          0.50          0.88         1.16 o                         
   4  10   5          0.07         -0.72         1.30 o                         
   5  10   5         34.58         33.88         1.43 o                         
   1  11   5         12.21          8.30         1.84 o                         
   0   0   6      12538.95      11940.92       226.71 o                         
   1   0   6       3521.23       3730.70        19.32 o                         
   2   0   6          9.06          8.99         0.74 o                         
   3   0   6       4926.13       4906.86        21.90 o                         
   4   0   6          0.15          2.69         0.90 o                         
   5   0   6       2080.84       2139.03        10.72 o                         
   6   0   6         60.14         52.04         1.54 o                         
   7   0   6          0.01         -1.12         1.12 o                         
   8   0   6        112.23        117.23         2.50 o                         
   9   0   6        186.76        188.63         3.46 o                         
  10   0   6        229.31        220.78         4.46 o                         
  11   0   6         76.46         85.59         4.24 o                         
  12   0   6         25.88         38.73         3.96 o                         
   1   1   6       5029.10       4893.08        19.55 o                         
   2   1   6         18.66         18.07         0.56 o                         
   3   1   6       1185.67       1170.35         4.30 o                         
   4   1   6          0.00          0.14         0.64 o                         
   5   1   6         18.45         25.20         0.82 o                         
   6   1   6          4.92          6.65         0.75 o                         
   7   1   6          2.17          2.82         0.83 o                         
   8   1   6         34.33         35.88         1.32 o                         
   9   1   6         17.25         18.43         1.43 o                         
  10   1   6          5.79          7.34         1.58 o                         
  11   1   6         21.28         28.10         2.57 o                         
  12   1   6          1.21         13.15         2.90 o                         
   0   2   6        925.56        936.35         4.79 o                         
   1   2   6         41.44         34.70         0.55 o                         
   2   2   6       1883.37       1776.59         6.31 o                         
   3   2   6         26.06         19.76         0.67 o                         
   4   2   6        688.76        738.27         3.48 o                         
   5   2   6        942.79        927.43         4.03 o                         
   6   2   6        443.55        421.82         2.45 o                         
   7   2   6         25.59         28.62         1.09 o                         
   8   2   6        114.27        107.03         1.83 o                         
   9   2   6        109.18         97.56         2.19 o                         
  10   2   6         25.78         29.39         1.81 o                         
  11   2   6          0.24         10.06         1.80 o                         
   1   3   6        847.19        901.20         3.67 o                         
   2   3   6        225.28        207.50         1.32 o                         
   3   3   6       4418.87       4488.69        15.15 o                         
   4   3   6         47.54         55.10         1.06 o                         
   5   3   6          3.98          3.63         0.61 o                         
   6   3   6        345.32        352.49         2.31 o                         
   7   3   6        236.90        210.10         1.93 o                         
   8   3   6        128.85        112.70         1.93 o                         
   9   3   6        205.05        195.36         2.78 o                         
  10   3   6         79.53         81.35         2.70 o                         
  11   3   6          8.29          9.08         1.70 o                         
   0   4   6       1131.78       1195.16         6.48 o                         
   1   4   6         48.64         40.23         0.72 o                         
   2   4   6        269.87        286.34         1.65 o                         
   3   4   6          3.22          6.38         0.55 o                         
   4   4   6         17.17         22.41         0.81 o                         
   5   4   6        440.06        427.34         2.59 o                         
   6   4   6          4.03          1.33         0.78 o                         
   7   4   6         11.36         13.58         1.00 o                         
   8   4   6         70.05         71.50         1.99 o                         
   9   4   6         25.77         18.45         1.57 o                         
  10   4   6          2.58          4.79         1.75 o                         
  11   4   6          0.01         -0.08         2.39 o                         
   1   5   6        212.93        226.44         1.58 o                         
   2   5   6       1774.37       1845.76         6.79 o                         
   3   5   6        927.35        932.49         4.01 o                         
   4   5   6         23.71         23.24         0.78 o                         
   5   5   6         10.25         10.43         0.90 o                         
   6   5   6         25.27         26.76         1.09 o                         
   7   5   6        180.47        156.76         2.46 o                         
   8   5   6         16.68         16.67         1.20 o                         
   9   5   6         12.22         17.98         1.60 o                         
  10   5   6          1.23          1.88         1.62 o                         
   0   6   6        200.31        209.21         2.56 o                         
   1   6   6         41.19         48.51         1.22 o                         
   2   6   6        153.75        151.64         1.44 o                         
   3   6   6        141.98        150.20         1.40 o                         
   4   6   6          0.85          1.19         0.75 o                         
   5   6   6         46.29         49.73         1.15 o                         
   6   6   6         19.11         19.07         1.20 o                         
   7   6   6         97.08         97.85         2.06 o                         
   8   6   6        165.46        149.72         2.59 o                         
   9   6   6         17.79         20.34         1.75 o                         
  10   6   6         53.06         48.29         2.26 o                         
   1   7   6         23.94         29.51         1.08 o                         
   2   7   6         28.71         27.63         0.85 o                         
   3   7   6        328.27        319.10         2.09 o                         
   4   7   6         70.80         69.98         1.25 o                         
   5   7   6          2.51          2.38         0.99 o                         
   6   7   6          2.00          5.51         1.21 o                         
   7   7   6         70.54         72.76         1.89 o                         
   8   7   6          7.55         10.45         1.54 o                         
   9   7   6          8.68         11.93         1.81 o                         
   0   8   6        634.70        612.25         5.87 o                         
   1   8   6        148.96        140.48         1.92 o                         
   2   8   6        237.23        231.50         2.34 o                         
   3   8   6         12.96         15.93         0.96 o                         
   4   8   6         42.65         50.05         1.35 o                         
   5   8   6        120.19        109.73         1.60 o                         
   6   8   6         26.56         29.37         1.19 o                         
   7   8   6          1.60          3.35         1.19 o                         
   8   8   6          6.28          0.78         1.55 o                         
   1   9   6          0.63         -1.05         1.05 o                         
   2   9   6        150.98        153.59         2.10 o                         
   3   9   6         24.31         24.44         1.19 o                         
   4   9   6         71.32         68.42         1.57 o                         
   5   9   6         16.65         14.69         1.03 o                         
   6   9   6          0.08          1.77         1.02 o                         
   7   9   6          5.66          6.57         1.37 o                         
   0  10   6        201.06        217.68         7.92 o                         
   1  10   6         10.15          9.49         1.40 o                         
   2  10   6        136.65        136.32         2.35 o                         
   3  10   6         15.76         16.19         1.51 o                         
   4  10   6          3.46          4.29         1.29 o                         
   5  10   6         21.05         21.98         1.38 o                         
   1  11   6         25.69         20.00         1.99 o                         
   1   1   7       2969.00       2814.80        10.01 o                         
   2   1   7       1741.65       1629.98         5.74 o                         
   3   1   7         23.04         36.59         0.76 o                         
   4   1   7         28.04         14.49         0.74 o                         
   5   1   7         44.04         42.99         0.98 o                         
   6   1   7        105.62        118.80         1.39 o                         
   7   1   7        100.75         99.49         1.51 o                         
   8   1   7         36.20         31.73         1.29 o                         
   9   1   7        119.13        120.10         2.23 o                         
  10   1   7          1.14          1.67         1.53 o                         
  11   1   7          0.41          5.80         1.94 o                         
   0   2   7        906.23        844.14         4.62 o                         
   1   2   7       3315.72       3206.85        11.16 o                         
   2   2   7       1292.61       1298.74         4.86 o                         
   3   2   7       2616.11       2582.20         9.47 o                         
   4   2   7        801.39        847.17         3.74 o                         
   5   2   7         35.84         31.90         1.00 o                         
   6   2   7         98.28         85.08         1.34 o                         
   7   2   7        491.44        472.60         3.05 o                         
   8   2   7        153.92        141.39         2.06 o                         
   9   2   7         75.22         78.70         2.07 o                         
  10   2   7         34.63         29.54         1.77 o                         
  11   2   7          8.40         10.87         1.92 o                         
   1   3   7        269.59        289.40         1.53 o                         
   2   3   7       1578.26       1544.56         5.82 o                         
   3   3   7        703.04        750.61         3.29 o                         
   4   3   7        720.27        715.92         3.31 o                         
   5   3   7          5.60          2.25         0.73 o                         
   6   3   7        402.92        407.95         2.60 o                         
   7   3   7         12.52         13.94         0.95 o                         
   8   3   7         29.20         26.23         1.37 o                         
   9   3   7         73.00         77.37         2.08 o                         
  10   3   7          0.00          2.94         1.58 o                         
  11   3   7          3.35          2.94         1.73 o                         
   0   4   7        112.74        108.81         1.99 o                         
   1   4   7        244.53        296.25         1.74 o                         
   2   4   7         28.93         34.48         1.09 o                         
   3   4   7         74.41         77.43         1.09 o                         
   4   4   7        547.27        560.59         2.88 o                         
   5   4   7        911.49        888.99         4.25 o                         
   6   4   7        220.68        187.73         2.40 o                         
   7   4   7        419.05        392.12         3.05 o                         
   8   4   7          3.01          3.49         1.43 o                         
   9   4   7          0.28          1.48         1.25 o                         
  10   4   7          1.29          3.52         1.67 o                         
  11   4   7          1.92          5.76         2.22 o                         
   1   5   7        327.41        343.92         1.80 o                         
   2   5   7         27.81         38.58         0.79 o                         
   3   5   7          2.61          4.53         0.58 o                         
   4   5   7         32.33         35.00         0.97 o                         
   5   5   7         85.28         87.76         1.44 o                         
   6   5   7         18.40         15.87         1.07 o                         
   7   5   7         54.94         47.37         1.60 o                         
   8   5   7         45.57         44.25         1.71 o                         
   9   5   7          7.62         12.57         1.53 o                         
  10   5   7          0.21         -1.27         1.66 o                         
   0   6   7         52.14         65.06         3.08 o                         
   1   6   7         46.02         42.77         1.10 o                         
   2   6   7        854.70        812.23         3.82 o                         
   3   6   7         20.51         21.03         0.76 o                         
   4   6   7        343.95        348.29         2.33 o                         
   5   6   7         74.12         79.97         1.53 o                         
   6   6   7        149.83        149.55         2.34 o                         
   7   6   7        188.93        191.41         2.56 o                         
   8   6   7          0.13          2.23         1.21 o                         
   9   6   7          1.10          5.32         1.47 o                         
  10   6   7          7.26          8.24         1.89 o                         
   1   7   7        264.63        271.62         2.43 o                         
   2   7   7         13.57         14.89         0.77 o                         
   3   7   7          1.60          1.43         0.82 o                         
   4   7   7         50.62         50.73         1.15 o                         
   5   7   7         89.08         77.22         1.57 o                         
   6   7   7         64.39         67.58         1.78 o                         
   7   7   7          0.09          5.39         1.23 o                         
   8   7   7          0.00          1.86         1.37 o                         
   9   7   7         11.19         12.01         1.68 o                         
   0   8   7        580.55        542.36         6.14 o                         
   1   8   7         47.46         48.45         1.64 o                         
   2   8   7        220.63        210.58         2.68 o                         
   3   8   7          2.78          1.11         0.91 o                         
   4   8   7          6.04          6.58         0.87 o                         
   5   8   7         33.14         21.16         1.00 o                         
   6   8   7         50.25         49.92         1.54 o                         
   7   8   7          5.70          4.72         1.24 o                         
   8   8   7          3.36          5.28         1.53 o                         
   1   9   7          0.10          0.25         0.90 o                         
   2   9   7         25.78         27.50         1.27 o                         
   3   9   7         22.32         22.14         1.42 o                         
   4   9   7         57.43         56.84         1.53 o                         
   5   9   7          3.02          7.57         1.04 o                         
   6   9   7         20.72         22.21         1.18 o                         
   0  10   7         49.57         49.80         2.25 o                         
   1  10   7          2.02          2.86         1.09 o                         
   2  10   7         15.70         20.75         1.40 o                         
   3  10   7          7.13         10.63         1.13 o                         
   4  10   7          4.81          3.42         1.32 o                         
   5  10   7          0.64          1.05         1.34 o                         
   0   0   8       4913.62       4419.99        30.12 o                         
   1   0   8       4817.44       4793.61        23.10 o                         
   2   0   8         91.09         93.40         1.45 o                         
   3   0   8        462.08        483.05         3.33 o                         
   4   0   8         53.40         63.22         1.46 o                         
   5   0   8         60.09         44.05         1.40 o                         
   6   0   8        255.22        264.89         2.75 o                         
   7   0   8         41.94         39.66         1.74 o                         
   8   0   8        254.81        242.07         3.26 o                         
   9   0   8         34.20         38.83         2.39 o                         
  10   0   8        117.34        127.84         3.71 o                         
  11   0   8         18.86         23.33         3.03 o                         
   1   1   8       2208.40       2152.17         7.87 o                         
   2   1   8       2107.10       2057.02         7.33 o                         
   3   1   8       1876.46       1943.78         6.92 o                         
   4   1   8        794.92        821.13         3.64 o                         
   5   1   8        239.48        241.37         1.77 o                         
   6   1   8        261.93        249.59         1.91 o                         
   7   1   8        133.47        135.68         1.73 o                         
   8   1   8         40.24         42.90         1.39 o                         
   9   1   8          2.12          4.88         1.43 o                         
  10   1   8          8.59         10.86         1.76 o                         
  11   1   8         50.03         57.33         2.65 o                         
   0   2   8        128.04        119.30         1.40 o                         
   1   2   8        341.32        311.69         1.75 o                         
   2   2   8       1612.33       1568.46         5.78 o                         
   3   2   8        108.79        111.13         1.21 o                         
   4   2   8          5.29          5.79         0.69 o                         
   5   2   8        407.83        396.68         2.38 o                         
   6   2   8         97.50        107.00         1.50 o                         
   7   2   8        142.44        128.12         1.88 o                         
   8   2   8          0.55          0.30         1.17 o                         
   9   2   8         96.72         89.08         2.26 o                         
  10   2   8          1.16          3.62         1.51 o                         
  11   2   8          7.84         14.08         1.89 o                         
   1   3   8        115.87        106.02         1.18 o                         
   2   3   8        495.24        542.73         2.48 o                         
   3   3   8         24.34         30.51         0.78 o                         
   4   3   8        511.80        527.14         2.75 o                         
   5   3   8         70.87         61.82         1.16 o                         
   6   3   8        505.49        516.02         3.04 o                         
   7   3   8         80.76         76.02         1.47 o                         
   8   3   8         55.66         57.01         1.89 o                         
   9   3   8        134.09        137.15         2.53 o                         
  10   3   8          0.02          3.40         1.60 o                         
  11   3   8          0.86          3.57         1.84 o                         
   0   4   8       2545.61       2717.33        14.19 o                         
   1   4   8        180.34        221.65         1.49 o                         
   2   4   8         57.78         88.48         1.21 o                         
   3   4   8        995.80        998.85         4.11 o                         
   4   4   8         12.47         12.70         0.76 o                         
   5   4   8          6.90         15.45         0.91 o                         
   6   4   8        407.25        389.78         2.71 o                         
   7   4   8        135.52        127.39         2.14 o                         
   8   4   8         26.35         23.48         1.52 o                         
   9   4   8         26.13         23.33         1.43 o                         
  10   4   8         44.89         44.06         1.99 o                         
  11   4   8          4.13          4.84         2.09 o                         
   1   5   8        293.32        318.37         1.77 o                         
   2   5   8        109.63        109.31         1.11 o                         
   3   5   8          2.29          5.90         0.57 o                         
   4   5   8        134.10        141.56         1.52 o                         
   5   5   8        248.05        209.18         1.93 o                         
   6   5   8        246.75        247.79         2.39 o                         
   7   5   8         30.80         35.65         1.50 o                         
   8   5   8         89.92        104.16         2.25 o                         
   9   5   8          5.46          7.05         1.51 o                         
  10   5   8          6.79          3.10         1.92 o                         
   0   6   8       1215.99       1243.37         9.38 o                         
   1   6   8         55.58         54.04         1.14 o                         
   2   6   8         36.17         36.95         0.84 o                         
   3   6   8         55.24         64.20         1.12 o                         
   4   6   8        375.24        352.92         2.27 o                         
   5   6   8        556.91        534.60         3.45 o                         
   6   6   8          0.28          1.29         1.05 o                         
   7   6   8         89.50         83.15         1.91 o                         
   8   6   8          1.24          2.82         1.24 o                         
   9   6   8          8.09          9.38         1.54 o                         
   1   7   8        201.41        203.80         2.14 o                         
   2   7   8        566.36        537.59         3.22 o                         
   3   7   8          3.17          3.16         0.73 o                         
   4   7   8          0.09         -0.76         0.76 o                         
   5   7   8          3.68          4.51         0.99 o                         
   6   7   8         44.01         44.07         1.47 o                         
   7   7   8         75.09         79.97         1.94 o                         
   8   7   8        113.61        108.04         2.42 o                         
   9   7   8          6.83         12.51         1.68 o                         
   0   8   8        547.79        555.61         6.43 o                         
   1   8   8         61.55         60.67         1.72 o                         
   2   8   8          5.17          4.69         0.99 o                         
   3   8   8         48.39         49.69         1.41 o                         
   4   8   8         23.97         28.68         1.18 o                         
   5   8   8         24.37         19.51         0.99 o                         
   6   8   8         13.67         15.85         1.20 o                         
   7   8   8         22.05         18.60         1.38 o                         
   8   8   8         21.55         20.21         1.88 o                         
   1   9   8          1.81          0.00         1.00 o                         
   2   9   8         43.43         45.36         1.39 o                         
   3   9   8         82.24         78.95         1.94 o                         
   4   9   8         24.51         28.52         1.23 o                         
   5   9   8          1.44          3.64         1.13 o                         
   6   9   8         29.03         28.87         1.41 o                         
   0  10   8          0.09          2.97         1.98 o                         
   1  10   8         15.56         13.78         1.06 o                         
   2  10   8         71.17         68.17         1.83 o                         
   3  10   8          5.81          5.89         1.15 o                         
   4  10   8         26.24         24.65         1.66 o                         
   1   1   9        969.26        959.54         3.93 o                         
   2   1   9        251.67        272.62         1.68 o                         
   3   1   9         98.24        109.38         1.19 o                         
   4   1   9       1307.53       1397.29         5.47 o                         
   5   1   9         32.81         39.26         1.00 o                         
   6   1   9        147.76        159.87         1.62 o                         
   7   1   9          2.04          4.81         0.91 o                         
   8   1   9          9.94          8.00         1.16 o                         
   9   1   9          2.03         -1.34         1.34 o                         
  10   1   9         38.32         36.73         2.12 o                         
  11   1   9         57.20         59.81         2.83 o                         
   0   2   9          7.18          5.02         0.63 o                         
   1   2   9         20.31         26.29         0.66 o                         
   2   2   9       2332.09       2265.53         8.18 o                         
   3   2   9         69.95         68.57         1.06 o                         
   4   2   9        599.51        563.53         2.85 o                         
   5   2   9         12.40          8.91         0.78 o                         
   6   2   9        317.61        301.93         2.27 o                         
   7   2   9         13.94         18.15         1.09 o                         
   8   2   9          5.18          8.12         1.27 o                         
   9   2   9          3.07          4.48         1.42 o                         
  10   2   9         27.88         25.92         1.87 o                         
  11   2   9          7.92         11.07         2.12 o                         
   1   3   9       3658.03       3998.37        13.53 o                         
   2   3   9         21.51         17.99         0.66 o                         
   3   3   9       3045.40       3010.51        10.89 o                         
   4   3   9       1352.00       1279.53         5.12 o                         
   5   3   9         71.67         77.17         1.32 o                         
   6   3   9         56.90         52.83         1.35 o                         
   7   3   9         40.58         41.09         1.30 o                         
   8   3   9         76.89         76.15         2.03 o                         
   9   3   9          5.24          7.88         1.41 o                         
  10   3   9          0.33          2.45         1.70 o                         
  11   3   9         17.71         18.60         2.43 o                         
   0   4   9        585.02        539.55         4.16 o                         
   1   4   9        646.18        644.67         3.05 o                         
   2   4   9         54.87         53.20         0.89 o                         
   3   4   9         32.26         21.71         0.71 o                         
   4   4   9         90.93         98.91         1.29 o                         
   5   4   9        410.97        403.45         2.58 o                         
   6   4   9        122.03        122.46         1.71 o                         
   7   4   9         21.17         25.82         1.42 o                         
   8   4   9         18.84         21.51         1.52 o                         
   9   4   9         20.06         19.85         1.76 o                         
  10   4   9         48.14         53.49         2.39 o                         
  11   4   9          0.25         -0.95         2.28 o                         
   1   5   9          8.89         17.65         0.64 o                         
   2   5   9         35.29         36.97         0.83 o                         
   3   5   9         90.45         93.22         1.14 o                         
   4   5   9        379.41        399.68         2.49 o                         
   5   5   9         91.29         93.52         1.54 o                         
   6   5   9        372.82        356.54         3.50 o                         
   7   5   9         76.69         76.36         1.91 o                         
   8   5   9        142.85        128.86         2.34 o                         
   9   5   9          9.70         12.33         1.54 o                         
  10   5   9          6.42          8.25         1.94 o                         
   0   6   9        485.04        505.46         3.85 o                         
   1   6   9        269.02        262.75         1.91 o                         
   2   6   9          9.25          8.00         0.67 o                         
   3   6   9          2.48          1.96         0.65 o                         
   4   6   9         44.55         52.54         1.17 o                         
   5   6   9        121.49        120.53         1.83 o                         
   6   6   9         94.17         88.20         1.84 o                         
   7   6   9         45.29         43.73         1.52 o                         
   8   6   9          2.03          4.55         1.23 o                         
   9   6   9         25.15         25.90         1.90 o                         
   1   7   9         39.35         39.49         1.41 o                         
   2   7   9        244.55        227.12         1.96 o                         
   3   7   9         28.85         31.42         0.85 o                         
   4   7   9         59.46         51.62         1.17 o                         
   5   7   9         26.14         27.05         1.21 o                         
   6   7   9          0.06          1.82         1.03 o                         
   7   7   9         30.15         35.95         1.48 o                         
   8   7   9          0.55          3.46         1.36 o                         
   9   7   9          0.02          0.82         1.59 o                         
   0   8   9         39.71         51.88         2.30 o                         
   1   8   9          0.03         -1.02         1.07 o                         
   2   8   9          0.48          1.10         1.03 o                         
   3   8   9         21.31         26.26         1.14 o                         
   4   8   9         12.04         10.33         1.13 o                         
   5   8   9          7.01          6.94         1.00 o                         
   6   8   9         13.00         13.01         1.11 o                         
   7   8   9          0.48          2.08         1.50 o                         
   8   8   9          0.11          0.15         3.29 o                         
   1   9   9         26.29         32.85         1.39 o                         
   2   9   9         52.77         47.59         2.24 o                         
   3   9   9         18.24         20.14         1.35 o                         
   4   9   9         47.69         47.57         1.38 o                         
   5   9   9          3.24          4.50         1.48 o                         
   6   9   9         35.26         35.69         1.48 o                         
   0  10   9         37.35         34.61         1.94 o                         
   1  10   9          0.79          0.38         1.00 o                         
   2  10   9          0.98          2.85         1.05 o                         
   3  10   9          9.44          9.90         1.45 o                         
   4  10   9         14.56         15.28         1.41 o                         
   0   0  10        369.23        331.69         3.67 o                         
   1   0  10       1903.95       1828.07         9.67 o                         
   2   0  10        190.22        183.26         2.00 o                         
   3   0  10       1138.84       1178.31         6.87 o                         
   4   0  10       1130.97       1254.13         7.15 o                         
   5   0  10        168.72        155.62         2.11 o                         
   6   0  10        148.12        173.96         2.47 o                         
   7   0  10        849.18        894.10         6.22 o                         
   8   0  10        137.19        130.49         3.01 o                         
   9   0  10         56.12         52.76         2.72 o                         
  10   0  10         14.20         12.13         2.44 o                         
  11   0  10         53.28         52.23         3.42 o                         
   1   1  10       1876.59       1852.19         6.93 o                         
   2   1  10        160.68        160.23         1.34 o                         
   3   1  10        418.19        440.10         2.51 o                         
   4   1  10       1711.57       1755.75         6.63 o                         
   5   1  10          2.79          1.20         0.69 o                         
   6   1  10        188.37        183.99         1.75 o                         
   7   1  10         80.67         84.72         1.53 o                         
   8   1  10         10.86          9.40         1.31 o                         
   9   1  10          1.32          1.08         1.32 o                         
  10   1  10         23.71         31.46         2.02 o                         
  11   1  10          0.27          5.84         2.48 o                         
   0   2  10        944.75        913.36         5.64 o                         
   1   2  10       1871.70       1787.60         6.79 o                         
   2   2  10       2100.88       2256.39         8.66 o                         
   3   2  10        516.38        462.45         2.36 o                         
   4   2  10         43.54         39.81         0.87 o                         
   5   2  10         43.71         37.94         1.04 o                         
   6   2  10          1.62          1.43         0.84 o                         
   7   2  10        188.22        182.97         2.03 o                         
   8   2  10         51.13         52.48         1.74 o                         
   9   2  10          8.34          5.29         1.44 o                         
  10   2  10          1.72          6.02         1.71 o                         
  11   2  10         61.31         63.63         2.90 o                         
   1   3  10       3498.43       3775.34        13.27 o                         
   2   3  10        311.10        326.91         1.96 o                         
   3   3  10       1649.01       1677.52         6.32 o                         
   4   3  10        567.96        545.15         2.91 o                         
   5   3  10        104.10        110.12         1.47 o                         
   6   3  10        195.43        197.20         1.98 o                         
   7   3  10         53.87         65.75         1.60 o                         
   8   3  10         60.99         65.48         1.84 o                         
   9   3  10         51.60         61.00         2.05 o                         
  10   3  10          0.78          0.55         1.65 o                         
  11   3  10          4.66          6.33         1.92 o                         
   0   4  10         37.73         40.42         1.15 o                         
   1   4  10          7.22          6.87         0.57 o                         
   2   4  10        215.77        226.84         1.52 o                         
   3   4  10         13.47         16.35         0.69 o                         
   4   4  10         20.92         20.38         0.79 o                         
   5   4  10        370.77        370.44         2.70 o                         
   6   4  10        312.52        298.78         2.69 o                         
   7   4  10        151.91        139.31         2.27 o                         
   8   4  10         22.55         25.32         1.57 o                         
   9   4  10          2.93          5.64         1.57 o                         
  10   4  10         66.38         60.54         2.49 o                         
   1   5  10        303.86        286.12         1.80 o                         
   2   5  10         41.24         44.91         0.91 o                         
   3   5  10         94.94        107.37         1.34 o                         
   4   5  10       1441.74       1373.22         5.73 o                         
   5   5  10        103.09        100.20         1.54 o                         
   6   5  10        684.04        660.29         4.35 o                         
   7   5  10         52.19         54.70         1.69 o                         
   8   5  10          3.29          4.94         1.35 o                         
   9   5  10        137.07        116.78         2.57 o                         
  10   5  10         20.68         21.54         2.27 o                         
   0   6  10         78.82         75.51         1.63 o                         
   1   6  10        148.40        144.74         1.41 o                         
   2   6  10        202.97        199.06         1.63 o                         
   3   6  10        528.96        481.25         2.68 o                         
   4   6  10         15.73         18.45         0.91 o                         
   5   6  10        128.09        129.80         2.06 o                         
   6   6  10         11.40         13.26         1.21 o                         
   7   6  10         23.93         31.74         1.39 o                         
   8   6  10         11.48         14.49         1.41 o                         
   9   6  10          0.43          2.76         1.69 o                         
   1   7  10         78.26         83.75         1.32 o                         
   2   7  10          8.73          7.47         0.85 o                         
   3   7  10         69.00         61.08         1.09 o                         
   4   7  10         52.72         50.04         1.37 o                         
   5   7  10          9.05          8.37         1.04 o                         
   6   7  10          4.67          8.91         1.07 o                         
   7   7  10         43.09         39.40         1.55 o                         
   8   7  10          4.88          7.46         1.50 o                         
   0   8  10        206.94        203.34         3.77 o                         
   1   8  10         19.41         23.12         1.39 o                         
   2   8  10          8.70          5.91         1.19 o                         
   3   8  10         63.92         58.12         1.44 o                         
   4   8  10          0.41          0.33         1.01 o                         
   5   8  10        127.01        124.26         1.83 o                         
   6   8  10         28.76         32.42         1.34 o                         
   7   8  10          0.57          2.63         1.45 o                         
   1   9  10          8.55          6.38         1.25 o                         
   2   9  10         18.45         19.99         1.30 o                         
   3   9  10          5.50          6.22         1.22 o                         
   4   9  10         11.94          9.71         1.10 o                         
   5   9  10          1.51          1.61         1.18 o                         
   6   9  10         13.17         12.62         1.18 o                         
   0  10  10          5.40          4.09         1.50 o                         
   1  10  10         31.14         31.01         1.63 o                         
   2  10  10         41.09         45.00         1.67 o                         
   3  10  10          1.39          3.32         1.19 o                         
   4  10  10          5.25          2.70         1.50 o                         
   1   1  11         69.64         77.98         1.05 o                         
   2   1  11       1113.73       1136.54         5.19 o                         
   3   1  11         70.22         82.67         1.18 o                         
   4   1  11          0.20          0.44         0.66 o                         
   5   1  11         69.57         78.17         1.24 o                         
   6   1  11          0.00         -0.21         0.75 o                         
   7   1  11         55.89         50.78         1.29 o                         
   8   1  11        271.20        262.17         2.82 o                         
   9   1  11         53.44         53.31         1.88 o                         
  10   1  11         18.50         29.77         1.99 o                         
  11   1  11         11.16         13.67         2.30 o                         
   0   2  11       3021.71       3135.05        17.16 o                         
   1   2  11        723.22        710.73         3.54 o                         
   2   2  11        667.68        694.78         4.65 o                         
   3   2  11       1360.80       1438.47         5.52 o                         
   4   2  11          5.91          4.99         0.63 o                         
   5   2  11         31.58         32.11         0.94 o                         
   6   2  11        129.23        136.44         1.96 o                         
   7   2  11          5.99          6.62         1.04 o                         
   8   2  11          5.44          2.10         1.31 o                         
   9   2  11        119.68        117.07         2.56 o                         
  10   2  11         36.78         42.66         2.18 o                         
  11   2  11          2.72          5.31         2.02 o                         
   1   3  11        533.57        607.51         2.99 o                         
   2   3  11        105.76        111.54         1.72 o                         
   3   3  11        633.99        603.86         3.04 o                         
   4   3  11        108.58        109.78         1.37 o                         
   5   3  11         63.37         53.39         1.23 o                         
   6   3  11         16.84         19.05         1.09 o                         
   7   3  11        568.31        542.46         3.86 o                         
   8   3  11        121.03        119.31         2.35 o                         
   9   3  11          7.92          6.24         1.49 o                         
  10   3  11          6.66          6.51         1.74 o                         
  11   3  11          2.91          7.37         1.89 o                         
   0   4  11         43.24         53.00         1.05 o                         
   1   4  11         33.86         36.59         0.84 o                         
   2   4  11        118.87        124.83         1.28 o                         
   3   4  11         30.34         34.86         0.92 o                         
   4   4  11        310.26        297.55         2.05 o                         
   5   4  11        516.82        490.71         3.02 o                         
   6   4  11          0.27          1.24         0.96 o                         
   7   4  11         98.10         91.37         2.09 o                         
   8   4  11         81.31         80.08         2.26 o                         
   9   4  11          3.55          4.06         1.61 o                         
  10   4  11          8.94          8.39         1.91 o                         
   1   5  11         56.48         63.43         0.91 o                         
   2   5  11          3.15          2.03         0.61 o                         
   3   5  11        573.08        583.28         3.18 o                         
   4   5  11        188.44        198.40         1.78 o                         
   5   5  11         94.87         96.97         1.59 o                         
   6   5  11          0.19         11.19         1.20 o                         
   7   5  11         69.75         71.21         1.92 o                         
   8   5  11          4.51          5.63         1.32 o                         
   9   5  11         17.57         22.50         1.70 o                         
  10   5  11          1.65         -0.35         1.73 o                         
   0   6  11        366.39        388.25         3.24 o                         
   1   6  11         16.29         13.49         0.80 o                         
   2   6  11        215.92        198.38         1.73 o                         
   3   6  11         34.64         40.91         1.03 o                         
   4   6  11        216.44        198.30         2.23 o                         
   5   6  11        142.71        137.86         1.91 o                         
   6   6  11          6.20          5.77         1.15 o                         
   7   6  11         11.31         10.96         1.27 o                         
   8   6  11         11.27         14.22         1.41 o                         
   9   6  11          5.68          5.07         1.69 o                         
   1   7  11          8.08          8.49         0.85 o                         
   2   7  11         11.17         11.40         0.77 o                         
   3   7  11        511.10        479.02         2.83 o                         
   4   7  11         29.68         32.61         1.20 o                         
   5   7  11          3.39          4.35         0.99 o                         
   6   7  11          1.60          1.68         1.05 o                         
   7   7  11          0.02          1.62         1.18 o                         
   8   7  11          2.36          7.29         1.72 o                         
   0   8  11         48.90         48.84         2.32 o                         
   1   8  11         58.88         55.72         1.72 o                         
   2   8  11         14.50         17.42         0.95 o                         
   3   8  11          1.22          2.23         0.72 o                         
   4   8  11         11.96         15.93         1.10 o                         
   5   8  11          4.13          7.23         0.94 o                         
   6   8  11          2.01          3.76         1.10 o                         
   7   8  11          0.26          1.04         1.15 o                         
   1   9  11         45.14         41.04         1.75 o                         
   2   9  11         22.74         16.13         1.52 o                         
   3   9  11         41.17         39.06         2.10 o                         
   4   9  11          1.10          2.02         1.39 o                         
   5   9  11         23.41         19.31         1.40 o                         
   6   9  11          2.78          6.92         1.24 o                         
   0  10  11          6.12          6.13         1.69 o                         
   1  10  11         26.44         30.41         1.96 o                         
   2  10  11          8.99         11.81         1.35 o                         
   3  10  11         35.87         29.61         1.59 o                         
   0   0  12         72.26         55.22         1.84 o                         
   1   0  12         45.03         53.97         1.42 o                         
   2   0  12       1077.31       1143.89         6.91 o                         
   3   0  12       1717.20       1674.02        10.82 o                         
   4   0  12          2.67         -0.96         0.96 o                         
   5   0  12         32.61         18.75         1.22 o                         
   6   0  12       1131.71       1090.38         6.63 o                         
   7   0  12         22.94         23.89         1.59 o                         
   8   0  12          1.38          3.57         1.60 o                         
   9   0  12          0.16          1.99         1.98 o                         
  10   0  12         33.17         34.62         2.96 o                         
  11   0  12          0.24          7.01         3.00 o                         
   1   1  12        363.58        374.51         2.54 o                         
   2   1  12       1446.66       1529.24         6.07 o                         
   3   1  12          0.05          0.15         0.66 o                         
   4   1  12       1087.21       1045.04         4.47 o                         
   5   1  12         36.80         41.50         1.07 o                         
   6   1  12        190.38        184.11         1.84 o                         
   7   1  12         17.82         19.05         1.10 o                         
   8   1  12        161.36        162.89         2.39 o                         
   9   1  12         72.24         76.74         2.17 o                         
  10   1  12        111.60        117.78         2.91 o                         
  11   1  12         21.15         24.02         2.45 o                         
   0   2  12       1791.26       1947.07        10.46 o                         
   1   2  12         53.75         72.89         1.17 o                         
   2   2  12        402.47        391.50         2.16 o                         
   3   2  12       1631.97       1597.73         6.18 o                         
   4   2  12         21.72         20.81         0.77 o                         
   5   2  12          3.85          7.42         0.76 o                         
   6   2  12         15.79         22.25         1.20 o                         
   7   2  12        114.79        105.91         1.85 o                         
   8   2  12         34.54         30.06         1.59 o                         
   9   2  12         57.48         57.06         2.13 o                         
  10   2  12         81.32         96.19         2.84 o                         
  11   2  12          1.05          1.97         1.96 o                         
   1   3  12        320.39        351.86         2.14 o                         
   2   3  12         25.24         29.50         1.00 o                         
   3   3  12       1522.44       1481.50         6.10 o                         
   4   3  12        770.54        767.20         3.61 o                         
   5   3  12         11.08          9.03         0.90 o                         
   6   3  12         26.59         29.37         1.21 o                         
   7   3  12        348.12        316.09         3.01 o                         
   8   3  12         99.36         97.23         2.33 o                         
   9   3  12         32.43         37.25         1.89 o                         
  10   3  12         15.28         21.36         1.85 o                         
  11   3  12          3.15          2.04         2.03 o                         
   0   4  12         24.57         10.46         0.83 o                         
   1   4  12        453.45        434.06         2.43 o                         
   2   4  12        140.54        130.17         1.29 o                         
   3   4  12        708.12        662.78         3.45 o                         
   4   4  12         64.12         64.93         1.39 o                         
   5   4  12        707.39        704.94         3.77 o                         
   6   4  12        135.45        131.95         2.03 o                         
   7   4  12          4.63          2.35         1.12 o                         
   8   4  12        227.12        225.77         3.25 o                         
   9   4  12          0.04          1.17         1.51 o                         
  10   4  12         11.90         14.96         2.22 o                         
   1   5  12          0.61          0.66         0.55 o                         
   2   5  12        112.60        128.30         1.47 o                         
   3   5  12          1.64          0.36         0.80 o                         
   4   5  12        568.48        583.74         3.29 o                         
   5   5  12        320.14        319.88         2.78 o                         
   6   5  12        456.74        451.06         3.60 o                         
   7   5  12         13.82          8.06         1.36 o                         
   8   5  12         16.87         16.43         1.49 o                         
   9   5  12          4.36          6.61         1.52 o                         
  10   5  12          0.04         -0.15         1.79 o                         
   0   6  12        176.36        202.14         2.30 o                         
   1   6  12          2.12         -0.27         0.60 o                         
   2   6  12        288.78        279.98         2.10 o                         
   3   6  12          6.59          6.40         0.82 o                         
   4   6  12          0.00          0.13         0.90 o                         
   5   6  12         12.79         14.92         1.09 o                         
   6   6  12        153.83        133.76         2.14 o                         
   7   6  12         48.82         51.63         2.01 o                         
   8   6  12          9.91         11.61         1.40 o                         
   9   6  12          3.00          6.06         1.65 o                         
   1   7  12         43.96         36.22         0.90 o                         
   2   7  12         42.79         40.69         1.04 o                         
   3   7  12         14.88         17.71         0.86 o                         
   4   7  12          0.42          0.19         0.90 o                         
   5   7  12         23.12         20.23         1.28 o                         
   6   7  12         14.28         14.18         1.13 o                         
   7   7  12          1.34          3.31         1.15 o                         
   8   7  12          2.85          4.68         1.48 o                         
   0   8  12          4.33          3.12         1.64 o                         
   1   8  12         22.43         21.20         1.62 o                         
   2   8  12          9.38         10.46         0.84 o                         
   3   8  12         32.35         37.99         1.32 o                         
   4   8  12         21.80         25.12         1.02 o                         
   5   8  12         43.06         39.39         1.44 o                         
   6   8  12         22.29         28.54         1.38 o                         
   7   8  12         12.38         17.69         1.33 o                         
   1   9  12          0.01         -0.14         1.10 o                         
   2   9  12          4.40          2.35         1.20 o                         
   3   9  12         31.59         26.36         1.64 o                         
   4   9  12          1.11          1.68         1.13 o                         
   5   9  12         10.74          6.67         1.72 o                         
   0  10  12          8.54          4.02         1.72 o                         
   1  10  12          2.06          3.04         1.21 o                         
   2  10  12          6.57          6.48         1.32 o                         
   3  10  12          2.06          2.04         1.46 o                         
   1   1  13        116.38        109.23         1.43 o                         
   2   1  13        118.30        102.48         1.29 o                         
   3   1  13         33.08         38.06         1.03 o                         
   4   1  13          2.00          1.81         0.71 o                         
   5   1  13        315.50        312.82         2.23 o                         
   6   1  13          6.58          7.90         0.93 o                         
   7   1  13        324.53        289.93         2.42 o                         
   8   1  13          0.65          0.55         1.30 o                         
   9   1  13        182.73        167.18         2.96 o                         
  10   1  13          0.88          4.10         1.86 o                         
  11   1  13          0.00          4.17         2.21 o                         
   0   2  13        780.12        781.64         5.05 o                         
   1   2  13       1005.00       1034.24         4.34 o                         
   2   2  13       1150.98       1178.54         4.76 o                         
   3   2  13        276.88        331.36         2.09 o                         
   4   2  13        525.29        519.72         2.84 o                         
   5   2  13          1.14         -0.44         0.78 o                         
   6   2  13         37.62         43.93         1.18 o                         
   7   2  13          0.42         -1.08         1.09 o                         
   8   2  13          2.01          0.75         1.32 o                         
   9   2  13          0.05          1.64         1.52 o                         
  10   2  13          0.79          6.71         1.86 o                         
  11   2  13          0.04          5.31         2.23 o                         
   1   3  13        157.58        173.89         1.58 o                         
   2   3  13         46.38         42.51         1.12 o                         
   3   3  13        871.38        876.62         4.21 o                         
   4   3  13          0.03          0.90         0.73 o                         
   5   3  13          5.99          4.89         0.96 o                         
   6   3  13          9.93         11.25         1.06 o                         
   7   3  13          4.96          9.46         1.27 o                         
   8   3  13          1.05          2.23         1.33 o                         
   9   3  13         64.63         56.55         2.24 o                         
  10   3  13         19.99         20.19         1.87 o                         
   0   4  13        427.98        437.45         3.41 o                         
   1   4  13          0.95          1.42         0.52 o                         
   2   4  13        281.54        287.52         2.00 o                         
   3   4  13          8.17         12.75         0.70 o                         
   4   4  13        195.73        175.97         1.76 o                         
   5   4  13         54.20         92.06         2.71 o                         
   6   4  13         77.01         89.18         1.99 o                         
   7   4  13          7.59          7.42         1.33 o                         
   8   4  13          0.79          3.70         1.22 o                         
   9   4  13          0.01          2.89         1.28 o                         
  10   4  13          3.16          1.60         1.89 o                         
   1   5  13          0.35         -0.46         0.59 o                         
   2   5  13          1.00          1.34         0.73 o                         
   3   5  13        233.45        239.48         2.18 o                         
   4   5  13          0.00          2.95         0.83 o                         
   5   5  13         88.01         93.86         1.92 o                         
   6   5  13          2.32          5.07         1.25 o                         
   7   5  13         30.21         24.32         1.55 o                         
   8   5  13         18.41         20.78         1.60 o                         
   9   5  13         21.69         22.88         1.76 o                         
   0   6  13         57.83         64.76         1.41 o                         
   1   6  13         25.08         25.67         1.01 o                         
   2   6  13         44.83         42.60         1.10 o                         
   3   6  13          4.45          5.10         0.92 o                         
   4   6  13         51.08         46.84         1.40 o                         
   5   6  13        288.23        267.16         2.92 o                         
   6   6  13         39.01         41.83         1.53 o                         
   7   6  13          0.46          3.09         1.19 o                         
   8   6  13         10.58         15.03         1.52 o                         
   9   6  13          0.02          2.13         1.57 o                         
   1   7  13        515.36        481.92         2.76 o                         
   2   7  13        138.80        143.20         1.77 o                         
   3   7  13          0.52         -0.90         0.90 o                         
   4   7  13          7.19          7.83         0.97 o                         
   5   7  13          0.29         -0.21         1.01 o                         
   6   7  13          2.60          5.29         1.17 o                         
   7   7  13          0.29          2.63         1.31 o                         
   8   7  13          3.89          4.00         1.63 o                         
   0   8  13         85.88         79.39         2.74 o                         
   1   8  13        114.62        103.45         2.11 o                         
   2   8  13          5.87          6.02         0.98 o                         
   3   8  13         38.40         32.85         1.30 o                         
   4   8  13         21.46         18.79         1.09 o                         
   5   8  13         13.87         17.32         1.24 o                         
   6   8  13          3.10          2.66         1.21 o                         
   7   8  13         24.01         27.53         1.51 o                         
   1   9  13          2.37          1.29         1.17 o                         
   2   9  13         37.24         40.00         1.89 o                         
   3   9  13          1.00          0.92         1.24 o                         
   4   9  13         15.37         14.09         1.58 o                         
   5   9  13          8.32         11.70         1.35 o                         
   0  10  13          1.38          1.14         1.77 o                         
   1  10  13         34.65         36.01         1.76 o                         
   2  10  13          1.69         -1.24         1.24 o                         
   3  10  13          0.01         -0.33         1.52 o                         
   0   0  14        331.85        341.38         4.30 o                         
   1   0  14        414.04        439.79         3.69 o                         
   2   0  14         98.52         96.41         1.93 o                         
   3   0  14       1174.23       1318.09         8.05 o                         
   4   0  14         14.68         16.23         1.29 o                         
   5   0  14          5.26          1.69         1.18 o                         
   6   0  14        101.81        101.74         2.35 o                         
   7   0  14          0.20         -0.35         1.50 o                         
   8   0  14         45.57         44.98         2.33 o                         
   9   0  14          1.84          3.41         2.02 o                         
  10   0  14         11.92         11.49         2.64 o                         
  11   0  14          0.20          3.24         2.84 o                         
   1   1  14          5.31          5.48         0.70 o                         
   2   1  14        638.03        663.03         3.36 o                         
   3   1  14        166.61        180.01         1.86 o                         
   4   1  14         35.80         45.58         1.11 o                         
   5   1  14         24.02         21.21         0.96 o                         
   6   1  14         15.81         19.38         1.08 o                         
   7   1  14         18.55         20.38         1.20 o                         
   8   1  14         16.94         19.12         1.52 o                         
   9   1  14         18.58         23.86         1.88 o                         
  10   1  14          4.59          6.25         1.93 o                         
  11   1  14          2.25          3.17         2.12 o                         
   0   2  14        149.23        123.48         1.73 o                         
   1   2  14        213.54        214.32         1.65 o                         
   2   2  14        122.87        128.05         1.29 o                         
   3   2  14        183.15        177.81         1.67 o                         
   4   2  14         99.62        121.06         1.44 o                         
   5   2  14         82.90         87.26         1.39 o                         
   6   2  14         58.40         62.30         1.35 o                         
   7   2  14          0.02          0.80         1.13 o                         
   8   2  14         17.46         22.02         1.64 o                         
   9   2  14         17.42         14.44         1.70 o                         
  10   2  14         31.12         34.80         2.37 o                         
   1   3  14        138.13        150.63         1.52 o                         
   2   3  14        132.49        137.33         1.47 o                         
   3   3  14        199.79        213.22         1.74 o                         
   4   3  14         26.67         29.73         1.00 o                         
   5   3  14          0.94         -0.85         0.85 o                         
   6   3  14        211.81        192.37         2.21 o                         
   7   3  14         12.09         14.70         1.35 o                         
   8   3  14          1.99          1.17         1.34 o                         
   9   3  14          7.27          3.20         1.61 o                         
  10   3  14          2.66          6.00         2.15 o                         
   0   4  14          0.02         -0.32         0.80 o                         
   1   4  14        217.17        215.67         1.65 o                         
   2   4  14          2.84          3.24         0.67 o                         
   3   4  14       1473.28       1439.14         6.39 o                         
   4   4  14        276.70        282.75         2.30 o                         
   5   4  14       3462.65       3293.85        13.24 o                         
   6   4  14         58.35         65.28         1.86 o                         
   7   4  14        113.70        105.88         2.23 o                         
   8   4  14          1.42          0.74         1.34 o                         
   9   4  14         11.06         10.96         1.49 o                         
  10   4  14          0.97         -0.23         1.88 o                         
   1   5  14          1.35         -0.65         0.65 o                         
   2   5  14          2.14          1.71         0.79 o                         
   3   5  14        369.44        374.64         2.86 o                         
   4   5  14          0.78          4.49         0.84 o                         
   5   5  14        140.75        138.17         2.10 o                         
   6   5  14          1.83          4.53         1.21 o                         
   7   5  14        175.26        171.14         2.65 o                         
   8   5  14          4.18          7.13         1.45 o                         
   9   5  14          1.11          4.94         1.72 o                         
   0   6  14         50.24         53.97         1.98 o                         
   1   6  14        111.72        106.28         1.50 o                         
   2   6  14        126.09        118.36         1.61 o                         
   3   6  14        232.26        229.46         2.40 o                         
   4   6  14          0.30         -1.00         1.00 o                         
   5   6  14         13.00         16.15         1.23 o                         
   6   6  14         20.86         21.53         1.29 o                         
   7   6  14         19.18         25.32         1.43 o                         
   8   6  14          3.16          7.57         1.44 o                         
   9   6  14          9.68         18.02         1.85 o                         
   1   7  14        117.90        113.55         1.47 o                         
   2   7  14         30.62         38.31         1.28 o                         
   3   7  14        113.52         95.63         1.63 o                         
   4   7  14          5.15          6.33         1.10 o                         
   5   7  14          7.65          6.93         1.28 o                         
   6   7  14          8.95          9.74         1.24 o                         
   7   7  14          6.26          4.39         1.48 o                         
   8   7  14          1.46          0.93         1.44 o                         
   0   8  14        230.26        208.71         3.39 o                         
   1   8  14          7.69          9.06         1.11 o                         
   2   8  14          9.10          8.10         1.18 o                         
   3   8  14          5.79          8.06         1.02 o                         
   4   8  14          0.40         -0.77         0.88 o                         
   5   8  14          4.84          4.45         1.28 o                         
   6   8  14         11.97         11.27         1.56 o                         
   1   9  14          5.55          5.09         1.52 o                         
   2   9  14          6.04          7.67         1.42 o                         
   3   9  14         15.32         18.80         1.63 o                         
   4   9  14          6.51         10.97         1.53 o                         
   5   9  14         41.06         45.11         2.59 o                         
   0  10  14         22.73         19.80         2.78 o                         
   1  10  14         12.01         12.85         1.28 o                         
   2  10  14         15.97         16.26         1.69 o                         
   1   1  15        119.63        112.20         1.39 o                         
   2   1  15        339.03        345.87         2.34 o                         
   3   1  15         36.52         44.88         1.12 o                         
   4   1  15          0.18         -0.32         0.73 o                         
   5   1  15        118.07        111.31         1.55 o                         
   6   1  15          1.12         -0.59         0.90 o                         
   7   1  15         72.58         77.17         1.77 o                         
   8   1  15        234.47        240.02         3.03 o                         
   9   1  15          4.66          4.35         1.55 o                         
  10   1  15         34.23         34.78         2.32 o                         
   0   2  15       2837.15       3026.52        15.74 o                         
   1   2  15        384.99        384.27         2.27 o                         
   2   2  15        674.19        720.53         3.50 o                         
   3   2  15         10.87         15.56         0.82 o                         
   4   2  15          7.54         14.42         0.89 o                         
   5   2  15         16.92         17.23         0.98 o                         
   6   2  15         15.48         13.62         1.05 o                         
   7   2  15        276.43        256.37         2.72 o                         
   8   2  15          0.02          1.94         1.45 o                         
   9   2  15          0.31         -0.77         1.52 o                         
  10   2  15         30.50         31.97         2.30 o                         
   1   3  15        330.13        383.38         2.38 o                         
   2   3  15          7.24          5.22         0.72 o                         
   3   3  15         13.74         13.47         0.81 o                         
   4   3  15         19.97         26.05         1.03 o                         
   5   3  15         87.75         77.06         1.54 o                         
   6   3  15          6.39          7.31         1.24 o                         
   7   3  15          8.13          8.52         1.30 o                         
   8   3  15         90.06         90.58         2.51 o                         
   9   3  15          2.52          4.49         1.55 o                         
  10   3  15          0.03         -1.82         1.82 o                         
   0   4  15          5.57          0.40         0.97 o                         
   1   4  15        137.02        146.92         1.39 o                         
   2   4  15        333.27        310.52         2.29 o                         
   3   4  15         10.19         20.81         1.06 o                         
   4   4  15        898.74        874.50         4.71 o                         
   5   4  15        118.66        155.80         2.42 o                         
   6   4  15          1.76          1.28         1.19 o                         
   7   4  15         10.97          8.52         1.32 o                         
   8   4  15         54.06         49.86         1.90 o                         
   9   4  15          1.49          0.69         1.69 o                         
  10   4  15          1.25          1.30         1.99 o                         
   1   5  15         49.86         49.13         1.07 o                         
   2   5  15          0.99          0.35         0.80 o                         
   3   5  15        190.47        182.54         2.05 o                         
   4   5  15        161.03        183.68         2.34 o                         
   5   5  15         55.18         68.01         1.67 o                         
   6   5  15          5.09         14.65         1.37 o                         
   7   5  15          0.57          5.31         1.34 o                         
   8   5  15          0.54          1.87         1.47 o                         
   9   5  15          0.01          0.10         1.62 o                         
   0   6  15          4.53          9.06         1.24 o                         
   1   6  15          1.17          0.01         0.77 o                         
   2   6  15         13.50         17.68         1.06 o                         
   3   6  15         72.25         73.79         1.95 o                         
   4   6  15         74.78         83.68         1.80 o                         
   5   6  15        168.26        143.57         2.19 o                         
   6   6  15         63.71         75.40         1.87 o                         
   7   6  15          8.45          7.28         1.30 o                         
   8   6  15         82.09         84.88         2.48 o                         
   1   7  15        417.80        378.46         3.81 o                         
   2   7  15         14.76         13.40         1.61 o                         
   3   7  15          0.90          2.08         0.92 o                         
   4   7  15         64.60         62.74         1.78 o                         
   5   7  15          1.17          0.00         1.12 o                         
   6   7  15          8.00          6.24         1.22 o                         
   7   7  15          5.01          9.48         1.72 o                         
   0   8  15          0.00          0.30         1.30 o                         
   1   8  15          6.65          9.15         0.98 o                         
   2   8  15          7.51          7.81         1.09 o                         
   3   8  15         11.35         11.56         1.17 o                         
   4   8  15          1.51         -0.32         1.13 o                         
   5   8  15          6.30          1.07         1.15 o                         
   6   8  15          0.07         -0.50         1.45 o                         
   1   9  15          0.69         -0.65         1.51 o                         
   2   9  15          0.83          1.60         1.27 o                         
   3   9  15          2.95          2.05         1.16 o                         
   4   9  15         12.62         13.86         1.50 o                         
   0  10  15         47.05         51.31         3.54 o                         
   1  10  15         23.34         32.71         2.67 o                         
   0   0  16       1378.01       1260.59        10.77 o                         
   1   0  16        519.72        496.99         4.01 o                         
   2   0  16          9.10         13.20         1.23 o                         
   3   0  16          6.98          4.32         1.09 o                         
   4   0  16        413.98        409.79         3.86 o                         
   5   0  16         18.75          9.58         1.46 o                         
   6   0  16        270.79        224.59         3.02 o                         
   7   0  16         22.38         11.06         1.83 o                         
   8   0  16         81.99         70.03         2.82 o                         
   9   0  16         24.53         25.55         2.70 o                         
  10   0  16         49.13         50.31         3.33 o                         
   1   1  16         92.74        109.99         1.48 o                         
   2   1  16         61.54         65.42         1.23 o                         
   3   1  16         17.27         21.22         0.91 o                         
   4   1  16         10.61         10.84         0.89 o                         
   5   1  16         41.56         45.96         1.26 o                         
   6   1  16         55.58         55.15         1.45 o                         
   7   1  16         64.41         58.26         1.64 o                         
   8   1  16         77.58         79.46         2.31 o                         
   9   1  16          2.85          1.82         1.55 o                         
  10   1  16         10.78         11.93         2.06 o                         
   0   2  16          1.66          6.38         0.96 o                         
   1   2  16        437.06        459.66         2.59 o                         
   2   2  16        279.26        295.70         2.09 o                         
   3   2  16          3.01          5.29         0.77 o                         
   4   2  16         11.59         12.23         0.92 o                         
   5   2  16         85.89         90.14         1.57 o                         
   6   2  16         12.94          8.43         1.16 o                         
   7   2  16        145.59        136.76         2.54 o                         
   8   2  16          0.11          0.36         1.35 o                         
   9   2  16         16.49         15.73         1.77 o                         
  10   2  16         27.81         34.38         2.41 o                         
   1   3  16         78.02         74.54         1.22 o                         
   2   3  16        338.83        319.77         2.25 o                         
   3   3  16        131.33        125.26         1.55 o                         
   4   3  16        448.85        447.56         3.17 o                         
   5   3  16         28.34         31.32         1.23 o                         
   6   3  16         17.58         18.79         1.37 o                         
   7   3  16         17.44         19.00         1.52 o                         
   8   3  16          7.52          9.18         1.52 o                         
   9   3  16         11.49          8.43         1.66 o                         
  10   3  16          2.25          1.91         1.86 o                         
   0   4  16        116.97        107.65         2.07 o                         
   1   4  16         21.97         24.06         0.92 o                         
   2   4  16          5.90          3.83         0.80 o                         
   3   4  16         12.37         15.94         0.90 o                         
   4   4  16          2.91          8.94         1.06 o                         
   5   4  16        496.67        488.82         3.66 o                         
   6   4  16         85.84         79.31         2.12 o                         
   7   4  16          5.85          6.27         1.27 o                         
   8   4  16         10.86         15.45         1.50 o                         
   9   4  16          1.08          0.61         1.69 o                         
   1   5  16          0.07         -0.62         0.62 o                         
   2   5  16         69.82         67.84         1.37 o                         
   3   5  16          0.33          2.33         0.85 o                         
   4   5  16       1714.20       1636.57         8.55 o                         
   5   5  16        246.74        233.76         2.98 o                         
   6   5  16       1019.77        915.16         6.00 o                         
   7   5  16         38.99         34.10         1.75 o                         
   8   5  16          1.68         -0.89         1.42 o                         
   9   5  16         23.57         33.06         2.05 o                         
   0   6  16         12.29         17.67         1.57 o                         
   1   6  16        116.20        111.03         1.55 o                         
   2   6  16         83.72         77.70         1.69 o                         
   3   6  16         31.77         38.81         1.45 o                         
   4   6  16          5.16          7.11         1.15 o                         
   5   6  16          9.42          9.87         1.35 o                         
   6   6  16         82.04         83.56         2.06 o                         
   7   6  16          0.97          1.24         1.52 o                         
   8   6  16          3.69          6.26         1.48 o                         
   1   7  16          1.64          3.04         0.98 o                         
   2   7  16        109.22        115.19         1.89 o                         
   3   7  16         66.65         61.80         1.60 o                         
   4   7  16          3.63          3.67         1.16 o                         
   5   7  16          0.32         -0.41         1.17 o                         
   6   7  16          0.71          0.12         1.31 o                         
   7   7  16          0.01          0.43         1.66 o                         
   0   8  16          0.45          1.74         1.44 o                         
   1   8  16         44.03         48.85         1.80 o                         
   2   8  16          1.55          1.30         0.75 o                         
   3   8  16          9.50         13.52         0.98 o                         
   4   8  16          2.16          2.97         1.06 o                         
   5   8  16          0.36         -0.11         1.21 o                         
   6   8  16         29.77         32.50         1.76 o                         
   1   9  16          0.87          1.25         1.84 o                         
   2   9  16         10.42          6.11         1.76 o                         
   3   9  16          0.41          0.58         1.15 o                         
   4   9  16          2.64          4.83         1.75 o                         
   1   1  17         42.34         39.03         1.05 o                         
   2   1  17        871.41        920.83         4.36 o                         
   3   1  17        127.57        117.46         1.50 o                         
   4   1  17          8.66          8.44         0.96 o                         
   5   1  17         63.56         59.08         1.39 o                         
   6   1  17         42.63         40.90         1.37 o                         
   7   1  17         23.85         21.48         1.43 o                         
   8   1  17         88.78         83.83         2.31 o                         
   9   1  17         15.74         17.06         1.74 o                         
  10   1  17         10.02         10.66         2.04 o                         
   0   2  17        728.20        707.70         5.89 o                         
   1   2  17          4.68          4.15         0.69 o                         
   2   2  17        237.34        241.27         1.95 o                         
   3   2  17         32.61         33.78         1.01 o                         
   4   2  17         13.26         13.26         1.00 o                         
   5   2  17        144.93        138.46         1.77 o                         
   6   2  17          2.40          2.17         1.19 o                         
   7   2  17         14.61         13.32         1.44 o                         
   8   2  17         32.58         22.28         1.76 o                         
   9   2  17          1.59          3.99         1.75 o                         
  10   2  17         32.02         33.49         2.61 o                         
   1   3  17         36.99         41.85         1.08 o                         
   2   3  17         84.20         78.39         1.38 o                         
   3   3  17          0.77         -0.55         0.84 o                         
   4   3  17        305.78        295.68         2.15 o                         
   5   3  17        372.05        351.52         2.73 o                         
   6   3  17          9.82          7.73         1.34 o                         
   7   3  17         37.31         42.61         1.94 o                         
   8   3  17         18.70         19.28         1.65 o                         
   9   3  17         34.59         36.48         2.07 o                         
  10   3  17         35.62         42.68         2.41 o                         
   0   4  17         49.01         52.54         1.66 o                         
   1   4  17         82.93         73.92         1.24 o                         
   2   4  17        112.59        103.36         1.57 o                         
   3   4  17         54.65         51.52         1.31 o                         
   4   4  17         71.44         69.87         1.66 o                         
   5   4  17        238.17        240.82         2.78 o                         
   6   4  17         29.02         32.60         1.61 o                         
   7   4  17         39.74         38.16         1.76 o                         
   8   4  17         12.44         18.05         1.71 o                         
   9   4  17          2.13          2.69         1.94 o                         
   1   5  17          8.62          2.19         0.85 o                         
   2   5  17         99.78         93.18         1.52 o                         
   3   5  17        401.05        363.15         3.36 o                         
   4   5  17        105.19        111.97         2.48 o                         
   5   5  17          0.02          1.36         1.00 o                         
   6   5  17         48.74         55.15         1.71 o                         
   7   5  17         13.19         13.44         1.51 o                         
   8   5  17          4.24          6.41         1.50 o                         
   9   5  17          4.13          7.49         1.72 o                         
   0   6  17         77.68         57.61         2.38 o                         
   1   6  17        125.92        118.40         2.25 o                         
   2   6  17        200.55        187.59         2.23 o                         
   3   6  17          3.12          8.82         1.25 o                         
   4   6  17        114.41        115.24         2.13 o                         
   5   6  17        102.91        110.30         2.28 o                         
   6   6  17          0.06          3.18         1.20 o                         
   7   6  17          8.10          9.87         1.53 o                         
   8   6  17          0.11          3.86         1.72 o                         
   1   7  17        244.40        242.64         2.86 o                         
   2   7  17          0.11          2.46         0.99 o                         
   3   7  17          4.51          7.76         1.10 o                         
   4   7  17          1.03          2.85         1.08 o                         
   5   7  17          1.57          1.98         1.31 o                         
   6   7  17         53.47         70.93         2.18 o                         
   7   7  17          1.23          4.52         1.51 o                         
   0   8  17         60.53         62.12         2.65 o                         
   1   8  17          1.91          3.55         0.76 o                         
   2   8  17          0.01          1.46         0.89 o                         
   3   8  17         16.05         22.18         1.27 o                         
   4   8  17         14.65         17.23         1.29 o                         
   5   8  17          3.66          6.29         1.64 o                         
   6   8  17          5.55          8.18         1.82 o                         
   1   9  17         10.68         12.33         1.58 o                         
   2   9  17          0.22          2.68         1.77 o                         
   3   9  17         21.27         19.89         1.39 o                         
   4   9  17          3.09          1.34         1.86 o                         
   0   0  18        146.27        150.59         3.21 o                         
   1   0  18         99.86        101.94         2.17 o                         
   2   0  18        591.57        617.55         4.92 o                         
   3   0  18         67.92         74.32         2.08 o                         
   4   0  18        149.24        132.30         2.56 o                         
   5   0  18        422.51        391.83         3.95 o                         
   6   0  18        113.97         92.07         2.53 o                         
   7   0  18         40.34         31.02         2.17 o                         
   8   0  18        140.60        126.04         3.83 o                         
   9   0  18          3.18          2.50         3.06 o                         
  10   0  18          0.33         -2.55         2.71 o                         
   1   1  18        120.02        102.09         1.45 o                         
   2   1  18          0.81          4.63         0.91 o                         
   3   1  18         63.00         59.28         1.27 o                         
   4   1  18         42.72         44.57         1.35 o                         
   5   1  18         28.91         24.20         1.16 o                         
   6   1  18         10.27          7.92         1.13 o                         
   7   1  18         18.30         15.72         1.35 o                         
   8   1  18          9.97          7.81         1.54 o                         
   9   1  18          2.25          2.44         1.66 o                         
  10   1  18          7.41          6.45         2.03 o                         
   0   2  18       1206.69       1228.14        10.47 o                         
   1   2  18         69.89         67.38         1.27 o                         
   2   2  18        286.21        286.45         2.16 o                         
   3   2  18         31.89         31.18         1.02 o                         
   4   2  18         13.19         14.65         0.98 o                         
   5   2  18         83.65         82.84         1.53 o                         
   6   2  18         22.72         26.08         1.42 o                         
   7   2  18         12.99         14.90         1.51 o                         
   8   2  18         15.49         14.74         1.71 o                         
   9   2  18          2.14          2.81         1.72 o                         
  10   2  18          1.18          5.25         2.14 o                         
   1   3  18        303.10        302.76         2.26 o                         
   2   3  18        341.30        325.35         2.45 o                         
   3   3  18         74.95         76.72         1.51 o                         
   4   3  18        228.19        219.58         2.21 o                         
   5   3  18          0.11         -0.80         1.07 o                         
   6   3  18         21.50         22.76         1.60 o                         
   7   3  18         18.17         19.60         1.66 o                         
   8   3  18         42.73         38.29         2.16 o                         
   9   3  18         56.40         55.46         2.43 o                         
   0   4  18        121.31        109.72         2.17 o                         
   1   4  18         34.46         30.15         1.00 o                         
   2   4  18         79.53         80.58         1.47 o                         
   3   4  18        115.50        115.06         1.96 o                         
   4   4  18          0.00         -1.11         1.11 o                         
   5   4  18        164.49        166.76         2.45 o                         
   6   4  18         82.01         85.88         2.16 o                         
   7   4  18         72.76         89.04         2.30 o                         
   8   4  18          2.13          4.08         1.51 o                         
   9   4  18          0.80          2.93         1.92 o                         
   1   5  18        140.93        139.52         2.06 o                         
   2   5  18         37.22         32.59         1.31 o                         
   3   5  18          9.00          7.18         1.12 o                         
   4   5  18        136.15        133.02         2.20 o                         
   5   5  18          4.60          7.16         1.32 o                         
   6   5  18          8.88         13.08         1.26 o                         
   7   5  18          1.04          6.35         1.53 o                         
   8   5  18          0.87          4.88         1.74 o                         
   0   6  18         87.67         77.22         2.90 o                         
   1   6  18        230.99        206.86         2.71 o                         
   2   6  18         46.30         43.74         1.38 o                         
   3   6  18         65.29         69.17         2.03 o                         
   4   6  18        272.33        257.82         2.98 o                         
   5   6  18         19.81         22.91         1.56 o                         
   6   6  18         33.32         33.77         2.14 o                         
   7   6  18         52.19         50.64         2.15 o                         
   8   6  18         12.45         13.61         1.83 o                         
   1   7  18         77.63         78.46         1.98 o                         
   2   7  18          7.06         10.54         1.05 o                         
   3   7  18          8.38          8.50         1.27 o                         
   4   7  18          5.40          3.77         1.17 o                         
   5   7  18          6.53          6.55         1.35 o                         
   6   7  18         29.00         28.40         2.27 o                         
   7   7  18         65.35         52.78         2.52 o                         
   0   8  18        121.12        103.12         2.65 o                         
   1   8  18         27.19         29.55         1.26 o                         
   2   8  18         85.76         81.91         1.77 o                         
   3   8  18          2.49          2.08         1.08 o                         
   4   8  18          8.04         10.23         1.32 o                         
   5   8  18          7.79          7.32         1.48 o                         
   1   9  18          7.72         13.53         2.23 o                         
   2   9  18          2.52          5.57         1.88 o                         
   3   9  18         66.15         77.95         2.10 o                         
   1   1  19          7.22          6.64         0.85 o                         
   2   1  19        262.95        262.70         2.23 o                         
   3   1  19        225.30        227.65         2.13 o                         
   4   1  19          0.56         -0.89         0.89 o                         
   5   1  19         29.46         33.08         1.32 o                         
   6   1  19         24.65         20.55         1.37 o                         
   7   1  19          6.65          2.38         1.24 o                         
   8   1  19          0.19          0.96         1.51 o                         
   9   1  19         40.22         44.40         2.21 o                         
  10   1  19         16.54         16.19         2.26 o                         
   0   2  19        331.80        305.51         3.65 o                         
   1   2  19         18.10         19.83         0.92 o                         
   2   2  19        225.43        223.81         2.00 o                         
   3   2  19         27.36         21.51         1.00 o                         
   4   2  19         10.72          6.68         0.93 o                         
   5   2  19          1.20         -1.00         1.00 o                         
   6   2  19          5.23          7.06         1.18 o                         
   7   2  19          0.27         -1.37         1.37 o                         
   8   2  19          3.90          2.89         1.59 o                         
   9   2  19          0.57         -0.08         1.67 o                         
   1   3  19        241.95        235.89         2.18 o                         
   2   3  19         38.79         35.45         1.13 o                         
   3   3  19        976.03        913.54         4.78 o                         
   4   3  19         86.80         86.55         1.47 o                         
   5   3  19          5.26          4.98         1.12 o                         
   6   3  19        137.35        136.62         2.42 o                         
   7   3  19         75.74         78.81         2.35 o                         
   8   3  19          0.08          4.11         1.54 o                         
   9   3  19         15.02         12.96         2.00 o                         
   0   4  19         21.62         26.94         1.48 o                         
   1   4  19        107.17         98.73         1.45 o                         
   2   4  19         97.52         91.10         1.65 o                         
   3   4  19        128.49        129.47         2.02 o                         
   4   4  19          5.68          2.81         1.16 o                         
   5   4  19         61.73         52.05         1.46 o                         
   6   4  19         56.45         56.18         1.95 o                         
   7   4  19         40.63         35.65         1.82 o                         
   8   4  19          1.50         -1.58         1.84 o                         
   9   4  19          1.35          3.47         1.69 o                         
   1   5  19          6.39          7.08         1.11 o                         
   2   5  19          2.41          1.64         0.95 o                         
   3   5  19        106.42        109.02         2.14 o                         
   4   5  19        124.69        115.07         2.30 o                         
   5   5  19         82.52         80.62         2.03 o                         
   6   5  19        267.64        249.28         2.95 o                         
   7   5  19        107.59        111.66         2.58 o                         
   8   5  19          4.27          5.21         1.64 o                         
   0   6  19        154.11        124.65         3.07 o                         
   1   6  19         38.60         32.68         1.51 o                         
   2   6  19          4.65          3.87         0.95 o                         
   3   6  19         26.28         27.43         1.46 o                         
   4   6  19          0.39          5.61         1.23 o                         
   5   6  19         47.07         45.96         1.85 o                         
   6   6  19        138.89        138.20         2.69 o                         
   7   6  19          4.64          6.78         1.47 o                         
   1   7  19          0.10          0.57         1.07 o                         
   2   7  19          3.68          4.04         1.11 o                         
   3   7  19         11.45         14.27         1.37 o                         
   4   7  19         43.89         44.34         1.68 o                         
   5   7  19          3.24          6.18         1.43 o                         
   6   7  19          0.00         -0.27         1.82 o                         
   0   8  19          9.34         21.30         1.79 o                         
   1   8  19          2.57          2.07         1.37 o                         
   2   8  19         23.05         25.15         1.36 o                         
   3   8  19          0.29         -0.33         1.18 o                         
   4   8  19          0.38          0.96         1.15 o                         
   5   8  19          0.70          2.89         1.56 o                         
   1   9  19          0.18          0.82         1.90 o                         
   2   9  19          2.21          3.93         1.46 o                         
   0   0  20          1.85          5.39         2.22 o                         
   1   0  20         15.83         13.66         1.57 o                         
   2   0  20         33.25         36.11         1.86 o                         
   3   0  20         13.57          9.93         1.35 o                         
   4   0  20        348.49        360.67         3.94 o                         
   5   0  20         18.67         11.66         1.98 o                         
   6   0  20         10.81         11.79         1.70 o                         
   7   0  20          1.96         -1.88         1.88 o                         
   8   0  20         11.28         12.46         2.40 o                         
   9   0  20          0.00          2.39         3.19 o                         
   1   1  20        297.65        308.08         2.41 o                         
   2   1  20         47.76         51.66         1.35 o                         
   3   1  20        186.13        192.61         2.06 o                         
   4   1  20        211.34        195.02         2.15 o                         
   5   1  20         42.53         40.30         1.46 o                         
   6   1  20         91.15         88.07         2.01 o                         
   7   1  20         35.60         26.42         1.66 o                         
   8   1  20         13.99          8.99         1.64 o                         
   9   1  20          0.01          0.87         1.72 o                         
   0   2  20        604.66        583.03         5.57 o                         
   1   2  20         17.45         19.34         1.05 o                         
   2   2  20         36.36         46.86         1.36 o                         
   3   2  20        110.70         92.76         1.56 o                         
   4   2  20        226.58        212.07         2.08 o                         
   5   2  20         67.66         61.35         1.65 o                         
   6   2  20         33.49         40.90         1.51 o                         
   7   2  20         18.85         21.31         1.58 o                         
   8   2  20          1.83          3.86         1.61 o                         
   9   2  20         41.77         41.77         2.35 o                         
   1   3  20          9.31          9.10         0.95 o                         
   2   3  20         41.96         45.84         1.31 o                         
   3   3  20        172.72        173.41         2.00 o                         
   4   3  20          0.15         -0.71         0.84 o                         
   5   3  20          0.00         -0.60         1.02 o                         
   6   3  20         25.91         37.19         1.68 o                         
   7   3  20         73.87         76.73         2.31 o                         
   8   3  20         50.51         49.07         2.55 o                         
   9   3  20          6.23          8.20         1.88 o                         
   0   4  20        866.27        823.11         6.11 o                         
   1   4  20          6.65          2.55         0.93 o                         
   2   4  20         18.04         18.88         1.16 o                         
   3   4  20        116.93        110.25         1.90 o                         
   4   4  20         72.35         69.14         2.13 o                         
   5   4  20        228.75        199.03         2.66 o                         
   6   4  20         74.61         68.42         1.95 o                         
   7   4  20         16.77         18.97         1.69 o                         
   8   4  20         23.75         30.23         1.98 o                         
   1   5  20          4.70          3.23         0.99 o                         
   2   5  20        194.37        175.52         1.95 o                         
   3   5  20        208.08        188.79         2.60 o                         
   4   5  20          3.10          4.36         1.21 o                         
   5   5  20          4.35          3.25         1.36 o                         
   6   5  20          3.43          7.04         1.42 o                         
   7   5  20         20.44         26.82         1.59 o                         
   8   5  20          1.86          6.31         1.66 o                         
   0   6  20          5.67          3.64         1.59 o                         
   1   6  20          8.09         10.37         1.23 o                         
   2   6  20         70.64         59.95         1.41 o                         
   3   6  20         58.78         71.17         1.93 o                         
   4   6  20          1.01          1.18         1.26 o                         
   5   6  20         22.04         16.98         1.68 o                         
   6   6  20          1.57          8.83         1.45 o                         
   7   6  20         15.62         17.52         1.84 o                         
   1   7  20          4.02          4.34         1.23 o                         
   2   7  20         59.91         63.73         2.42 o                         
   3   7  20         97.50         98.28         2.02 o                         
   4   7  20          3.73          3.44         1.31 o                         
   5   7  20         27.90         34.09         1.87 o                         
   6   7  20          0.76         -1.46         1.46 o                         
   0   8  20          7.11         13.91         2.19 o                         
   1   8  20          0.45          3.55         1.12 o                         
   2   8  20          3.61          5.53         1.21 o                         
   3   8  20          0.43          0.09         1.14 o                         
   4   8  20          0.01          0.11         1.16 o                         
   1   9  20          0.50          3.97         1.80 o                         
   1   1  21        419.91        428.44         3.11 o                         
   2   1  21        128.02        121.38         1.76 o                         
   3   1  21         73.58         79.26         1.65 o                         
   4   1  21         55.86         51.80         1.63 o                         
   5   1  21          0.22         -1.09         1.09 o                         
   6   1  21        211.09        190.42         2.78 o                         
   7   1  21          0.05         -0.15         1.32 o                         
   8   1  21         15.40         16.41         1.80 o                         
   9   1  21          8.70         10.37         2.03 o                         
   0   2  21        204.09        202.57         3.54 o                         
   1   2  21        331.70        317.38         2.54 o                         
   2   2  21        154.62        151.05         1.93 o                         
   3   2  21        263.09        268.56         2.31 o                         
   4   2  21        236.19        243.52         2.56 o                         
   5   2  21          2.87          2.72         1.08 o                         
   6   2  21         34.94         39.90         1.57 o                         
   7   2  21         52.65         63.33         2.17 o                         
   8   2  21         11.00         13.70         1.83 o                         
   9   2  21         22.29         31.38         2.30 o                         
   1   3  21        184.15        172.57         2.15 o                         
   2   3  21         13.80         12.44         1.07 o                         
   3   3  21         13.19         13.31         1.15 o                         
   4   3  21        103.59        107.90         1.77 o                         
   5   3  21          0.00         -0.69         1.04 o                         
   6   3  21         73.07         67.44         2.03 o                         
   7   3  21          0.56          2.17         1.48 o                         
   8   3  21          0.07          2.58         1.82 o                         
   9   3  21          0.48          6.33         1.95 o                         
   0   4  21         40.49         46.22         1.95 o                         
   1   4  21          4.66          2.84         1.07 o                         
   2   4  21         32.15         29.25         1.30 o                         
   3   4  21         37.47         41.45         1.57 o                         
   4   4  21         84.62         80.66         2.11 o                         
   5   4  21         66.89         77.16         2.06 o                         
   6   4  21         12.24          9.48         1.17 o                         
   7   4  21         29.20         37.94         2.02 o                         
   8   4  21          3.06          6.16         1.90 o                         
   1   5  21         23.36         17.46         1.24 o                         
   2   5  21         59.62         59.56         1.78 o                         
   3   5  21          7.18          7.59         1.03 o                         
   4   5  21          2.71          3.41         1.15 o                         
   5   5  21         12.50         13.96         1.49 o                         
   6   5  21          0.01          3.60         1.44 o                         
   7   5  21          9.50         11.91         1.52 o                         
   0   6  21         34.52         24.08         1.99 o                         
   1   6  21          1.43         -0.91         0.91 o                         
   2   6  21        106.33         98.79         2.04 o                         
   3   6  21         12.43         12.41         1.29 o                         
   4   6  21         65.65         68.80         1.96 o                         
   5   6  21         27.54         21.76         1.75 o                         
   6   6  21         39.09         34.80         2.12 o                         
   7   6  21         19.53         15.84         1.90 o                         
   1   7  21          0.80          0.05         1.28 o                         
   2   7  21        103.43         85.16         2.59 o                         
   3   7  21         17.30         20.06         1.29 o                         
   4   7  21          0.60          2.94         1.24 o                         
   5   7  21          1.83          0.04         1.58 o                         
   0   8  21         49.26         57.16         2.48 o                         
   1   8  21         15.52         18.91         1.45 o                         
   2   8  21         64.33         69.10         2.41 o                         
   3   8  21          7.77          8.68         1.19 o                         
   4   8  21          5.16          4.06         1.64 o                         
   0   0  22        299.63        322.05         5.43 o                         
   1   0  22        182.36        185.44         3.02 o                         
   2   0  22         47.50         43.84         1.98 o                         
   3   0  22        151.18        166.57         3.07 o                         
   4   0  22        169.49        148.61         2.99 o                         
   5   0  22         76.85         76.83         2.60 o                         
   6   0  22         85.73         65.07         2.57 o                         
   7   0  22          7.56         10.83         2.01 o                         
   8   0  22         25.27         27.43         2.91 o                         
   9   0  22         36.31         48.95         3.38 o                         
   1   1  22         45.49         51.17         1.49 o                         
   2   1  22        126.51        130.46         1.90 o                         
   3   1  22        214.85        198.15         2.24 o                         
   4   1  22         78.34         91.65         1.94 o                         
   5   1  22          3.48          3.50         1.25 o                         
   6   1  22          4.38          4.65         1.32 o                         
   7   1  22         14.45         12.89         1.49 o                         
   8   1  22          0.05          0.83         1.62 o                         
   9   1  22          1.96         -1.31         2.07 o                         
   0   2  22         53.34         58.99         2.27 o                         
   1   2  22        494.52        480.32         3.14 o                         
   2   2  22          0.08         -1.03         1.03 o                         
   3   2  22          2.94          3.77         0.94 o                         
   4   2  22         67.91         68.90         1.68 o                         
   5   2  22         53.67         60.53         1.61 o                         
   6   2  22         69.22         72.13         1.95 o                         
   7   2  22         36.37         35.77         1.98 o                         
   8   2  22         35.76         35.60         2.35 o                         
   9   2  22         45.65         44.57         2.37 o                         
   1   3  22          5.00          2.77         1.07 o                         
   2   3  22        117.36        113.37         1.88 o                         
   3   3  22         70.20         75.41         1.78 o                         
   4   3  22        159.54        156.12         2.22 o                         
   5   3  22         27.74         27.10         1.24 o                         
   6   3  22         68.29         68.45         1.93 o                         
   7   3  22          9.22          8.33         1.59 o                         
   8   3  22         33.02         40.88         2.25 o                         
   0   4  22         46.17         41.40         2.00 o                         
   1   4  22          9.63          7.26         1.16 o                         
   2   4  22        126.74        119.02         2.06 o                         
   3   4  22         87.07         88.43         2.08 o                         
   4   4  22        137.02        133.16         2.39 o                         
   5   4  22         15.91         14.74         1.44 o                         
   6   4  22         61.25         59.37         1.83 o                         
   7   4  22          1.15          3.00         1.44 o                         
   8   4  22          2.11          2.57         1.67 o                         
   1   5  22        135.95        116.78         1.84 o                         
   2   5  22         17.46         16.20         1.07 o                         
   3   5  22          7.22          8.04         1.08 o                         
   4   5  22         27.98         28.06         1.51 o                         
   5   5  22          4.76          6.41         1.47 o                         
   6   5  22         99.43        101.00         2.55 o                         
   7   5  22          0.00          4.24         1.58 o                         
   0   6  22          0.06         -1.54         1.54 o                         
   1   6  22         29.17         30.38         1.44 o                         
   2   6  22          1.93          3.03         1.12 o                         
   3   6  22          0.17          1.06         1.21 o                         
   4   6  22          0.01          2.94         1.27 o                         
   5   6  22         20.10         14.80         1.69 o                         
   6   6  22         31.81         25.80         1.90 o                         
   1   7  22         14.02         12.12         1.35 o                         
   2   7  22         14.20         24.21         1.67 o                         
   3   7  22         39.47         40.44         1.67 o                         
   4   7  22         17.08         23.83         2.12 o                         
   5   7  22          0.04          0.28         1.50 o                         
   0   8  22         10.45         10.84         1.86 o                         
   1   8  22         26.76         32.67         1.60 o                         
   2   8  22         28.19         30.00         1.94 o                         
   3   8  22          3.67          3.64         1.49 o                         
   1   1  23        548.06        550.86         3.64 o                         
   2   1  23        320.45        319.56         2.77 o                         
   3   1  23         12.64         14.61         1.22 o                         
   4   1  23         34.99         35.38         1.50 o                         
   5   1  23          0.25         -0.99         1.27 o                         
   6   1  23          7.65          5.71         1.39 o                         
   7   1  23          3.47          8.38         1.47 o                         
   8   1  23         30.49         29.75         1.96 o                         
   0   2  23         13.77         11.96         1.58 o                         
   1   2  23          5.56          9.00         1.03 o                         
   2   2  23          9.16          8.10         1.09 o                         
   3   2  23          3.47          4.30         1.00 o                         
   4   2  23          0.88          2.09         1.11 o                         
   5   2  23         21.04         24.27         1.37 o                         
   6   2  23          1.27          2.99         1.20 o                         
   7   2  23          3.91          8.10         1.54 o                         
   8   2  23         41.23         51.32         2.28 o                         
   1   3  23          8.66          7.64         1.10 o                         
   2   3  23         22.32         23.39         1.24 o                         
   3   3  23         28.96         30.93         1.41 o                         
   4   3  23         13.45         13.31         1.32 o                         
   5   3  23          2.85          1.88         0.98 o                         
   6   3  23         43.17         46.20         1.70 o                         
   7   3  23          1.96          5.29         1.65 o                         
   8   3  23          3.81          3.54         1.81 o                         
   0   4  23         27.66         29.81         1.95 o                         
   1   4  23         10.69         10.49         1.44 o                         
   2   4  23         19.97         18.73         1.30 o                         
   3   4  23          4.49          7.54         1.26 o                         
   4   4  23         37.72         41.38         1.69 o                         
   5   4  23          0.02         -0.41         1.31 o                         
   6   4  23          1.80          3.80         1.53 o                         
   7   4  23          1.70          2.27         1.72 o                         
   1   5  23         49.77         48.34         1.52 o                         
   2   5  23          0.47         -1.03         1.03 o                         
   3   5  23          5.30          5.08         1.04 o                         
   4   5  23          1.70          2.67         1.30 o                         
   5   5  23         37.18         34.09         1.80 o                         
   6   5  23          2.83          6.15         1.58 o                         
   7   5  23          0.91          7.39         1.88 o                         
   0   6  23         20.53         24.40         2.18 o                         
   1   6  23          0.21         -0.42         1.11 o                         
   2   6  23          4.64          4.16         1.21 o                         
   3   6  23          1.99          2.67         1.19 o                         
   4   6  23          0.59          1.49         1.44 o                         
   5   6  23          2.54          5.81         1.89 o                         
   6   6  23         28.77         25.37         1.75 o                         
   1   7  23         22.84         30.44         1.62 o                         
   2   7  23         48.51         55.54         2.07 o                         
   3   7  23         14.22         13.04         1.35 o                         
   4   7  23         25.52         26.61         1.67 o                         
   0   8  23         43.66         32.52         2.28 o                         
   1   8  23          0.00         -0.02         1.65 o                         
   2   8  23          9.52          9.56         1.57 o                         
   0   0  24        164.19        176.16         4.83 o                         
   1   0  24        254.20        237.84         3.66 o                         
   2   0  24        316.81        341.71         4.65 o                         
   3   0  24          2.24          4.02         1.67 o                         
   4   0  24          0.09         -1.00         1.66 o                         
   5   0  24        376.31        336.15         5.10 o                         
   6   0  24          1.40         -0.35         1.77 o                         
   7   0  24         11.45          5.29         1.89 o                         
   8   0  24          5.95          4.76         2.44 o                         
   1   1  24        454.36        450.62         3.92 o                         
   2   1  24        166.48        173.71         2.33 o                         
   3   1  24        130.91        129.69         2.21 o                         
   4   1  24        121.52        114.08         2.13 o                         
   5   1  24         22.51         27.98         1.50 o                         
   6   1  24         33.19         27.09         1.58 o                         
   7   1  24         11.72         10.77         1.55 o                         
   8   1  24         21.11         20.31         1.93 o                         
   0   2  24        269.82        261.22         3.93 o                         
   1   2  24          3.60          4.78         1.34 o                         
   2   2  24        142.49        145.85         2.06 o                         
   3   2  24          6.46          8.13         1.09 o                         
   4   2  24         63.99         68.71         1.76 o                         
   5   2  24         16.78         21.92         1.46 o                         
   6   2  24         67.26         62.96         2.01 o                         
   7   2  24          4.99          9.21         2.01 o                         
   8   2  24         19.95         21.85         2.06 o                         
   1   3  24        138.66        135.70         2.32 o                         
   2   3  24        186.04        173.16         2.28 o                         
   3   3  24         44.70         50.10         1.79 o                         
   4   3  24         12.82         14.43         1.34 o                         
   5   3  24          0.15          0.98         0.98 o                         
   6   3  24         41.07         53.19         1.79 o                         
   7   3  24          2.85          3.24         1.56 o                         
   8   3  24          0.51         -0.67         3.18 o                         
   0   4  24        200.37        164.59         3.11 o                         
   1   4  24          0.65         -1.10         1.10 o                         
   2   4  24         14.49         14.36         1.21 o                         
   3   4  24         10.84         10.13         1.33 o                         
   4   4  24         11.53         12.56         1.21 o                         
   5   4  24         11.50         12.02         1.49 o                         
   6   4  24          9.77         13.08         1.66 o                         
   7   4  24          3.98          8.39         1.51 o                         
   1   5  24         37.19         34.45         1.66 o                         
   2   5  24          9.29         12.23         1.42 o                         
   3   5  24          0.01         -1.01         1.01 o                         
   4   5  24          7.16          9.91         1.34 o                         
   5   5  24          0.35         -0.31         1.29 o                         
   6   5  24          0.09          2.31         1.57 o                         
   0   6  24         12.07         13.25         2.17 o                         
   1   6  24         60.84         57.67         1.76 o                         
   2   6  24          0.21          2.41         1.36 o                         
   3   6  24         21.35         17.57         1.42 o                         
   4   6  24          8.10         11.86         1.80 o                         
   5   6  24          0.77          2.06         1.72 o                         
   1   7  24          1.23          0.32         1.30 o                         
   2   7  24         13.60         19.01         2.28 o                         
   3   7  24         10.14         17.95         1.72 o                         
   4   7  24          7.09         13.24         2.19 o                         
   1   1  25         12.22         18.99         1.37 o                         
   2   1  25          9.78         11.50         1.29 o                         
   3   1  25        207.93        199.99         2.63 o                         
   4   1  25          9.71         13.76         1.39 o                         
   5   1  25          8.78         12.69         1.46 o                         
   6   1  25          0.25         -0.05         1.31 o                         
   7   1  25         10.83         10.74         1.60 o                         
   8   1  25          9.54         11.52         1.66 o                         
   0   2  25         26.22         30.34         3.09 o                         
   1   2  25          0.96          0.67         1.03 o                         
   2   2  25         23.39         23.21         1.25 o                         
   3   2  25         10.21          9.51         1.12 o                         
   4   2  25          1.29          3.42         1.10 o                         
   5   2  25        132.06        122.74         2.29 o                         
   6   2  25          0.66          3.80         1.31 o                         
   7   2  25         83.98         88.83         2.64 o                         
   1   3  25         14.54         17.43         1.43 o                         
   2   3  25         48.41         50.04         1.60 o                         
   3   3  25         23.29         26.36         1.52 o                         
   4   3  25         37.68         38.21         1.62 o                         
   5   3  25          1.34          2.29         1.21 o                         
   6   3  25         39.67         52.72         1.78 o                         
   7   3  25          0.68          8.41         2.21 o                         
   0   4  25         11.37         10.48         1.77 o                         
   1   4  25          0.53          1.28         1.23 o                         
   2   4  25         12.78          9.83         1.16 o                         
   3   4  25         22.05         23.78         1.49 o                         
   4   4  25          7.03          7.53         1.20 o                         
   5   4  25         21.18         23.03         1.67 o                         
   6   4  25          1.84          3.16         1.70 o                         
   7   4  25          3.59          3.62         1.98 o                         
   1   5  25          6.25          9.98         1.22 o                         
   2   5  25          8.34          4.80         1.15 o                         
   3   5  25          4.55          4.43         1.13 o                         
   4   5  25         21.26         26.09         1.73 o                         
   5   5  25          0.70          2.29         1.53 o                         
   6   5  25          4.92          5.65         1.66 o                         
   0   6  25          0.75          3.58         1.90 o                         
   1   6  25          2.64          0.97         1.10 o                         
   2   6  25          4.91          2.68         1.38 o                         
   3   6  25         18.01         22.88         1.37 o                         
   4   6  25          0.29          0.03         1.58 o                         
   5   6  25         25.03         27.44         2.05 o                         
   1   7  25         10.21          9.83         1.72 o                         
   2   7  25         22.18         23.85         1.81 o                         
   3   7  25          0.02         -1.68         1.91 o                         
   0   0  26       1499.08       1582.65        15.78 o                         
   1   0  26         87.07         91.75         2.87 o                         
   2   0  26         21.64         27.55         2.25 o                         
   3   0  26         62.92         61.93         3.00 o                         
   4   0  26         69.53         64.31         2.83 o                         
   5   0  26         27.21         35.71         2.73 o                         
   6   0  26          0.41          0.57         2.02 o                         
   7   0  26          0.03         -2.01         2.02 o                         
   1   1  26        116.81        119.66         2.28 o                         
   2   1  26         74.32         79.37         2.04 o                         
   3   1  26          7.30          9.86         1.42 o                         
   4   1  26         25.72         29.44         1.82 o                         
   5   1  26          4.83          5.07         1.37 o                         
   6   1  26          1.51          3.90         1.45 o                         
   7   1  26          3.86          2.80         1.52 o                         
   0   2  26         42.49         37.85         2.19 o                         
   1   2  26          2.27          3.55         1.16 o                         
   2   2  26          8.92          7.09         1.20 o                         
   3   2  26         51.42         44.47         1.48 o                         
   4   2  26          2.41          2.40         1.14 o                         
   5   2  26         55.30         43.99         1.80 o                         
   6   2  26          2.46          3.26         1.35 o                         
   7   2  26         48.28         52.74         1.96 o                         
   1   3  26         76.72         82.37         2.41 o                         
   2   3  26          1.25          0.71         1.15 o                         
   3   3  26          1.70          1.68         1.21 o                         
   4   3  26         21.86         19.84         1.47 o                         
   5   3  26         36.21         31.89         1.52 o                         
   6   3  26         14.06         15.91         1.45 o                         
   7   3  26         25.67         30.27         2.37 o                         
   0   4  26        122.48        118.70         3.00 o                         
   1   4  26         74.51         71.54         1.93 o                         
   2   4  26          7.54          8.20         1.19 o                         
   3   4  26          5.15          4.25         1.38 o                         
   4   4  26          3.77          3.99         1.24 o                         
   5   4  26          0.10          3.64         1.48 o                         
   6   4  26          0.22         -0.79         1.70 o                         
   1   5  26          6.24          5.89         1.15 o                         
   2   5  26         17.88         13.19         1.46 o                         
   3   5  26         45.83         38.97         1.55 o                         
   4   5  26          1.29          4.44         1.63 o                         
   5   5  26          0.17          1.91         1.50 o                         
   0   6  26          0.05          0.10         1.87 o                         
   1   6  26          1.71          3.69         1.42 o                         
   2   6  26          0.64         -0.16         1.68 o                         
   3   6  26         30.88         34.16         2.04 o                         
   4   6  26         10.37         12.81         2.07 o                         
   1   7  26          1.90          0.80         1.61 o                         
   1   1  27          0.13          3.68         1.30 o                         
   2   1  27          7.70         10.53         1.41 o                         
   3   1  27          1.75          0.02         1.29 o                         
   4   1  27         39.27         44.17         1.96 o                         
   5   1  27          0.03         -0.99         1.44 o                         
   6   1  27         16.51         16.27         1.72 o                         
   7   1  27         18.16         13.13         1.70 o                         
   0   2  27         20.78         17.28         1.98 o                         
   1   2  27        126.35        123.86         2.32 o                         
   2   2  27          2.58          0.14         1.17 o                         
   3   2  27         17.78         18.71         1.26 o                         
   4   2  27          1.42          2.36         1.35 o                         
   5   2  27         32.78         30.22         1.73 o                         
   6   2  27          7.73          6.81         1.56 o                         
   7   2  27         18.23         23.38         1.85 o                         
   1   3  27          2.34          5.12         1.43 o                         
   2   3  27          2.69         -0.82         1.24 o                         
   3   3  27         41.40         38.33         1.75 o                         
   4   3  27         92.04        100.08         2.63 o                         
   5   3  27          0.02          3.61         1.39 o                         
   6   3  27         31.33         35.47         2.06 o                         
   0   4  27         10.06         12.49         1.95 o                         
   1   4  27         30.38         37.73         1.66 o                         
   2   4  27         29.01         32.52         1.71 o                         
   3   4  27          0.27         -1.58         1.58 o                         
   4   4  27          0.47          5.34         1.27 o                         
   5   4  27         14.16         15.10         2.00 o                         
   1   5  27          5.18          4.09         1.27 o                         
   2   5  27          0.89          3.79         1.30 o                         
   3   5  27          7.62          9.74         1.48 o                         
   4   5  27         20.07         20.92         1.69 o                         
   0   6  27          0.43          3.46         2.32 o                         
   1   6  27          2.07          1.47         1.21 o                         
   2   6  27         10.94         11.17         1.82 o                         
   3   6  27         14.99         11.15         1.81 o                         
   0   0  28       1163.86       1191.67        17.72 o                         
   1   0  28          6.50          4.96         2.05 o                         
   2   0  28        427.37        393.79         5.27 o                         
   3   0  28          2.48         -0.56         1.92 o                         
   4   0  28          9.68          3.79         2.32 o                         
   5   0  28          6.71          8.74         2.46 o                         
   6   0  28          8.81         11.13         2.32 o                         
   1   1  28          0.02          0.56         1.45 o                         
   2   1  28        122.63        132.37         2.47 o                         
   3   1  28          0.04         -1.39         1.39 o                         
   4   1  28          0.15         -0.53         1.38 o                         
   5   1  28          0.90          0.58         1.46 o                         
   6   1  28          0.09          1.19         1.53 o                         
   0   2  28         30.40         27.65         1.98 o                         
   1   2  28         13.66         21.38         1.60 o                         
   2   2  28          8.45         11.79         1.28 o                         
   3   2  28          0.07         -1.07         1.07 o                         
   4   2  28          4.67          5.60         1.29 o                         
   5   2  28          2.71          3.05         1.37 o                         
   6   2  28          5.08          8.67         1.62 o                         
   1   3  28         14.21         15.65         1.56 o                         
   2   3  28         12.06         13.84         1.36 o                         
   3   3  28         36.34         34.01         1.71 o                         
   4   3  28         10.32         14.58         1.61 o                         
   5   3  28          1.42          4.82         1.54 o                         
   6   3  28         17.93         21.39         2.29 o                         
   0   4  28          0.82         -0.70         1.71 o                         
   1   4  28          9.32         10.79         1.38 o                         
   2   4  28          4.29          3.42         1.50 o                         
   3   4  28          7.27          6.93         1.47 o                         
   4   4  28         10.93         12.83         1.89 o                         
   5   4  28          4.26          0.77         1.71 o                         
   1   5  28         18.96         25.76         1.67 o                         
   2   5  28         31.84         39.59         2.12 o                         
   3   5  28          1.22          1.76         1.32 o                         
   4   5  28          7.91         11.13         1.76 o                         
   0   6  28          4.89          7.30         1.62 o                         
   1   6  28         12.66         14.79         1.51 o                         
   2   6  28         37.61         44.86         2.20 o                         
   1   1  29         15.65         18.81         1.66 o                         
   2   1  29          0.81          3.09         1.33 o                         
   3   1  29          2.50          3.84         1.43 o                         
   4   1  29         23.27         18.60         1.72 o                         
   5   1  29          3.12          3.61         1.64 o                         
   6   1  29          5.64          4.18         1.66 o                         
   0   2  29        172.90        174.00         3.87 o                         
   1   2  29          0.15          2.07         1.43 o                         
   2   2  29          0.02          0.32         1.35 o                         
   3   2  29         17.05         16.13         1.47 o                         
   4   2  29          5.98          6.03         1.31 o                         
   5   2  29         35.05         33.29         1.81 o                         
   1   3  29          6.88          9.31         1.51 o                         
   2   3  29         29.50         28.37         1.82 o                         
   3   3  29         12.83         10.69         2.06 o                         
   4   3  29         24.95         27.39         1.96 o                         
   5   3  29          0.25          1.55         1.66 o                         
   0   4  29          0.18          2.59         1.89 o                         
   1   4  29          4.96          5.99         1.39 o                         
   2   4  29          1.49          1.81         1.61 o                         
   3   4  29         10.06         12.94         1.93 o                         
   4   4  29          0.68          1.41         1.92 o                         
   1   5  29          1.91          2.37         1.27 o                         
   2   5  29          1.71          3.48         1.58 o                         
   3   5  29          0.65          2.12         1.78 o                         
   0   0  30        110.04        132.76         8.37 o                         
   1   0  30         36.23         41.81         2.96 o                         
   2   0  30          9.66         14.27         2.59 o                         
   3   0  30          7.06          9.14         2.15 o                         
   4   0  30          8.86         10.62         2.49 o                         
   5   0  30          0.48         -0.52         2.49 o                         
   1   1  30        125.47        125.97         2.67 o                         
   2   1  30          0.62          4.31         1.45 o                         
   3   1  30          0.34         -1.14         1.47 o                         
   4   1  30          0.03          0.19         1.58 o                         
   5   1  30          5.51          6.42         1.75 o                         
   0   2  30          2.09          5.68         1.97 o                         
   1   2  30         17.03         18.05         1.55 o                         
   2   2  30         45.66         41.81         2.00 o                         
   3   2  30         34.52         36.64         1.74 o                         
   4   2  30         12.38          8.47         1.38 o                         
   5   2  30          4.19          7.83         1.66 o                         
   1   3  30          0.01         -0.88         1.54 o                         
   2   3  30         12.48          8.01         1.89 o                         
   3   3  30          4.46          5.78         1.59 o                         
   4   3  30         27.03         30.13         2.01 o                         
   0   4  30          0.52          4.70         2.78 o                         
   1   4  30         12.34         12.61         1.64 o                         
   2   4  30         34.31         43.46         2.10 o                         
   3   4  30          2.55          2.23         1.65 o                         
   1   5  30          0.57          0.54         1.48 o                         
   1   1  31         52.96         55.32         2.12 o                         
   2   1  31         90.59         97.59         2.70 o                         
   3   1  31          2.86          0.73         1.59 o                         
   4   1  31          4.51          7.94         1.83 o                         
   0   2  31         35.27         39.73         2.51 o                         
   1   2  31          0.89          2.20         1.36 o                         
   2   2  31          3.27          4.87         1.84 o                         
   3   2  31         13.33         17.72         1.65 o                         
   4   2  31          3.42          1.76         1.50 o                         
   1   3  31          4.43          5.03         1.75 o                         
   2   3  31          3.63          2.18         2.13 o                         
   3   3  31         22.08         29.22         2.03 o                         
   0   4  31         43.10         44.99         2.79 o                         
   1   4  31          4.78          4.20         1.50 o                         
   2   4  31          0.56          3.18         1.76 o                         
   0   0  32        160.01        171.51         6.00 o                         
   1   0  32          7.06          7.00         2.38 o                         
   2   0  32         31.42         30.75         2.66 o                         
   3   0  32         18.67         29.55         2.92 o                         
   1   1  32         76.26         88.35         2.58 o                         
   2   1  32          0.54          3.11         1.80 o                         
   3   1  32          8.88          8.74         1.87 o                         
   0   2  32         36.81         36.24         2.54 o                         
   1   2  32          4.20          3.95         1.43 o                         
   2   2  32         37.04         42.26         2.50 o                         
   3   2  32         15.86         18.59         1.96 o                         
   1   3  32          4.94          5.69         1.88 o                         
   2   3  32          2.17          4.23         2.11 o                         
   1   1  33         67.58         76.74         2.49 o                         
   2   1  33         33.80         37.81         2.30 o                         
   0   2  33          0.86          0.31         2.09 o                         
   1   2  33          0.01          4.29         1.81 o                         
                                                                                
