# Supplementary material for: Synthesis and structure of 4-hy­droxy-N-iso­propyl­tryptamine (4-HO-NiPT) and its precursors
Source: Acta Crystallogr E Crystallogr Commun. 2023 Mar 10;79(Pt 4):280–6. doi: 10.1107/S2056989023002098 (PMC10088304; doi:10.1107/S2056989023002098)
Supplement: Supplementary file 3 [file e-79-00280-2sup3.hkl]

data_2                                                                          
_shelx_title ' UMD2770J_a.res in Pna2(1)'                                       
_shelx_refln_list_code          4                                               
_shelx_F_calc_maximum      214.53                                               
_exptl_crystal_F_000      1424.00                                               
_reflns_d_resolution_high  0.8301                                               
                                                                                
loop_                                                                           
 _space_group_symop_operation_xyz                                               
 'x, y, z'                                                                      
 '-x, -y, z+1/2'                                                                
 'x+1/2, -y+1/2, z'                                                             
 '-x+1/2, y+1/2, z+1/2'                                                         
                                                                                
_cell_length_a    16.4230                                                       
_cell_length_b     6.5609                                                       
_cell_length_c    33.4687                                                       
_cell_angle_alpha  90.000                                                       
_cell_angle_beta   90.000                                                       
_cell_angle_gamma  90.000                                                       
                                                                                
_shelx_F_squared_multiplier     1.000                                           
                                                                                
loop_                                                                           
 _refln_index_h                                                                 
 _refln_index_k                                                                 
 _refln_index_l                                                                 
 _refln_F_squared_calc                                                          
 _refln_F_squared_meas                                                          
 _refln_F_squared_sigma                                                         
 _refln_observed_status                                                         
   0   0 -40         61.86         76.43        15.84 o                         
   2   0 -40          2.05         10.24         8.40 o                         
   2   0 -39          7.97          1.06         8.73 o                         
   4   0 -39          8.64         19.34         9.16 o                         
   0   1 -39         68.79         64.63        10.86 o                         
   1   1 -39         14.37          6.43        10.83 o                         
   2   1 -39         10.69          7.49         6.48 o                         
   3   1 -39         21.54          3.99         7.84 o                         
   4   1 -39          0.74          1.74         8.16 o                         
   0   0 -38          6.84        -11.18        13.05 o                         
   2   0 -38         88.94        101.91        11.88 o                         
   4   0 -38        147.63        142.13        11.04 o                         
   6   0 -38         32.09         41.72         9.85 o                         
   1   1 -38         34.29         36.74         6.42 o                         
   2   1 -38         20.86         19.66         6.34 o                         
   3   1 -38         21.29         16.04         6.43 o                         
   4   1 -38          0.44         -6.12         6.12 o                         
   5   1 -38         83.26         96.72         7.59 o                         
   6   1 -38          4.40          2.50         7.49 o                         
   0   2 -38         45.24         38.40         8.73 o                         
   1   2 -38         36.63         41.60         6.36 o                         
   2   2 -38         20.62         17.46         6.60 o                         
   3   2 -38          0.44         -5.53         7.56 o                         
   4   2 -38          9.08         17.21        10.02 o                         
   2   0 -37        102.23         76.11         9.54 o                         
   4   0 -37         22.98         31.44         9.35 o                         
   6   0 -37         20.55         27.96         8.57 o                         
   0   1 -37         25.76         27.03         8.57 o                         
   1   1 -37         22.96         35.87         8.61 o                         
   2   1 -37         93.28         95.35         7.45 o                         
   3   1 -37          0.15         -6.73         6.73 o                         
   4   1 -37          6.29         -0.76         7.15 o                         
   5   1 -37          9.99         14.71         6.17 o                         
   6   1 -37         76.26         87.96         7.30 o                         
   7   1 -37         34.18         41.15         7.74 o                         
   1   2 -37         17.52         21.07         6.52 o                         
   2   2 -37         38.97         38.96         7.94 o                         
   3   2 -37          7.69          6.80         5.70 o                         
   4   2 -37          1.64          3.47         5.78 o                         
   5   2 -37         25.88         13.69         7.03 o                         
   6   2 -37         37.28         53.10         7.89 o                         
   0   3 -37         15.90          1.86        10.25 o                         
   1   3 -37         28.14         33.30         7.89 o                         
   2   3 -37          9.44          3.72         8.85 o                         
   0   0 -36         11.21         25.63        13.05 o                         
   2   0 -36         23.99         49.40         9.23 o                         
   4   0 -36        259.58        242.89        30.27 o                         
   6   0 -36         42.23         61.55        10.20 o                         
   8   0 -36         36.57         28.01         9.74 o                         
   1   1 -36        167.18        158.37         8.08 o                         
   2   1 -36          9.76         15.73         6.66 o                         
   3   1 -36         46.85         55.32         6.39 o                         
   4   1 -36         18.94         15.15         6.17 o                         
   5   1 -36          2.02          4.70         6.32 o                         
   6   1 -36         58.34         82.92         7.27 o                         
   7   1 -36         59.15         77.55         7.36 o                         
   8   1 -36         10.33         19.08         6.57 o                         
   0   2 -36          3.61         12.52         9.32 o                         
   1   2 -36         35.65         45.18         6.72 o                         
   2   2 -36          3.58         16.94         5.68 o                         
   3   2 -36          5.99         -2.35         5.86 o                         
   4   2 -36          3.84          8.10         6.17 o                         
   5   2 -36         26.07         36.39         6.50 o                         
   6   2 -36         20.57         27.85         6.43 o                         
   7   2 -36          4.63         -5.82         7.89 o                         
   1   3 -36         57.94         65.80         6.63 o                         
   2   3 -36          0.38          8.43         5.74 o                         
   3   3 -36         38.88         33.62         6.32 o                         
   4   3 -36         10.33          8.60         7.05 o                         
   2   0 -35         75.07         75.61         9.49 o                         
   4   0 -35        388.03        390.72        19.57 o                         
   6   0 -35        226.41        235.75        14.00 o                         
   8   0 -35         14.54         41.24         9.62 o                         
   0   1 -35        334.46        329.02        23.53 o                         
   1   1 -35         87.64         98.13         7.34 o                         
   2   1 -35         72.04         66.97         7.71 o                         
   3   1 -35         67.30         70.91         6.84 o                         
   4   1 -35        115.41        111.98         7.66 o                         
   5   1 -35          8.55         11.51         9.28 o                         
   6   1 -35        392.55        403.40        11.58 o                         
   7   1 -35          2.88          9.88         5.96 o                         
   8   1 -35         58.70         60.61         6.67 o                         
   9   1 -35          9.80         25.35         9.38 o                         
   1   2 -35          1.69         12.77         5.91 o                         
   2   2 -35         41.33         46.88         6.57 o                         
   3   2 -35         31.48         39.08         6.39 o                         
   4   2 -35         36.47         25.73         9.38 o                         
   5   2 -35          9.17         10.72         6.59 o                         
   6   2 -35         27.95         40.60         5.53 o                         
   7   2 -35          3.54          9.12         8.33 o                         
   8   2 -35         14.31         13.22         8.62 o                         
   0   3 -35        208.95        179.08        21.44 o                         
   1   3 -35          1.18          8.67         5.49 o                         
   2   3 -35         47.33         45.68         6.08 o                         
   3   3 -35          1.28          0.59         5.41 o                         
   4   3 -35         23.60         19.59         6.05 o                         
   5   3 -35         15.97         12.44         5.55 o                         
   6   3 -35         52.26         53.31         7.93 o                         
   0   0 -34        265.58        244.15        17.71 o                         
   2   0 -34         34.57         53.62         9.21 o                         
   4   0 -34         61.83         87.02        10.15 o                         
   6   0 -34         21.35         33.00         8.69 o                         
   8   0 -34        250.91        264.56        14.91 o                         
  10   0 -34         23.19         48.54        10.68 o                         
   1   1 -34         33.92         34.66         6.34 o                         
   2   1 -34         34.25         38.88         5.99 o                         
   3   1 -34         33.97         35.43         5.95 o                         
   4   1 -34         91.09        106.02         6.76 o                         
   5   1 -34         14.16         20.11         7.85 o                         
   6   1 -34        152.91        168.95         8.71 o                         
   7   1 -34         73.50         67.55         6.74 o                         
   8   1 -34         45.17         58.63         6.89 o                         
   9   1 -34          6.74         11.30         7.03 o                         
  10   1 -34          2.60         10.92         9.40 o                         
   0   2 -34        461.34        447.35        17.63 o                         
   1   2 -34         31.75         43.32         6.03 o                         
   2   2 -34         31.33         43.19        10.18 o                         
   3   2 -34          7.19          5.22         5.42 o                         
   4   2 -34          3.90          1.73         5.46 o                         
   5   2 -34         45.21         50.46         6.46 o                         
   6   2 -34         67.59         61.59         5.70 o                         
   7   2 -34         47.80         61.69         7.01 o                         
   8   2 -34         23.23         23.46         8.52 o                         
   9   2 -34         22.56         19.50         8.69 o                         
   1   3 -34         51.55         46.36         7.50 o                         
   2   3 -34          2.68          6.07         5.67 o                         
   3   3 -34         34.82         39.86         6.88 o                         
   4   3 -34         15.07         15.01         6.61 o                         
   5   3 -34         27.09         24.39         6.16 o                         
   6   3 -34          6.00          3.53         5.37 o                         
   7   3 -34          4.52         -2.20         6.57 o                         
   0   4 -34         60.59         55.90         8.84 o                         
   1   4 -34          7.54         24.74         6.92 o                         
   2   4 -34          1.09          2.55         5.51 o                         
   3   4 -34         11.28         12.64         5.43 o                         
   2   0 -33       2096.67       2017.17        71.07 o                         
   4   0 -33        385.86        361.50        15.96 o                         
   6   0 -33        128.74        153.54        10.86 o                         
   8   0 -33         80.21         94.99        10.05 o                         
  10   0 -33          7.11         16.31        11.18 o                         
   0   1 -33         75.77         94.19        10.22 o                         
   1   1 -33         98.48        120.51         7.21 o                         
   2   1 -33          1.37         -2.42         6.93 o                         
   3   1 -33         20.79         22.43         6.17 o                         
   4   1 -33        165.80        182.06         8.17 o                         
   5   1 -33         18.99         31.67         5.38 o                         
   6   1 -33         23.07         30.36         5.74 o                         
   7   1 -33         57.19         44.17         6.01 o                         
   8   1 -33         21.18         33.52         6.47 o                         
   9   1 -33        128.33        115.47         7.39 o                         
  10   1 -33         13.09         10.87         6.34 o                         
  11   1 -33          0.59          9.02         9.39 o                         
   1   2 -33        119.90        136.79         8.66 o                         
   2   2 -33          9.53         10.31         6.27 o                         
   3   2 -33         32.28         19.60         6.73 o                         
   4   2 -33         21.74         32.16         6.96 o                         
   5   2 -33         66.52         71.74         6.02 o                         
   6   2 -33          7.54          6.73         4.78 o                         
   7   2 -33         58.31         64.45         6.03 o                         
   8   2 -33         74.83         71.74         6.87 o                         
   9   2 -33          1.15         -2.00         5.46 o                         
  10   2 -33         52.27         67.46        18.41 o                         
   0   3 -33          4.47         11.16        16.31 o                         
   1   3 -33          8.38         14.75         6.32 o                         
   2   3 -33        140.64        147.53         7.56 o                         
   3   3 -33         17.51         16.92         6.79 o                         
   4   3 -33          5.68          5.16         5.26 o                         
   5   3 -33         21.80         18.48         5.69 o                         
   6   3 -33          4.06          3.48         5.34 o                         
   7   3 -33          4.12          3.47         5.75 o                         
   8   3 -33          1.58          1.31         6.77 o                         
   1   4 -33         71.07         66.95         6.73 o                         
   2   4 -33          7.19          6.02         5.26 o                         
   3   4 -33          4.88          0.46         6.57 o                         
   4   4 -33          0.43          9.80         5.48 o                         
   5   4 -33         33.52         28.10         7.37 o                         
   0   0 -32         63.83         48.00        12.58 o                         
   2   0 -32        237.15        345.33        14.83 o                         
   4   0 -32        338.46        359.03        14.17 o                         
   6   0 -32         37.56         54.55         9.21 o                         
   8   0 -32         19.56         39.61        11.18 o                         
  10   0 -32          4.94          8.34         9.06 o                         
  12   0 -32         49.03         27.96        12.58 o                         
   1   1 -32        104.46        101.00         7.91 o                         
   2   1 -32         19.23         33.13         6.62 o                         
   3   1 -32         15.29         23.00         6.26 o                         
   4   1 -32         37.04         33.53         8.00 o                         
   5   1 -32         13.67         22.46         5.28 o                         
   6   1 -32        581.05        549.84        13.38 o                         
   7   1 -32         35.62         26.37         6.15 o                         
   8   1 -32         39.19         37.08         6.17 o                         
   9   1 -32        102.36        119.80         7.33 o                         
  10   1 -32         10.64          8.40         6.02 o                         
  11   1 -32         11.11          5.92         6.14 o                         
   0   2 -32        324.98        294.24        15.61 o                         
   1   2 -32        166.62        187.69         8.23 o                         
   2   2 -32        962.33        934.72        18.64 o                         
   3   2 -32         16.35         19.67         6.62 o                         
   4   2 -32          0.32         -3.10         5.70 o                         
   5   2 -32         34.98         56.84         6.85 o                         
   6   2 -32        142.86        108.15         7.13 o                         
   7   2 -32         59.18         69.20         5.61 o                         
   8   2 -32          1.98          4.33         9.57 o                         
   9   2 -32         34.73         47.88         6.61 o                         
  10   2 -32         19.01         20.93         6.35 o                         
   1   3 -32          6.64         14.98         5.09 o                         
   2   3 -32         11.99         16.44         5.18 o                         
   3   3 -32          9.42         17.12         5.41 o                         
   4   3 -32          0.35          4.70         6.54 o                         
   5   3 -32         15.00         11.61         5.72 o                         
   6   3 -32          8.45         14.10         7.23 o                         
   7   3 -32          0.44          4.72         5.30 o                         
   8   3 -32         36.31         37.15         7.77 o                         
   9   3 -32         12.70         -0.61         6.41 o                         
   0   4 -32        191.69        205.74        17.01 o                         
   1   4 -32         23.73         23.39         5.34 o                         
   2   4 -32         14.73         17.79         5.38 o                         
   3   4 -32          6.90          4.69         5.03 o                         
   4   4 -32          3.08          7.39         6.29 o                         
   5   4 -32         17.59         22.39         5.99 o                         
   6   4 -32         34.46         19.46         5.55 o                         
   4   0 -31        333.93        355.53        15.32 o                         
   6   0 -31          1.96         11.26        17.01 o                         
   8   0 -31         63.40         79.95        10.05 o                         
  10   0 -31         40.57         26.10         8.24 o                         
  12   0 -31          1.60          0.28         8.82 o                         
   0   1 -31        176.46        162.89        17.71 o                         
   1   1 -31        406.94        383.30        10.83 o                         
   2   1 -31        325.39        301.71         9.96 o                         
   3   1 -31        104.92        122.17         7.02 o                         
   4   1 -31        374.08        381.89        10.14 o                         
   5   1 -31         64.34         78.67         5.59 o                         
   6   1 -31         89.72        102.13         6.52 o                         
   7   1 -31         31.66         40.67         9.82 o                         
   8   1 -31          0.15          3.19         5.54 o                         
   9   1 -31         26.58         34.45         7.93 o                         
  10   1 -31          6.21          5.20         5.95 o                         
  11   1 -31         12.51         -0.72         6.21 o                         
  12   1 -31         12.67         10.52         5.28 o                         
   1   2 -31        440.79        458.70        11.33 o                         
   2   2 -31         17.56         41.14         5.69 o                         
   3   2 -31        407.71        384.69        10.58 o                         
   4   2 -31        113.20        115.09         6.05 o                         
   5   2 -31         66.95         64.63         5.57 o                         
   6   2 -31         28.76         33.17         6.05 o                         
   7   2 -31          2.30          7.70         5.26 o                         
   8   2 -31         51.95         59.83         5.69 o                         
   9   2 -31          2.51         -0.43         4.52 o                         
  10   2 -31          6.62         13.67         4.70 o                         
  11   2 -31         17.79          7.22         5.14 o                         
   0   3 -31         39.66         48.36        12.82 o                         
   1   3 -31         38.53         37.38         5.38 o                         
   2   3 -31        148.71        160.13         7.66 o                         
   3   3 -31         35.36         59.95         5.90 o                         
   4   3 -31          1.37          2.24         7.91 o                         
   5   3 -31         64.80         64.38         6.02 o                         
   6   3 -31         14.38         21.51         5.60 o                         
   7   3 -31         10.88          8.68         3.98 o                         
   8   3 -31          1.18          5.73         4.44 o                         
   9   3 -31         66.73         45.45         7.08 o                         
  10   3 -31          2.66          3.52         6.26 o                         
   1   4 -31          8.76          3.96         4.77 o                         
   2   4 -31          9.78         11.15         6.06 o                         
   3   4 -31         46.63         43.98         5.71 o                         
   4   4 -31          8.08          8.19         5.21 o                         
   5   4 -31         20.75         21.44         6.86 o                         
   6   4 -31         12.26          8.30         4.67 o                         
   7   4 -31          8.26          0.21         4.58 o                         
   0   5 -31         53.01         33.51         6.98 o                         
   1   5 -31          1.68          7.01         4.53 o                         
   0   0 -30        135.39        137.94        13.98 o                         
   2   0 -30        122.57        159.26        10.68 o                         
   4   0 -30        502.14        493.00        25.63 o                         
   6   0 -30        401.19        327.98        14.83 o                         
   8   0 -30         46.40         33.16        10.95 o                         
  10   0 -30         30.58         25.02         3.45 o                         
  12   0 -30          4.71          9.95        11.18 o                         
   1   1 -30        285.26        299.56        16.78 o                         
   2   1 -30        257.70        283.10        12.05 o                         
   3   1 -30         91.67         95.76         6.23 o                         
   4   1 -30        266.76        252.57         9.34 o                         
   5   1 -30        576.06        537.56        12.81 o                         
   6   1 -30         87.33         93.42         5.65 o                         
   7   1 -30         42.10         45.43         6.81 o                         
   8   1 -30         11.57         10.04         5.68 o                         
   9   1 -30          0.13         10.09         5.76 o                         
  10   1 -30         29.64         23.64         4.14 o                         
  11   1 -30          3.03          3.31         4.58 o                         
  12   1 -30          1.95         -4.79         5.31 o                         
   0   2 -30         34.48         39.33        12.12 o                         
   1   2 -30        481.60        504.00        12.03 o                         
   2   2 -30         12.23         11.05         4.93 o                         
   3   2 -30        414.08        404.03        10.54 o                         
   4   2 -30        188.72        193.04         7.08 o                         
   5   2 -30        203.95        177.78         7.22 o                         
   6   2 -30         66.49         65.11         5.47 o                         
   7   2 -30        111.94        116.11         6.20 o                         
   8   2 -30        109.44        107.54         6.23 o                         
   9   2 -30          2.18          2.27         4.39 o                         
  10   2 -30         10.71         14.10         4.61 o                         
  11   2 -30          6.43         12.96         5.04 o                         
  12   2 -30          1.09          4.22         5.81 o                         
   1   3 -30         34.84         45.41         5.49 o                         
   2   3 -30          1.30         17.79         7.87 o                         
   3   3 -30        136.84        116.20         8.68 o                         
   4   3 -30          7.81          6.78         5.04 o                         
   5   3 -30         54.40         61.56         7.74 o                         
   6   3 -30          7.82          8.64         4.04 o                         
   7   3 -30          2.29         -2.35         3.63 o                         
   8   3 -30         12.80         10.48         3.67 o                         
   9   3 -30          9.24          2.41         4.99 o                         
  10   3 -30          0.11         -0.56         4.98 o                         
   0   4 -30        310.99        369.69        13.79 o                         
   1   4 -30         13.25         14.57         5.18 o                         
   2   4 -30          0.46          5.06         4.87 o                         
   3   4 -30         27.81         20.68         5.02 o                         
   4   4 -30         36.20         52.10         5.76 o                         
   5   4 -30          4.48          1.34         5.24 o                         
   6   4 -30          2.47         -2.42         3.80 o                         
   7   4 -30          9.53          5.91         4.83 o                         
   8   4 -30          5.79          0.26         4.42 o                         
   1   5 -30         45.84         39.10         4.93 o                         
   2   5 -30          5.60          5.32         4.56 o                         
   3   5 -30         25.19         29.88         5.99 o                         
   4   5 -30          5.72         -1.24         4.72 o                         
   2   0 -29        242.05        282.53        15.61 o                         
   4   0 -29       1937.31       1812.32        36.77 o                         
   6   0 -29        170.44        169.17        15.38 o                         
   8   0 -29        131.27        123.50        10.01 o                         
  10   0 -29         58.46         43.02         4.03 o                         
  12   0 -29         20.40          4.63         6.50 o                         
   0   1 -29        976.14       1006.02        43.81 o                         
   1   1 -29        461.46        488.33        11.65 o                         
   2   1 -29          6.18          6.50         4.93 o                         
   3   1 -29        428.54        429.71        11.19 o                         
   4   1 -29        211.95        253.24         8.74 o                         
   5   1 -29        135.81        135.82         6.11 o                         
   6   1 -29         75.17         73.39         6.01 o                         
   7   1 -29         48.09         50.49         5.38 o                         
   8   1 -29          5.58         -0.19         5.45 o                         
   9   1 -29          3.50         -2.95         4.61 o                         
  10   1 -29         12.24         -2.78         5.67 o                         
  11   1 -29          6.34          5.72         4.07 o                         
  12   1 -29         13.49         12.48         5.02 o                         
  13   1 -29         12.82          4.60         7.06 o                         
   1   2 -29        114.00        118.47         6.33 o                         
   2   2 -29         34.04         36.41         5.17 o                         
   3   2 -29        172.96        192.33         8.05 o                         
   4   2 -29          2.66         -1.30         4.18 o                         
   5   2 -29         62.39         61.23         5.61 o                         
   6   2 -29         76.09         69.34         6.04 o                         
   7   2 -29         14.88         13.88         4.38 o                         
   8   2 -29          1.77          0.63         3.38 o                         
   9   2 -29         22.67         30.57         5.43 o                         
  10   2 -29          4.46          4.42         3.86 o                         
  11   2 -29          7.93          4.92         4.69 o                         
  12   2 -29          8.68          0.40         5.22 o                         
   0   3 -29       1406.75       1368.70        34.08 o                         
   1   3 -29         16.30         14.66         5.01 o                         
   2   3 -29        257.26        249.22         8.22 o                         
   3   3 -29         46.50         39.99         5.45 o                         
   4   3 -29        184.38        193.22         7.68 o                         
   5   3 -29         63.87         64.04         4.95 o                         
   6   3 -29         11.50          8.58         3.79 o                         
   7   3 -29         42.71         33.52         3.98 o                         
   8   3 -29         26.10         28.50         4.18 o                         
   9   3 -29         97.82         74.99         5.06 o                         
  10   3 -29          2.72          2.69         3.89 o                         
  11   3 -29         11.26         -2.33         4.42 o                         
   1   4 -29         32.60         44.58         4.52 o                         
   2   4 -29         16.16         21.17         4.22 o                         
   3   4 -29         27.05         27.62         4.49 o                         
   4   4 -29         62.07         63.68         5.77 o                         
   5   4 -29         85.45         83.21         5.59 o                         
   6   4 -29          4.90          0.73         3.94 o                         
   7   4 -29         13.33         11.02         4.02 o                         
   8   4 -29          3.38          3.61         4.38 o                         
   9   4 -29          2.98          5.01         5.34 o                         
   0   5 -29         65.97         64.33         8.57 o                         
   1   5 -29         84.34         84.74         4.80 o                         
   2   5 -29          6.09          9.88         3.87 o                         
   3   5 -29         60.02         73.91         4.86 o                         
   4   5 -29         26.65         43.24         6.26 o                         
   5   5 -29          0.21          2.04         4.38 o                         
   0   0 -28         60.16         60.12        11.18 o                         
   2   0 -28        621.32        676.00        21.20 o                         
   4   0 -28        140.62        172.25         8.58 o                         
   6   0 -28         87.00         78.76        13.05 o                         
   8   0 -28        114.26        112.81         9.23 o                         
  10   0 -28         89.09         78.77         9.35 o                         
  12   0 -28         32.66         20.38         6.67 o                         
  14   0 -28          8.04         19.11        13.98 o                         
   1   1 -28       1340.05       1304.26        23.42 o                         
   2   1 -28        208.55        213.01        14.59 o                         
   3   1 -28         64.31         71.16         4.91 o                         
   4   1 -28        969.51        984.12        16.54 o                         
   5   1 -28          3.17          7.43         5.18 o                         
   6   1 -28        101.57         95.18         5.63 o                         
   7   1 -28          2.54          3.46         7.40 o                         
   8   1 -28        125.82        117.09         5.00 o                         
   9   1 -28         17.00         12.56         3.77 o                         
  10   1 -28         44.03         34.14         3.70 o                         
  11   1 -28         20.98         11.30         3.99 o                         
  12   1 -28          5.47         -3.10         6.12 o                         
  13   1 -28          2.36         -5.17         5.17 o                         
  14   1 -28          4.49         -8.62         8.62 o                         
   0   2 -28         40.21         47.57        10.49 o                         
   1   2 -28        341.06        393.45        12.91 o                         
   2   2 -28        119.50        137.36        10.49 o                         
   3   2 -28         45.58         41.49         7.47 o                         
   4   2 -28         97.55         92.02         5.19 o                         
   5   2 -28        119.05        117.52         5.75 o                         
   6   2 -28         40.91         34.72         3.66 o                         
   7   2 -28         18.63          6.69         3.46 o                         
   8   2 -28        102.18         97.57         4.97 o                         
   9   2 -28         19.17         19.00         3.55 o                         
  10   2 -28          5.19          4.81         3.67 o                         
  11   2 -28         50.49         42.27         4.55 o                         
  12   2 -28         19.83         11.89         4.99 o                         
  13   2 -28         14.96         14.89         5.73 o                         
   1   3 -28          0.49         17.98         6.79 o                         
   2   3 -28         75.64         87.53         4.96 o                         
   3   3 -28         37.53         26.78         4.17 o                         
   4   3 -28         42.81         53.33         4.77 o                         
   5   3 -28        316.62        296.63         8.95 o                         
   6   3 -28         38.99         29.16         3.47 o                         
   7   3 -28         75.44         64.70         4.39 o                         
   8   3 -28          3.42          1.09         4.27 o                         
   9   3 -28         46.67         53.93         5.02 o                         
  10   3 -28         11.04          9.36         4.78 o                         
  11   3 -28          0.50          3.68         4.22 o                         
  12   3 -28          8.03          4.50         5.29 o                         
   0   4 -28        739.40        778.48        17.71 o                         
   1   4 -28         21.42         30.63         3.88 o                         
   2   4 -28         56.08         64.44         4.57 o                         
   3   4 -28          0.66          2.22         3.83 o                         
   4   4 -28          0.82         -0.87         3.45 o                         
   5   4 -28         33.57         33.51         5.68 o                         
   6   4 -28         36.65         34.08         6.02 o                         
   7   4 -28         14.40          4.76         4.01 o                         
   8   4 -28          3.59         -2.74         3.55 o                         
   9   4 -28          3.98         -2.03         4.56 o                         
  10   4 -28         16.77         13.10         5.07 o                         
   1   5 -28         18.34         19.58         3.71 o                         
   2   5 -28         48.90         57.51         4.68 o                         
   3   5 -28         82.04         84.76         5.67 o                         
   4   5 -28          1.04          0.68         3.45 o                         
   5   5 -28          2.25         -4.33         4.33 o                         
   6   5 -28          3.01         -2.24         4.26 o                         
   2   0 -27        999.91        938.97        25.37 o                         
   4   0 -27        456.63        464.84        13.00 o                         
   6   0 -27        367.46        398.29        12.22 o                         
   8   0 -27         41.34         26.10        11.65 o                         
  10   0 -27         76.79         60.79         8.40 o                         
  12   0 -27         16.41         17.39         8.07 o                         
  14   0 -27         34.06         39.25        10.07 o                         
   0   1 -27         90.81         77.65        10.49 o                         
   1   1 -27        556.91        564.02        12.17 o                         
   2   1 -27        138.31        154.50         7.80 o                         
   3   1 -27         35.71         41.73         4.36 o                         
   4   1 -27         72.23         70.32         4.81 o                         
   5   1 -27        222.19        213.91         7.60 o                         
   6   1 -27         67.94         66.63         5.82 o                         
   7   1 -27        203.30        175.88         7.06 o                         
   8   1 -27         66.72         64.29         3.34 o                         
   9   1 -27        105.81         83.76         6.64 o                         
  10   1 -27          6.22          0.21         3.89 o                         
  11   1 -27         10.12          4.87         4.62 o                         
  12   1 -27          4.20         -3.17         3.95 o                         
  13   1 -27         11.25          4.32         5.28 o                         
  14   1 -27          2.73         -5.79         5.79 o                         
   1   2 -27        706.84        682.19        11.88 o                         
   2   2 -27        594.68        604.45        11.38 o                         
   3   2 -27        234.46        242.59         7.15 o                         
   4   2 -27          3.49         -1.40         5.45 o                         
   5   2 -27         30.69         16.51         5.25 o                         
   6   2 -27         30.28         25.25         3.39 o                         
   7   2 -27          3.21          6.70         3.46 o                         
   8   2 -27        225.03        210.32         6.24 o                         
   9   2 -27        103.87         87.63         4.62 o                         
  10   2 -27         18.15         11.14         4.57 o                         
  11   2 -27         57.92         54.05         6.32 o                         
  12   2 -27          9.12         15.56         6.60 o                         
  13   2 -27          9.62          9.38         4.87 o                         
   0   3 -27        149.12        148.09         7.66 o                         
   1   3 -27        203.74        207.16         6.39 o                         
   2   3 -27        839.64        807.98        12.86 o                         
   3   3 -27         35.77         43.77         4.24 o                         
   4   3 -27         85.73         67.62         4.27 o                         
   5   3 -27        119.06        122.42         4.31 o                         
   6   3 -27         35.18         33.92         3.79 o                         
   7   3 -27          0.68         -3.56         3.56 o                         
   8   3 -27         56.35         56.43         3.94 o                         
   9   3 -27          2.80          7.60         3.52 o                         
  10   3 -27          8.46         15.12         4.34 o                         
  11   3 -27          5.79          1.61         3.85 o                         
  12   3 -27         16.29         15.76         5.09 o                         
   1   4 -27        194.46        201.40         5.70 o                         
   2   4 -27        157.05        163.59         5.47 o                         
   3   4 -27         94.55         93.40         5.25 o                         
   4   4 -27        162.74        144.38         6.16 o                         
   5   4 -27         42.38         31.16         3.41 o                         
   6   4 -27          5.77          1.24         2.92 o                         
   7   4 -27        124.07        105.71         5.34 o                         
   8   4 -27         18.35         20.69         3.92 o                         
   9   4 -27          4.54          4.64         4.18 o                         
  10   4 -27         13.70         12.30         5.13 o                         
   0   5 -27         25.59         36.41         4.84 o                         
   1   5 -27          2.68          6.82         3.58 o                         
   2   5 -27          6.10         14.17         3.81 o                         
   3   5 -27         11.16          9.46         4.44 o                         
   4   5 -27          0.47         -3.65         3.99 o                         
   5   5 -27          1.64          2.03         3.48 o                         
   6   5 -27         22.29         12.26         5.00 o                         
   7   5 -27          1.54          7.11         5.05 o                         
   0   0 -26       1200.30       1193.34        42.41 o                         
   2   0 -26         75.71         67.23         7.23 o                         
   4   0 -26        893.22        814.12        18.47 o                         
   6   0 -26         74.36         60.72         6.25 o                         
   8   0 -26        192.58        152.31         5.51 o                         
  10   0 -26        230.87        220.12        15.29 o                         
  12   0 -26         73.94         64.83         9.54 o                         
  14   0 -26         34.32         33.23         7.79 o                         
   1   1 -26         21.55         28.14         3.60 o                         
   2   1 -26        326.34        362.64         8.16 o                         
   3   1 -26         57.41         54.95         5.44 o                         
   4   1 -26        120.03        111.88         5.12 o                         
   5   1 -26        242.42        212.51         7.73 o                         
   6   1 -26        381.42        346.13         8.56 o                         
   7   1 -26        126.97        101.99         3.68 o                         
   8   1 -26        175.92        142.48         4.89 o                         
   9   1 -26          6.74          9.08         3.34 o                         
  10   1 -26         48.55         35.67         4.11 o                         
  11   1 -26        175.11        166.93         6.47 o                         
  12   1 -26         17.06          7.75         4.03 o                         
  13   1 -26          6.95          4.96         5.38 o                         
  14   1 -26          9.10          1.02         7.11 o                         
   0   2 -26       1159.53       1237.88        25.37 o                         
   1   2 -26         68.61         71.65         5.14 o                         
   2   2 -26       1864.56       1748.77        27.23 o                         
   3   2 -26        431.93        408.00         8.06 o                         
   4   2 -26         59.33         43.99         3.90 o                         
   5   2 -26         34.56         21.54         2.73 o                         
   6   2 -26         29.55         24.81         3.74 o                         
   7   2 -26         42.78         42.34         3.85 o                         
   8   2 -26        105.70        115.40         5.83 o                         
   9   2 -26        131.49        133.92         5.04 o                         
  10   2 -26          4.96         10.27         3.73 o                         
  11   2 -26          2.80         -3.33         3.66 o                         
  12   2 -26         28.62         35.85         4.47 o                         
  13   2 -26          1.76         -3.10         4.25 o                         
  14   2 -26          2.82         -3.17         6.12 o                         
   1   3 -26        801.20        842.14        12.98 o                         
   2   3 -26        163.58        131.46         6.39 o                         
   3   3 -26        347.15        328.29        10.69 o                         
   4   3 -26        189.66        168.94         6.27 o                         
   5   3 -26         21.55         18.94         3.14 o                         
   6   3 -26         79.56         81.41         4.97 o                         
   7   3 -26        133.82        115.79         5.10 o                         
   8   3 -26         74.37         71.15         4.23 o                         
   9   3 -26         10.60         10.00         3.50 o                         
  10   3 -26         12.38         12.87         4.14 o                         
  11   3 -26          3.78          3.80         4.11 o                         
  12   3 -26         10.55         12.83         5.51 o                         
  13   3 -26          0.39          3.87         5.64 o                         
   0   4 -26         26.26         30.41         6.99 o                         
   1   4 -26         21.95         28.90         3.51 o                         
   2   4 -26         33.18         44.80         3.59 o                         
   3   4 -26         53.79         62.24         3.94 o                         
   4   4 -26         23.29         35.68         4.41 o                         
   5   4 -26          0.35         -3.04         3.04 o                         
   6   4 -26        110.65        121.52         4.34 o                         
   7   4 -26         27.65         23.66         3.52 o                         
   8   4 -26          5.38          1.90         3.90 o                         
   9   4 -26         35.94         31.28         4.63 o                         
  10   4 -26         33.45         35.07         5.16 o                         
  11   4 -26          2.00         15.60         5.18 o                         
   1   5 -26         20.07         27.62         4.31 o                         
   2   5 -26         73.56         71.14         4.24 o                         
   3   5 -26         10.44         11.02         3.38 o                         
   4   5 -26         14.10          7.01         3.60 o                         
   5   5 -26          2.94         -1.19         3.92 o                         
   6   5 -26         14.53         10.40         3.27 o                         
   7   5 -26         16.45         22.64         3.61 o                         
   8   5 -26          5.47          2.46         4.72 o                         
   0   6 -26         79.44         59.30         7.16 o                         
   1   6 -26          8.21          3.31         3.76 o                         
   2   0 -25         43.80         53.72         6.29 o                         
   4   0 -25         50.90         51.65         6.11 o                         
   6   0 -25         31.45         48.60         7.23 o                         
   8   0 -25        383.93        310.08         9.36 o                         
  10   0 -25        221.92        211.31         9.50 o                         
  12   0 -25         26.13         13.78         8.03 o                         
  14   0 -25          0.55          8.30         7.04 o                         
   0   1 -25        144.53        131.42         7.69 o                         
   1   1 -25        698.03        683.02        12.05 o                         
   2   1 -25         37.97         42.78         3.23 o                         
   3   1 -25         50.97         57.19         3.62 o                         
   4   1 -25        343.21        355.45         6.92 o                         
   5   1 -25         50.89         39.30         4.37 o                         
   6   1 -25         59.20         48.12         3.54 o                         
   7   1 -25         50.44         55.36         3.81 o                         
   8   1 -25         20.03         16.49         3.89 o                         
   9   1 -25         61.72         62.57         3.65 o                         
  10   1 -25        118.46        100.28         5.60 o                         
  11   1 -25         65.34         56.42         4.86 o                         
  12   1 -25          0.95         -4.28         4.59 o                         
  13   1 -25          0.76         -3.66         4.44 o                         
  14   1 -25          1.70         -4.45         4.45 o                         
  15   1 -25          5.03          2.62         5.69 o                         
   1   2 -25        256.76        233.80         7.28 o                         
   2   2 -25        195.14        184.14         6.95 o                         
   3   2 -25         55.48         50.74         3.45 o                         
   4   2 -25         14.90          1.93         3.31 o                         
   5   2 -25         15.27         12.44         3.32 o                         
   6   2 -25         84.53        100.74         4.79 o                         
   7   2 -25          7.98          3.93         3.05 o                         
   8   2 -25        230.91        216.98         5.81 o                         
   9   2 -25        175.60        181.84         6.11 o                         
  10   2 -25         75.00         56.49         4.03 o                         
  11   2 -25          4.94          1.55         4.22 o                         
  12   2 -25          0.13         -1.68         4.06 o                         
  13   2 -25          2.09         -1.58         4.59 o                         
  14   2 -25         42.81         41.88         6.35 o                         
   0   3 -25        334.47        326.27        12.14 o                         
   1   3 -25        392.33        380.69         8.41 o                         
   2   3 -25         56.50         55.88         3.75 o                         
   3   3 -25        388.24        403.40         6.37 o                         
   4   3 -25         69.44         77.59         3.58 o                         
   5   3 -25         32.56         24.68         3.04 o                         
   6   3 -25        195.51        195.57         5.27 o                         
   7   3 -25        225.21        201.16         6.24 o                         
   8   3 -25         37.05         26.53         3.53 o                         
   9   3 -25          1.51         -3.40         3.40 o                         
  10   3 -25         27.03         17.34         3.82 o                         
  11   3 -25         13.13         17.22         3.90 o                         
  12   3 -25         55.22         50.77         5.92 o                         
  13   3 -25          5.05          3.56         5.05 o                         
   1   4 -25         76.71         78.96         5.12 o                         
   2   4 -25          5.66         13.07         3.58 o                         
   3   4 -25        142.44        154.40         8.53 o                         
   4   4 -25        114.92        118.84         4.44 o                         
   5   4 -25        103.56         94.47         4.34 o                         
   6   4 -25         63.70         59.63         3.43 o                         
   7   4 -25          5.17          4.03         3.04 o                         
   8   4 -25          2.61          0.65         3.36 o                         
   9   4 -25          7.09          8.09         4.30 o                         
  10   4 -25         83.38         84.11         6.36 o                         
  11   4 -25          2.90         10.52         5.19 o                         
   0   5 -25        318.33        305.30        11.64 o                         
   1   5 -25         27.92         33.04         3.26 o                         
   2   5 -25         83.37         86.02         4.52 o                         
   3   5 -25         34.88         23.55         3.06 o                         
   4   5 -25         17.89         25.66         3.38 o                         
   5   5 -25          0.99          0.51         3.57 o                         
   6   5 -25         48.54         49.04         3.90 o                         
   7   5 -25         19.10         21.83         3.41 o                         
   8   5 -25         12.48         17.72         4.95 o                         
   9   5 -25         10.70         10.57         7.15 o                         
   1   6 -25          0.15          3.32         4.49 o                         
   2   6 -25         17.64         19.49         3.94 o                         
   3   6 -25          3.92          1.00         3.45 o                         
   0   0 -24        502.59        472.05        14.68 o                         
   2   0 -24        664.09        679.02        11.96 o                         
   4   0 -24         77.65         78.19         6.68 o                         
   6   0 -24         39.41         56.32         5.81 o                         
   8   0 -24        136.58        131.44         6.71 o                         
  10   0 -24        238.57        282.83        19.57 o                         
  12   0 -24         60.58         60.87         7.16 o                         
  14   0 -24         50.91         55.47         7.52 o                         
   1   1 -24       1103.66       1085.95        15.72 o                         
   2   1 -24         78.62         95.43         3.81 o                         
   3   1 -24          8.51          8.31         2.70 o                         
   4   1 -24        318.44        291.92         5.79 o                         
   5   1 -24         36.80         30.01         3.36 o                         
   6   1 -24         40.83         28.93         2.62 o                         
   7   1 -24        557.69        517.23         8.45 o                         
   8   1 -24        181.76        155.23         5.38 o                         
   9   1 -24         94.80         94.46         4.49 o                         
  10   1 -24         19.14          8.59         3.65 o                         
  11   1 -24          5.48          7.53         5.46 o                         
  12   1 -24        118.31        130.10         6.02 o                         
  13   1 -24          0.94         -4.68         4.68 o                         
  14   1 -24         14.05          7.45         4.53 o                         
  15   1 -24          0.66          1.67         4.77 o                         
   0   2 -24        106.75        118.67         6.61 o                         
   1   2 -24        300.26        319.34         7.13 o                         
   2   2 -24        154.70        151.20         4.99 o                         
   3   2 -24         61.47         64.89         3.77 o                         
   4   2 -24         84.75         92.46         3.32 o                         
   5   2 -24        248.64        225.77         5.08 o                         
   6   2 -24        642.48        614.57         9.51 o                         
   7   2 -24        250.88        243.32         5.56 o                         
   8   2 -24         93.34         80.86         4.24 o                         
   9   2 -24        108.67         95.27         4.81 o                         
  10   2 -24         36.32         30.13         3.90 o                         
  11   2 -24         52.92         49.83         4.93 o                         
  12   2 -24         43.88         38.54         4.26 o                         
  13   2 -24         40.92         36.76         5.32 o                         
  14   2 -24         53.08         53.28         5.06 o                         
  15   2 -24          1.87         -0.81         5.61 o                         
   1   3 -24         49.72         59.61         3.65 o                         
   2   3 -24        521.71        523.12         9.18 o                         
   3   3 -24         39.78         49.39         2.79 o                         
   4   3 -24         16.79         20.15         2.67 o                         
   5   3 -24          7.44          5.49         3.28 o                         
   6   3 -24        474.07        474.89         8.26 o                         
   7   3 -24        221.95        212.94         6.04 o                         
   8   3 -24         10.64         11.89         3.39 o                         
   9   3 -24         26.19         26.34         5.62 o                         
  10   3 -24         60.65         57.78         4.05 o                         
  11   3 -24         11.68         10.51         3.72 o                         
  12   3 -24         18.25         23.65         6.01 o                         
  13   3 -24          1.94         -1.32         4.69 o                         
  14   3 -24         15.08         20.97         5.73 o                         
   0   4 -24          3.75          5.68         5.08 o                         
   1   4 -24        102.45         89.38         3.95 o                         
   2   4 -24         71.79         72.77         3.76 o                         
   3   4 -24        619.56        597.64        10.11 o                         
   4   4 -24        162.77        165.64         4.63 o                         
   5   4 -24        149.64        134.83         4.75 o                         
   6   4 -24         20.89         25.38         4.74 o                         
   7   4 -24         10.47          8.56         2.99 o                         
   8   4 -24         10.54          9.98         3.15 o                         
   9   4 -24          4.10          3.57         4.16 o                         
  10   4 -24         29.28         26.09         4.44 o                         
  11   4 -24         39.03         34.70         4.70 o                         
  12   4 -24         85.31         79.05         8.53 o                         
   1   5 -24         20.78         28.67         3.64 o                         
   2   5 -24          5.14         14.19         3.01 o                         
   3   5 -24         35.85         39.12         3.33 o                         
   4   5 -24          3.52          1.78         2.96 o                         
   5   5 -24         35.81         35.43         3.77 o                         
   6   5 -24         22.87         14.12         3.23 o                         
   7   5 -24          4.97         -0.15         4.08 o                         
   8   5 -24         40.89         49.92         4.15 o                         
   9   5 -24         11.19         11.75         4.35 o                         
   0   6 -24          3.55          0.19         7.22 o                         
   1   6 -24          7.75         11.90         3.73 o                         
   2   6 -24         57.93         53.77         3.99 o                         
   3   6 -24          0.60          1.90         3.58 o                         
   4   6 -24          0.17          1.42         3.59 o                         
   5   6 -24         16.83         26.40         4.03 o                         
   2   0 -23        158.26        198.76         5.94 o                         
   4   0 -23        175.93        152.42         6.24 o                         
   6   0 -23         29.61         24.35         2.56 o                         
   8   0 -23         61.41         82.31         6.54 o                         
  10   0 -23        295.35        280.27        13.51 o                         
  12   0 -23        209.75        220.58        10.36 o                         
  14   0 -23        303.98        282.58        11.79 o                         
  16   0 -23         11.16          8.39        12.12 o                         
   0   1 -23        306.76        308.05         9.02 o                         
   1   1 -23        146.94        164.82         4.69 o                         
   2   1 -23        221.20        225.27         4.42 o                         
   3   1 -23        100.44        107.07         3.67 o                         
   4   1 -23        413.61        363.71         6.30 o                         
   5   1 -23         98.38        105.12         3.22 o                         
   6   1 -23         88.77         96.82         3.35 o                         
   7   1 -23         29.50         24.63         2.69 o                         
   8   1 -23         40.22         28.46         2.92 o                         
   9   1 -23         54.17         47.44         4.30 o                         
  10   1 -23         78.62         80.48         6.01 o                         
  11   1 -23        270.82        278.95         7.87 o                         
  12   1 -23        160.80        167.88         6.18 o                         
  13   1 -23          9.64          2.66         7.59 o                         
  14   1 -23         32.68         30.26         4.62 o                         
  15   1 -23         19.03         22.07         5.18 o                         
  16   1 -23         13.97         -0.39        10.63 o                         
   1   2 -23        252.53        285.21         6.00 o                         
   2   2 -23        185.25        204.51         5.37 o                         
   3   2 -23         57.48         67.44         2.88 o                         
   4   2 -23        936.34        916.06        14.75 o                         
   5   2 -23        426.18        396.07         7.09 o                         
   6   2 -23        307.47        288.99         5.58 o                         
   7   2 -23        594.49        604.41         9.45 o                         
   8   2 -23         55.71         52.20         3.63 o                         
   9   2 -23         20.33         22.23         3.50 o                         
  10   2 -23         66.66         58.20         4.13 o                         
  11   2 -23          0.74         -3.70         3.70 o                         
  12   2 -23          1.92          2.78         4.06 o                         
  13   2 -23          1.59         -0.31         4.16 o                         
  14   2 -23         16.79         22.14         4.80 o                         
  15   2 -23          6.17          9.40         4.68 o                         
   0   3 -23        191.12        166.26        15.84 o                         
   1   3 -23        577.13        522.81         8.25 o                         
   2   3 -23         28.06         34.38         3.63 o                         
   3   3 -23       1301.50       1312.04        16.07 o                         
   4   3 -23         83.59         80.24         3.33 o                         
   5   3 -23        339.09        302.52         5.48 o                         
   6   3 -23        140.99        159.27         6.09 o                         
   7   3 -23        444.93        417.82         7.31 o                         
   8   3 -23         42.03         41.42         6.38 o                         
   9   3 -23         39.06         37.54         4.12 o                         
  10   3 -23          6.46          9.58         3.61 o                         
  11   3 -23        101.21         91.12         6.86 o                         
  12   3 -23          6.27         11.96         4.16 o                         
  13   3 -23         30.00         22.31         5.22 o                         
  14   3 -23         22.50         30.87         5.77 o                         
   1   4 -23         56.46         60.74         3.77 o                         
   2   4 -23         18.95         18.30         4.59 o                         
   3   4 -23        153.97        164.48         5.10 o                         
   4   4 -23        466.69        473.24         7.23 o                         
   5   4 -23        171.81        178.53         7.16 o                         
   6   4 -23        200.37        198.51         5.16 o                         
   7   4 -23         15.91         14.17         4.48 o                         
   8   4 -23          8.17          8.55         3.43 o                         
   9   4 -23          0.13         -4.06         4.06 o                         
  10   4 -23          2.15         -0.06         3.96 o                         
  11   4 -23          0.91          1.16         4.24 o                         
  12   4 -23         49.84         49.65         6.52 o                         
   0   5 -23         12.71          5.56         3.90 o                         
   1   5 -23         63.39         68.88         3.88 o                         
   2   5 -23        180.97        172.78         5.28 o                         
   3   5 -23          9.11         11.75         2.93 o                         
   4   5 -23          3.24          7.22         3.02 o                         
   5   5 -23         17.83         18.99         4.17 o                         
   6   5 -23         14.67         13.43         3.58 o                         
   7   5 -23         15.55         16.74         3.19 o                         
   8   5 -23         18.41         19.05         3.76 o                         
   9   5 -23          2.25          1.36         3.89 o                         
  10   5 -23         10.06         14.19         4.62 o                         
   1   6 -23          4.95          5.71         2.67 o                         
   2   6 -23          9.18         15.18         2.86 o                         
   3   6 -23          6.47         -0.85         3.36 o                         
   4   6 -23          1.06         -2.74         3.06 o                         
   5   6 -23         39.11         39.57         4.70 o                         
   6   6 -23         20.34         13.53         4.58 o                         
   0   0 -22        511.39        576.78        16.15 o                         
   2   0 -22         22.46         35.50         3.35 o                         
   4   0 -22        622.63        648.73        11.25 o                         
   6   0 -22        179.98        176.56         5.38 o                         
   8   0 -22        391.54        385.71        11.73 o                         
  10   0 -22         74.42         93.59         8.26 o                         
  12   0 -22        124.47        126.53         8.06 o                         
  14   0 -22        219.71        195.22        13.08 o                         
  16   0 -22         46.42         32.62         7.88 o                         
   1   1 -22        165.37        149.36         5.88 o                         
   2   1 -22         19.98         37.44         2.45 o                         
   3   1 -22         82.05         93.65         3.50 o                         
   4   1 -22         32.70         34.03         2.61 o                         
   5   1 -22        360.08        351.75         5.04 o                         
   6   1 -22         21.14         29.23         2.16 o                         
   7   1 -22        369.59        338.03         6.40 o                         
   8   1 -22         20.46         26.11         3.22 o                         
   9   1 -22         33.80         23.82         3.93 o                         
  10   1 -22         94.16        104.31         5.80 o                         
  11   1 -22         98.22        100.21         6.11 o                         
  12   1 -22          6.88         17.32         4.10 o                         
  13   1 -22          3.41          8.47         4.38 o                         
  14   1 -22         40.56         44.69         4.90 o                         
  15   1 -22          9.43         -0.43         4.39 o                         
  16   1 -22          3.17          5.60         5.37 o                         
   0   2 -22        149.47        147.89         8.06 o                         
   1   2 -22        245.77        252.49         6.03 o                         
   2   2 -22         63.27         76.18         3.40 o                         
   3   2 -22         71.00         67.86         3.25 o                         
   4   2 -22       1625.00       1492.06        17.04 o                         
   5   2 -22         20.25         23.63         2.67 o                         
   6   2 -22        138.95        135.79         4.24 o                         
   7   2 -22        110.21        117.86         4.58 o                         
   8   2 -22        101.95         90.03         3.73 o                         
   9   2 -22         48.34         57.14         4.11 o                         
  10   2 -22        125.25        119.45         4.59 o                         
  11   2 -22         49.44         37.75         4.16 o                         
  12   2 -22         30.42         24.29         4.32 o                         
  13   2 -22          2.02          2.77         4.14 o                         
  14   2 -22          4.84          2.24         4.29 o                         
  15   2 -22         16.23         12.53         4.58 o                         
   1   3 -22         74.68         83.90         3.33 o                         
   2   3 -22          1.54         -1.78         2.48 o                         
   3   3 -22        942.32        999.27        12.00 o                         
   4   3 -22        588.12        619.07         8.43 o                         
   5   3 -22        878.76        837.60        11.12 o                         
   6   3 -22         95.44        101.41         3.80 o                         
   7   3 -22        365.40        408.75         7.74 o                         
   8   3 -22        155.88        139.59         4.63 o                         
   9   3 -22         51.46         48.09         3.96 o                         
  10   3 -22          4.72          3.36         3.75 o                         
  11   3 -22         18.13         32.66         4.17 o                         
  12   3 -22         35.79         40.67         4.20 o                         
  13   3 -22         61.01         54.68         5.56 o                         
  14   3 -22          3.97          4.59         5.26 o                         
   0   4 -22         42.76         39.13         4.04 o                         
   1   4 -22          6.16          4.95         2.81 o                         
   2   4 -22         21.96         15.42         2.64 o                         
   3   4 -22         13.82         11.97         3.24 o                         
   4   4 -22        260.05        259.57         5.54 o                         
   5   4 -22        102.65        113.59         5.50 o                         
   6   4 -22        209.17        211.86         5.29 o                         
   7   4 -22         10.87          9.88         2.87 o                         
   8   4 -22          2.55         -1.91         3.38 o                         
   9   4 -22          2.03         -1.66         3.27 o                         
  10   4 -22          9.09         12.76         3.99 o                         
  11   4 -22          7.31          1.98         4.13 o                         
  12   4 -22         11.25          8.98         6.32 o                         
  13   4 -22         16.81         15.41         4.91 o                         
   1   5 -22        108.73         98.49         3.73 o                         
   2   5 -22         58.38         69.84         3.20 o                         
   3   5 -22         37.74         26.80         2.77 o                         
   4   5 -22          4.60         -1.34         2.63 o                         
   5   5 -22         15.86         11.52         2.82 o                         
   6   5 -22          5.08          1.31         2.78 o                         
   7   5 -22         10.92         10.62         3.15 o                         
   8   5 -22         26.48         27.17         4.70 o                         
   9   5 -22          9.95         15.82         3.71 o                         
  10   5 -22         61.80         82.90         9.22 o                         
   0   6 -22        114.96        111.95        10.02 o                         
   1   6 -22         10.47          9.38         2.49 o                         
   2   6 -22         12.07         15.12         2.51 o                         
   3   6 -22         21.15         13.24         3.44 o                         
   4   6 -22          1.85          2.35         2.40 o                         
   5   6 -22          7.46          8.60         3.77 o                         
   6   6 -22          2.14          1.46         4.01 o                         
   7   6 -22          3.08         -0.73         3.56 o                         
   2   0 -21       1382.70       1544.26        26.38 o                         
   4   0 -21        109.43        153.82        10.96 o                         
   6   0 -21        187.52        176.71         7.59 o                         
   8   0 -21        206.26        200.23         8.70 o                         
  10   0 -21        434.10        440.07        12.45 o                         
  12   0 -21         19.06         28.43         6.18 o                         
  14   0 -21         30.65         39.19         6.97 o                         
  16   0 -21         66.07         45.45         7.43 o                         
   0   1 -21        395.20        368.47         8.15 o                         
   1   1 -21        713.17        712.91        12.12 o                         
   2   1 -21         92.75         94.99         2.95 o                         
   3   1 -21         26.26         30.17         2.65 o                         
   4   1 -21        296.29        323.53         4.36 o                         
   5   1 -21         79.04         79.31         2.44 o                         
   6   1 -21          6.27         -1.26         1.86 o                         
   7   1 -21         80.63         80.01         3.74 o                         
   8   1 -21         10.13         10.76         2.83 o                         
   9   1 -21         30.37         30.08         3.61 o                         
  10   1 -21        141.06        130.11         4.72 o                         
  11   1 -21         17.09         17.51         4.58 o                         
  12   1 -21        199.23        182.08         6.97 o                         
  13   1 -21        179.20        177.92         6.93 o                         
  14   1 -21         39.16         45.47         5.09 o                         
  15   1 -21         17.80         26.91         4.98 o                         
  16   1 -21         44.06         51.64         5.46 o                         
   1   2 -21        758.01        752.48         9.83 o                         
   2   2 -21        422.89        471.59         5.85 o                         
   3   2 -21        178.26        192.00         3.65 o                         
   4   2 -21        313.56        313.50         5.42 o                         
   5   2 -21         20.13         20.60         2.60 o                         
   6   2 -21        800.74        824.21        10.24 o                         
   7   2 -21        712.08        719.01         9.91 o                         
   8   2 -21        363.20        334.62         6.20 o                         
   9   2 -21        275.49        295.08         6.63 o                         
  10   2 -21         59.06         64.16         4.83 o                         
  11   2 -21         94.42         78.63         4.33 o                         
  12   2 -21         16.83         10.53         4.10 o                         
  13   2 -21         16.46          8.23         4.23 o                         
  14   2 -21         23.83         14.24         4.44 o                         
  15   2 -21          0.00         -1.26         4.60 o                         
  16   2 -21          6.12         -1.79         6.66 o                         
   0   3 -21         36.00         33.75         4.00 o                         
   1   3 -21        103.58         96.71         5.63 o                         
   2   3 -21          1.31          1.65         2.16 o                         
   3   3 -21         15.51         22.30         2.22 o                         
   4   3 -21         35.23         43.91         2.66 o                         
   5   3 -21        252.97        246.48         4.80 o                         
   6   3 -21        463.25        476.54         7.74 o                         
   7   3 -21        108.59        118.94         4.37 o                         
   8   3 -21        192.71        161.61         5.13 o                         
   9   3 -21         13.32          2.26         3.31 o                         
  10   3 -21          2.97          4.36         4.31 o                         
  11   3 -21         28.56         27.23         4.33 o                         
  12   3 -21          5.27          9.62         3.87 o                         
  13   3 -21         53.73         46.72         4.79 o                         
  14   3 -21          7.71          2.60         4.61 o                         
  15   3 -21          7.57          5.90         7.09 o                         
   1   4 -21         37.65         31.43         2.65 o                         
   2   4 -21        241.57        238.19         5.62 o                         
   3   4 -21        146.31        161.04         4.68 o                         
   4   4 -21        342.02        340.68         6.87 o                         
   5   4 -21        959.28        898.06        11.20 o                         
   6   4 -21         27.17         31.27         2.87 o                         
   7   4 -21        129.32        127.19         8.16 o                         
   8   4 -21         10.23          2.87         3.61 o                         
   9   4 -21          3.22          4.68         3.52 o                         
  10   4 -21          0.11          2.42         3.86 o                         
  11   4 -21          2.56          1.04         4.71 o                         
  12   4 -21         20.68         17.12         4.86 o                         
  13   4 -21         52.92         37.57         9.15 o                         
   0   5 -21         93.05         96.58         5.45 o                         
   1   5 -21         18.34         27.67         4.22 o                         
   2   5 -21        143.71        150.45         4.29 o                         
   3   5 -21        108.20        102.37         3.99 o                         
   4   5 -21          0.27         -2.59         2.59 o                         
   5   5 -21         17.08          9.42         3.11 o                         
   6   5 -21          8.57          8.68         2.84 o                         
   7   5 -21          1.11          1.67         3.43 o                         
   8   5 -21         15.43         28.12         3.94 o                         
   9   5 -21         40.26         38.96         4.79 o                         
  10   5 -21         18.90         15.32         4.24 o                         
  11   5 -21         26.47         22.96         5.00 o                         
   1   6 -21          6.40          6.71         2.50 o                         
   2   6 -21          8.48          8.25         2.29 o                         
   3   6 -21          6.82          3.40         2.28 o                         
   4   6 -21          2.76          0.25         4.30 o                         
   5   6 -21         18.13         13.25         3.55 o                         
   6   6 -21         20.28         25.79         4.18 o                         
   7   6 -21         14.34         14.18         3.42 o                         
   0   0 -20        542.24        571.82        15.65 o                         
   2   0 -20         11.14         21.44         3.96 o                         
   4   0 -20       3293.55       3420.00        51.97 o                         
   6   0 -20         30.28         27.77         3.34 o                         
   8   0 -20        179.26        198.76         7.34 o                         
  10   0 -20        268.05        257.91         9.66 o                         
  12   0 -20         61.82         61.84         7.39 o                         
  14   0 -20         52.39         79.72         7.53 o                         
  16   0 -20         16.36          6.12         6.86 o                         
   1   1 -20       1295.93       1341.07        18.61 o                         
   2   1 -20          9.90         11.10         1.95 o                         
   3   1 -20        415.14        384.86         5.58 o                         
   4   1 -20        260.64        266.32         3.73 o                         
   5   1 -20         58.05         61.99         2.18 o                         
   6   1 -20         30.91         30.67         2.08 o                         
   7   1 -20         64.57         68.12         3.37 o                         
   8   1 -20        309.40        319.18         6.02 o                         
   9   1 -20         16.38         22.62         3.20 o                         
  10   1 -20         19.70         26.68         5.46 o                         
  11   1 -20          9.34          3.94         5.18 o                         
  12   1 -20        298.78        286.60         7.65 o                         
  13   1 -20          4.43         10.15         4.55 o                         
  14   1 -20          4.09          9.92         4.60 o                         
  15   1 -20        142.17        141.18         9.97 o                         
  16   1 -20          0.90         12.29         4.97 o                         
   0   2 -20          5.54         -1.97         2.82 o                         
   1   2 -20        671.52        673.85         8.82 o                         
   2   2 -20         13.63         16.24         1.80 o                         
   3   2 -20        188.23        183.60         3.29 o                         
   4   2 -20        114.66        133.31         3.36 o                         
   5   2 -20          0.10          1.77         2.06 o                         
   6   2 -20        243.12        267.38         4.75 o                         
   7   2 -20        142.31        158.14         4.42 o                         
   8   2 -20        156.67        151.32         4.59 o                         
   9   2 -20        833.57        779.83        10.29 o                         
  10   2 -20        133.49        145.48         5.87 o                         
  11   2 -20         41.67         35.24         3.58 o                         
  12   2 -20         27.52         14.69         3.93 o                         
  13   2 -20          1.05         -4.29         4.29 o                         
  14   2 -20          0.89         -0.66         4.19 o                         
  15   2 -20          3.98          3.50         4.79 o                         
  16   2 -20          3.68          2.81         4.52 o                         
   1   3 -20        130.26        127.11         3.19 o                         
   2   3 -20         34.93         32.63         2.29 o                         
   3   3 -20         67.68         69.08         2.50 o                         
   4   3 -20         45.91         51.37         2.53 o                         
   5   3 -20        269.71        271.99         5.27 o                         
   6   3 -20        159.84        145.40         4.38 o                         
   7   3 -20        193.97        208.67         5.35 o                         
   8   3 -20         40.20         44.03         3.84 o                         
   9   3 -20         16.36         12.09         3.65 o                         
  10   3 -20         75.38         65.92         4.45 o                         
  11   3 -20         15.73         21.56         4.34 o                         
  12   3 -20         28.96         23.01         3.74 o                         
  13   3 -20         63.33         65.64         7.12 o                         
  14   3 -20         12.96         15.20         4.48 o                         
  15   3 -20         18.69         22.99         4.48 o                         
   0   4 -20        163.87        150.86         6.05 o                         
   1   4 -20          9.83          3.50         4.48 o                         
   2   4 -20         42.95         48.04         3.69 o                         
   3   4 -20         88.17         98.33         4.50 o                         
   4   4 -20         42.57         55.29         2.60 o                         
   5   4 -20        328.62        327.00         5.55 o                         
   6   4 -20         24.92         22.03         2.67 o                         
   7   4 -20        276.59        252.53         5.55 o                         
   8   4 -20         25.98         20.51         3.24 o                         
   9   4 -20         22.36         17.02         3.33 o                         
  10   4 -20         25.60         31.35         4.28 o                         
  11   4 -20         12.45         10.26         3.90 o                         
  12   4 -20          3.74          0.63         4.86 o                         
  13   4 -20         12.38         13.96         4.46 o                         
   1   5 -20         83.10         71.09         4.20 o                         
   2   5 -20         18.00         16.23         2.73 o                         
   3   5 -20         93.60         80.93         3.57 o                         
   4   5 -20        190.64        172.19         4.55 o                         
   5   5 -20          6.24          3.52         2.61 o                         
   6   5 -20          7.46          5.04         2.80 o                         
   7   5 -20         33.12         33.42         3.25 o                         
   8   5 -20         81.72         96.77         4.61 o                         
   9   5 -20         21.84         31.40         3.56 o                         
  10   5 -20         13.10         19.88         4.23 o                         
  11   5 -20          3.70          0.82         4.66 o                         
   0   6 -20        201.55        164.05         6.33 o                         
   1   6 -20          3.45          4.12         2.30 o                         
   2   6 -20         39.53         41.85         2.52 o                         
   3   6 -20         10.78          5.63         3.45 o                         
   4   6 -20          0.26         -0.56         2.28 o                         
   5   6 -20          3.92         -2.51         2.51 o                         
   6   6 -20          4.83          3.56         3.37 o                         
   7   6 -20          1.78          0.04         3.44 o                         
   8   6 -20         11.12         10.42         5.10 o                         
   2   0 -19        681.23        691.93        11.50 o                         
   4   0 -19        390.90        389.20         7.77 o                         
   6   0 -19          2.05          6.93         2.78 o                         
   8   0 -19        860.60        968.13        16.09 o                         
  10   0 -19        724.23        644.92        15.86 o                         
  12   0 -19          0.21         -2.41         6.75 o                         
  14   0 -19         95.90         92.33         7.87 o                         
  16   0 -19          0.23          5.11         7.91 o                         
   0   1 -19       2279.91       2182.72        36.00 o                         
   1   1 -19        868.01        861.60        10.95 o                         
   2   1 -19         52.29         80.42         2.52 o                         
   3   1 -19        566.17        559.21         6.70 o                         
   4   1 -19         23.96         30.33         1.86 o                         
   5   1 -19         58.72         62.05         2.27 o                         
   6   1 -19         34.68         40.68         2.12 o                         
   7   1 -19         66.82         81.40         3.05 o                         
   8   1 -19        204.42        221.03         4.59 o                         
   9   1 -19        174.86        156.06         5.18 o                         
  10   1 -19         57.89         75.61         4.20 o                         
  11   1 -19        149.71        157.14         6.05 o                         
  12   1 -19         32.60         38.93         4.52 o                         
  13   1 -19          1.61          4.90         4.51 o                         
  14   1 -19         13.05         20.33         4.69 o                         
  15   1 -19         45.88         54.86         5.19 o                         
  16   1 -19         29.40         35.86         5.30 o                         
  17   1 -19          7.64         -0.09         6.65 o                         
   1   2 -19        306.21        329.92         5.88 o                         
   2   2 -19        123.14        101.09         2.60 o                         
   3   2 -19        289.13        268.82         3.80 o                         
   4   2 -19         75.08         85.53         2.60 o                         
   5   2 -19        226.46        213.07         3.56 o                         
   6   2 -19        816.40        767.00         9.63 o                         
   7   2 -19         28.43         29.91         2.57 o                         
   8   2 -19        753.36        709.15         9.24 o                         
   9   2 -19        151.53        150.52         5.77 o                         
  10   2 -19         52.43         62.85         3.62 o                         
  11   2 -19          0.76          0.57         5.58 o                         
  12   2 -19         19.70         16.07         3.94 o                         
  13   2 -19         28.22         19.40         4.48 o                         
  14   2 -19         54.03         63.14         4.96 o                         
  15   2 -19          2.13          3.93         4.65 o                         
  16   2 -19         29.51         31.93         5.21 o                         
   0   3 -19        373.78        341.27         6.97 o                         
   1   3 -19        361.37        368.09         5.13 o                         
   2   3 -19        110.76        107.86         2.73 o                         
   3   3 -19          7.67          3.44         1.86 o                         
   4   3 -19         39.29         37.00         2.30 o                         
   5   3 -19        197.32        167.01         3.74 o                         
   6   3 -19        146.69        148.29         4.07 o                         
   7   3 -19       1469.68       1346.49        16.84 o                         
   8   3 -19         16.00         16.92         2.97 o                         
   9   3 -19        320.03        303.18         6.10 o                         
  10   3 -19        233.37        216.04         5.41 o                         
  11   3 -19        297.37        276.90         7.49 o                         
  12   3 -19         22.58         11.82         3.81 o                         
  13   3 -19          2.11         -2.60         3.91 o                         
  14   3 -19         15.36         12.78         4.56 o                         
  15   3 -19         41.52         34.45         5.00 o                         
   1   4 -19         22.34         23.07         3.89 o                         
   2   4 -19        188.30        202.12         4.29 o                         
   3   4 -19         75.90         80.48         2.98 o                         
   4   4 -19         16.76         18.16         2.33 o                         
   5   4 -19         25.40         27.01         2.54 o                         
   6   4 -19         38.44         41.77         2.71 o                         
   7   4 -19         36.45         34.57         3.02 o                         
   8   4 -19         40.82         45.17         4.10 o                         
   9   4 -19          4.61          4.12         3.16 o                         
  10   4 -19         33.53         38.05         3.68 o                         
  11   4 -19          6.98          7.34         3.92 o                         
  12   4 -19         47.01         48.34         4.76 o                         
  13   4 -19          5.03          9.50         4.27 o                         
  14   4 -19         13.73         16.87         4.20 o                         
   0   5 -19        404.42        351.25         9.86 o                         
   1   5 -19        239.20        228.09         5.28 o                         
   2   5 -19         14.74         15.83         2.64 o                         
   3   5 -19        120.86        111.40         3.70 o                         
   4   5 -19          6.78          5.06         2.41 o                         
   5   5 -19          0.03         -2.40         2.40 o                         
   6   5 -19         23.00         19.59         2.55 o                         
   7   5 -19         22.17         21.15         3.35 o                         
   8   5 -19         33.01         36.84         3.56 o                         
   9   5 -19         34.00         28.34         3.79 o                         
  10   5 -19         25.57         24.93         3.64 o                         
  11   5 -19          2.61          1.46         5.02 o                         
  12   5 -19         11.17         21.37         4.82 o                         
   1   6 -19          2.78          3.50         2.30 o                         
   2   6 -19          3.21          6.90         2.75 o                         
   3   6 -19          3.10          5.11         1.85 o                         
   4   6 -19          0.04         -0.60         2.29 o                         
   5   6 -19         14.03          5.98         2.68 o                         
   6   6 -19          6.83          4.73         2.76 o                         
   7   6 -19          3.45          1.55         3.33 o                         
   8   6 -19          0.18         -2.95         4.67 o                         
   0   0 -18       4061.10       3993.39        91.11 o                         
   2   0 -18        167.55        173.50         7.19 o                         
   4   0 -18       1471.71       1465.16        19.99 o                         
   6   0 -18        728.06        710.87        13.51 o                         
   8   0 -18        358.52        357.69         8.36 o                         
  10   0 -18        707.51        637.63        13.78 o                         
  12   0 -18         15.73         17.29         7.49 o                         
  14   0 -18        157.60        173.11         9.64 o                         
  16   0 -18          0.32         -6.45         6.45 o                         
   1   1 -18         89.76        107.76         2.88 o                         
   2   1 -18        351.04        404.36         5.63 o                         
   3   1 -18         28.68         32.15         1.66 o                         
   4   1 -18        664.70        671.07         7.44 o                         
   5   1 -18         76.87         73.18         2.34 o                         
   6   1 -18        306.09        364.09         5.20 o                         
   7   1 -18         76.88         76.43         2.60 o                         
   8   1 -18         23.26         29.73         2.46 o                         
   9   1 -18        146.18        156.15         4.34 o                         
  10   1 -18          6.87         16.21         3.41 o                         
  11   1 -18        899.14        890.85        16.08 o                         
  12   1 -18         48.29         56.06         5.24 o                         
  13   1 -18         57.15         54.90         5.39 o                         
  14   1 -18         33.67         39.64         5.38 o                         
  15   1 -18         91.02         93.72         5.62 o                         
  16   1 -18         14.35         21.78         5.40 o                         
  17   1 -18         10.08          6.25         4.96 o                         
   0   2 -18         11.64          9.88         2.79 o                         
   1   2 -18        315.79        329.03         5.16 o                         
   2   2 -18        368.19        382.20         5.07 o                         
   3   2 -18        321.72        321.00         4.59 o                         
   4   2 -18         64.37         61.18         2.16 o                         
   5   2 -18       1002.47        917.95         9.45 o                         
   6   2 -18        157.36        146.91         3.33 o                         
   7   2 -18        289.42        271.50         5.48 o                         
   8   2 -18       1001.80        947.83        15.21 o                         
   9   2 -18         30.96         31.74         2.85 o                         
  10   2 -18        600.37        544.27         8.22 o                         
  11   2 -18        132.46        142.00         5.21 o                         
  12   2 -18          5.60          4.01         4.01 o                         
  13   2 -18          1.23          4.76         4.02 o                         
  14   2 -18         62.00         65.66         4.72 o                         
  15   2 -18         12.55          9.37         4.81 o                         
  16   2 -18         77.30         72.14         5.73 o                         
   1   3 -18         50.78         50.23         2.34 o                         
   2   3 -18        217.20        205.99         3.39 o                         
   3   3 -18         14.39         20.15         1.80 o                         
   4   3 -18          8.69          6.25         1.77 o                         
   5   3 -18         98.32        109.03         4.01 o                         
   6   3 -18        354.17        341.19         5.24 o                         
   7   3 -18        780.61        782.57         9.96 o                         
   8   3 -18          0.12         -0.50         3.70 o                         
   9   3 -18        399.01        357.49         6.34 o                         
  10   3 -18         51.46         55.40         3.36 o                         
  11   3 -18         24.87         34.08         3.71 o                         
  12   3 -18          7.30         13.19         4.02 o                         
  13   3 -18         38.09         46.45         4.49 o                         
  14   3 -18          7.58          4.70         4.32 o                         
  15   3 -18          0.34         12.43         4.54 o                         
  16   3 -18         22.46         21.95         5.26 o                         
   0   4 -18         74.99         67.37         5.24 o                         
   1   4 -18          5.21          3.77         2.04 o                         
   2   4 -18         28.94         35.64         2.36 o                         
   3   4 -18         63.90         67.34         2.58 o                         
   4   4 -18        311.73        296.17         5.03 o                         
   5   4 -18         67.41         71.31         2.62 o                         
   6   4 -18        186.96        203.39         5.00 o                         
   7   4 -18         76.98         82.98         3.20 o                         
   8   4 -18        174.57        152.30         5.61 o                         
   9   4 -18         54.49         67.64         4.22 o                         
  10   4 -18         39.92         35.23         4.09 o                         
  11   4 -18          9.67          9.79         3.84 o                         
  12   4 -18         43.98         50.22         5.22 o                         
  13   4 -18          1.74          4.50         3.54 o                         
  14   4 -18         24.61         26.78         4.48 o                         
   1   5 -18         44.55         51.90         2.31 o                         
   2   5 -18        403.87        385.76         6.19 o                         
   3   5 -18        105.46         91.04         3.03 o                         
   4   5 -18          1.37         -2.27         2.27 o                         
   5   5 -18          9.30          1.06         2.76 o                         
   6   5 -18         35.81         31.59         2.82 o                         
   7   5 -18         24.16         24.66         2.87 o                         
   8   5 -18         14.65         11.61         3.54 o                         
   9   5 -18          6.89          9.14         3.20 o                         
  10   5 -18         12.91         13.45         3.66 o                         
  11   5 -18          1.16          7.13         4.26 o                         
  12   5 -18          5.90          8.75         5.09 o                         
   0   6 -18         14.12         28.07         3.25 o                         
   1   6 -18         13.92         20.44         2.32 o                         
   2   6 -18        131.65        132.21         5.29 o                         
   3   6 -18          6.39          3.08         1.77 o                         
   4   6 -18          3.35         -1.82         1.82 o                         
   5   6 -18         10.53          6.75         2.17 o                         
   6   6 -18         50.56         45.70         3.54 o                         
   7   6 -18          1.36          2.79         2.51 o                         
   8   6 -18          5.87          8.79         3.28 o                         
   9   6 -18          0.63          1.33         5.44 o                         
   1   7 -18          1.54          5.08         2.94 o                         
   2   7 -18          2.49          2.02         4.91 o                         
   2   0 -17       3164.93       3515.73        50.44 o                         
   4   0 -17        713.13        707.57        13.28 o                         
   6   0 -17        238.61        242.76         6.12 o                         
   8   0 -17          3.84          6.87         2.86 o                         
  10   0 -17        275.38        241.29         7.68 o                         
  12   0 -17         32.78         30.86         6.70 o                         
  14   0 -17        234.41        237.11        10.37 o                         
  16   0 -17         11.49         21.45         7.06 o                         
   0   1 -17        835.91        848.05        14.96 o                         
   1   1 -17        933.52        962.23        10.55 o                         
   2   1 -17        503.30        523.92         5.99 o                         
   3   1 -17       1249.02       1257.71        12.31 o                         
   4   1 -17        227.09        269.83         3.87 o                         
   5   1 -17        866.71        857.32         9.57 o                         
   6   1 -17        845.90        808.45        11.12 o                         
   7   1 -17        308.29        286.73         4.13 o                         
   8   1 -17        347.78        348.58         4.77 o                         
   9   1 -17         86.65         95.29         3.75 o                         
  10   1 -17        287.54        301.75         6.66 o                         
  11   1 -17        443.14        451.62         8.37 o                         
  12   1 -17        132.82        142.57         8.69 o                         
  13   1 -17         21.20         18.50         4.49 o                         
  14   1 -17          2.53          9.73         4.50 o                         
  15   1 -17         33.54         39.92         5.10 o                         
  16   1 -17          4.66          5.04         4.79 o                         
  17   1 -17         15.42         17.61         5.47 o                         
   1   2 -17        647.93        674.12         7.41 o                         
   2   2 -17        141.88        162.45         2.88 o                         
   3   2 -17        242.72        238.28         3.84 o                         
   4   2 -17        247.82        232.44         3.62 o                         
   5   2 -17        179.88        173.36         4.03 o                         
   6   2 -17        167.31        152.86         3.40 o                         
   7   2 -17        394.07        428.67         5.82 o                         
   8   2 -17        412.33        366.28         5.39 o                         
   9   2 -17         76.13         67.18         3.45 o                         
  10   2 -17        538.88        528.91         9.12 o                         
  11   2 -17         12.99         11.57         3.53 o                         
  12   2 -17         22.07         19.40         4.17 o                         
  13   2 -17          6.92          2.75         4.01 o                         
  14   2 -17          1.17          3.64         4.29 o                         
  15   2 -17         20.12         24.21         4.92 o                         
  16   2 -17          4.25          4.68         4.53 o                         
  17   2 -17          5.18          7.49         8.20 o                         
   0   3 -17        124.47         96.40         3.77 o                         
   1   3 -17        641.76        598.87         7.63 o                         
   2   3 -17         10.55         10.99         1.77 o                         
   3   3 -17        160.85        142.01         2.90 o                         
   4   3 -17         68.10         83.39         2.81 o                         
   5   3 -17        100.32        127.28         3.25 o                         
   6   3 -17         25.37         28.40         2.90 o                         
   7   3 -17        122.22        122.01         3.56 o                         
   8   3 -17         21.51         13.45         2.98 o                         
   9   3 -17          4.43         13.84         3.18 o                         
  10   3 -17         93.17         86.05         3.75 o                         
  11   3 -17        127.56        120.67         5.53 o                         
  12   3 -17         18.78         23.12         3.85 o                         
  13   3 -17         35.16         31.82         4.20 o                         
  14   3 -17         18.61         19.93         4.66 o                         
  15   3 -17        136.08        109.90         5.73 o                         
  16   3 -17         10.92         12.26         4.72 o                         
   1   4 -17         90.57         95.13         3.32 o                         
   2   4 -17        306.85        300.70         4.62 o                         
   3   4 -17         73.28         73.27         2.41 o                         
   4   4 -17         78.13         76.61         2.68 o                         
   5   4 -17         89.30         83.07         2.85 o                         
   6   4 -17        187.39        197.51         5.71 o                         
   7   4 -17        191.11        192.72         4.27 o                         
   8   4 -17         18.42         19.95         4.86 o                         
   9   4 -17        331.89        328.82         6.72 o                         
  10   4 -17         94.66         98.94         4.13 o                         
  11   4 -17         79.22         80.04         4.87 o                         
  12   4 -17         14.51         14.07         3.68 o                         
  13   4 -17          0.25          5.40         3.61 o                         
  14   4 -17         31.94         37.00         4.58 o                         
   0   5 -17         80.10         78.89         3.63 o                         
   1   5 -17        108.82        122.94         3.14 o                         
   2   5 -17         37.16         45.19         2.07 o                         
   3   5 -17         54.21         59.38         2.29 o                         
   4   5 -17          8.32         11.70         2.53 o                         
   5   5 -17          4.44          3.65         2.68 o                         
   6   5 -17         98.22         80.07         2.98 o                         
   7   5 -17        107.66        106.04         4.85 o                         
   8   5 -17         27.13         33.03         3.20 o                         
   9   5 -17          1.69          5.52         3.10 o                         
  10   5 -17          2.10          6.16         3.41 o                         
  11   5 -17          0.64          7.30         3.76 o                         
  12   5 -17          7.16          6.03         4.52 o                         
   1   6 -17         35.52         37.74         2.11 o                         
   2   6 -17         59.48         51.04         3.20 o                         
   3   6 -17         30.45         27.56         3.17 o                         
   4   6 -17         37.54         36.46         2.07 o                         
   5   6 -17         28.71         24.52         2.28 o                         
   6   6 -17          9.97         10.63         2.57 o                         
   7   6 -17          0.52          3.31         2.61 o                         
   8   6 -17         13.98         14.81         3.54 o                         
   9   6 -17          2.87          0.44         5.71 o                         
   0   7 -17        116.21        109.29         6.78 o                         
   1   7 -17          2.65          3.90         3.85 o                         
   2   7 -17          9.29          3.99         3.57 o                         
   3   7 -17         13.14         13.01         4.41 o                         
   0   0 -16         53.88         49.80         4.44 o                         
   2   0 -16       1794.89       2023.23        29.93 o                         
   4   0 -16        305.70        306.31         7.10 o                         
   6   0 -16         91.46         93.92         3.69 o                         
   8   0 -16         89.21         71.78         3.45 o                         
  10   0 -16         26.44         24.91         4.36 o                         
  12   0 -16        544.62        520.67        14.16 o                         
  14   0 -16         70.93         72.83         7.35 o                         
  16   0 -16        108.28        102.25         8.42 o                         
  18   0 -16          0.36         13.05        20.97 o                         
   1   1 -16         82.62         88.66         2.56 o                         
   2   1 -16        216.61        205.82         3.24 o                         
   3   1 -16       1210.24       1268.42        12.78 o                         
   4   1 -16       3676.97       3831.87        35.29 o                         
   5   1 -16        113.68         92.79         2.42 o                         
   6   1 -16         21.48         25.63         2.05 o                         
   7   1 -16        333.31        318.95         4.50 o                         
   8   1 -16       1231.20       1224.49        12.36 o                         
   9   1 -16        562.01        544.38         7.63 o                         
  10   1 -16        378.09        384.96         6.81 o                         
  11   1 -16        203.00        241.57         6.22 o                         
  12   1 -16         70.88         77.12         4.96 o                         
  13   1 -16        506.58        505.28        10.20 o                         
  14   1 -16         91.51         90.27         5.40 o                         
  15   1 -16          6.92          1.74         4.56 o                         
  16   1 -16         12.33          9.45         5.00 o                         
  17   1 -16         26.03         32.68         5.42 o                         
   0   2 -16          8.32         48.28         3.00 o                         
   1   2 -16        535.33        569.16         6.43 o                         
   2   2 -16       1439.01       1416.92        13.65 o                         
   3   2 -16        283.90        296.15         4.04 o                         
   4   2 -16        221.33        198.91         3.42 o                         
   5   2 -16        154.70        148.80         3.25 o                         
   6   2 -16        102.56        111.16         3.33 o                         
   7   2 -16        352.40        388.00         4.83 o                         
   8   2 -16        238.97        234.54         4.17 o                         
   9   2 -16         31.52         47.98         4.35 o                         
  10   2 -16        154.66        172.90         4.82 o                         
  11   2 -16         11.70         12.47         3.39 o                         
  12   2 -16         31.07         35.88         4.07 o                         
  13   2 -16        165.10        160.07         6.05 o                         
  14   2 -16         58.15         54.75         5.45 o                         
  15   2 -16          9.26          7.89         5.15 o                         
  16   2 -16         55.68         47.75         5.05 o                         
  17   2 -16         32.00         34.12         5.89 o                         
   1   3 -16        315.50        304.52         4.16 o                         
   2   3 -16        180.95        156.98         2.95 o                         
   3   3 -16         82.60         84.03         2.62 o                         
   4   3 -16        563.72        554.44         6.51 o                         
   5   3 -16        300.31        320.13         4.90 o                         
   6   3 -16        145.43        148.39         3.27 o                         
   7   3 -16         28.83         20.31         2.20 o                         
   8   3 -16        107.47        103.72         4.92 o                         
   9   3 -16         66.62         67.53         3.08 o                         
  10   3 -16        324.80        305.74         5.93 o                         
  11   3 -16          6.81          8.06         3.40 o                         
  12   3 -16         13.62         23.94         3.77 o                         
  13   3 -16        145.12        139.08         8.41 o                         
  14   3 -16          0.63          2.37         4.32 o                         
  15   3 -16          0.21         12.92         4.50 o                         
  16   3 -16          1.94          1.06         4.51 o                         
   0   4 -16         41.94         44.85         2.79 o                         
   1   4 -16         48.65         50.58         2.37 o                         
   2   4 -16         55.52         56.51         2.19 o                         
   3   4 -16          7.08         12.44         1.67 o                         
   4   4 -16         17.22         12.94         1.72 o                         
   5   4 -16          6.07          3.70         2.24 o                         
   6   4 -16         92.25         91.16         3.12 o                         
   7   4 -16          1.48         -1.65         2.20 o                         
   8   4 -16         23.12         28.05         3.83 o                         
   9   4 -16        139.87        150.55         4.82 o                         
  10   4 -16          4.41          9.21         3.15 o                         
  11   4 -16          3.38         18.57         3.35 o                         
  12   4 -16         60.63         71.29         4.07 o                         
  13   4 -16        118.91        101.16         5.54 o                         
  14   4 -16         24.10         18.42         4.69 o                         
  15   4 -16         41.80         33.23         4.50 o                         
   1   5 -16        209.10        194.15         3.80 o                         
   2   5 -16         69.31         76.80         2.66 o                         
   3   5 -16         67.54         77.74         2.69 o                         
   4   5 -16        400.91        362.46         6.07 o                         
   5   5 -16         12.92         12.57         3.26 o                         
   6   5 -16         71.49         59.68         2.89 o                         
   7   5 -16         11.61         11.68         2.64 o                         
   8   5 -16         55.76         54.14         3.16 o                         
   9   5 -16         62.99         76.72         4.09 o                         
  10   5 -16         55.95         48.52         3.61 o                         
  11   5 -16         47.41         39.75         4.15 o                         
  12   5 -16         19.06         28.79         4.31 o                         
  13   5 -16          1.48         -4.28         4.28 o                         
   0   6 -16         54.59         49.88         3.01 o                         
   1   6 -16         97.86         89.32         2.89 o                         
   2   6 -16          9.05         15.26         2.96 o                         
   3   6 -16         14.61         18.30         2.86 o                         
   4   6 -16          1.52          2.71         3.04 o                         
   5   6 -16         12.91         13.79         3.17 o                         
   6   6 -16          1.58         -0.04         3.34 o                         
   7   6 -16         17.41         11.71         2.67 o                         
   8   6 -16          1.56          0.61         2.61 o                         
   9   6 -16          7.19          7.11         6.28 o                         
  10   6 -16         26.41         27.05         5.32 o                         
   1   7 -16          9.97         15.60         3.30 o                         
   2   7 -16          0.11          0.97         5.46 o                         
   3   7 -16          1.99          9.08         7.69 o                         
   4   7 -16         10.38         11.32         4.77 o                         
   2   0 -15      17810.80      18362.18       678.95 o                         
   4   0 -15       4140.81       4457.23        63.82 o                         
   6   0 -15        518.55        567.26         8.94 o                         
   8   0 -15         21.04         19.38         2.86 o                         
  10   0 -15        242.91        239.55         8.06 o                         
  12   0 -15        718.45        700.33        24.38 o                         
  14   0 -15         33.56         47.50        12.51 o                         
  16   0 -15          2.59         14.24         6.99 o                         
  18   0 -15          6.94         -4.18         7.37 o                         
   0   1 -15         78.17         61.67         3.50 o                         
   1   1 -15        745.65        761.99         8.47 o                         
   2   1 -15         98.83        108.02         2.27 o                         
   3   1 -15        763.32        767.76         7.81 o                         
   4   1 -15        181.34        175.58         3.15 o                         
   5   1 -15         53.93         55.77         2.04 o                         
   6   1 -15        226.74        234.09         3.49 o                         
   7   1 -15        846.60        848.38         8.96 o                         
   8   1 -15         88.92        101.77         2.92 o                         
   9   1 -15        104.03         96.70         3.51 o                         
  10   1 -15        104.19        121.86         4.31 o                         
  11   1 -15          6.43         11.27         3.43 o                         
  12   1 -15         52.08         52.56         4.52 o                         
  13   1 -15         91.56        107.59         6.01 o                         
  14   1 -15         63.41         86.49         5.24 o                         
  15   1 -15          7.53          4.88         4.33 o                         
  16   1 -15         10.46         12.84         4.87 o                         
  17   1 -15          1.73          1.27         4.91 o                         
  18   1 -15          1.40          6.42         8.55 o                         
   1   2 -15         66.70         93.42         2.73 o                         
   2   2 -15         63.12         86.67         2.59 o                         
   3   2 -15        503.00        528.91         5.85 o                         
   4   2 -15         82.52         81.75         2.21 o                         
   5   2 -15        524.54        570.90         6.76 o                         
   6   2 -15        565.72        579.56         6.45 o                         
   7   2 -15         92.02        101.31         2.71 o                         
   8   2 -15         65.26         93.19         2.99 o                         
   9   2 -15       1089.77       1062.63        13.12 o                         
  10   2 -15         98.99        130.51         5.56 o                         
  11   2 -15        104.87        108.13         4.33 o                         
  12   2 -15        240.10        249.67         6.33 o                         
  13   2 -15         44.70         43.28         4.60 o                         
  14   2 -15         36.75         43.95         5.14 o                         
  15   2 -15         13.15          7.46         5.70 o                         
  16   2 -15         45.59         33.41         4.88 o                         
  17   2 -15          9.38         13.34         6.81 o                         
   0   3 -15        207.73        254.33         4.98 o                         
   1   3 -15        197.57        207.08         3.49 o                         
   2   3 -15          5.58          6.69         1.34 o                         
   3   3 -15        208.17        221.13         3.31 o                         
   4   3 -15         16.88         18.94         1.74 o                         
   5   3 -15        328.67        332.90         4.54 o                         
   6   3 -15        315.25        310.78         4.40 o                         
   7   3 -15         53.52         57.47         2.47 o                         
   8   3 -15         70.08         69.06         2.72 o                         
   9   3 -15        101.53        103.40         3.31 o                         
  10   3 -15         97.69        104.69         3.60 o                         
  11   3 -15         99.93        127.67         7.01 o                         
  12   3 -15         28.86         42.50         4.35 o                         
  13   3 -15        171.03        189.17         7.72 o                         
  14   3 -15          1.94          8.29         4.27 o                         
  15   3 -15         75.45         84.49         5.32 o                         
  16   3 -15          6.40          4.64         4.40 o                         
   1   4 -15         19.26         18.92         1.52 o                         
   2   4 -15        283.16        295.15         4.46 o                         
   3   4 -15         93.79         92.62         2.63 o                         
   4   4 -15        138.35        124.17         2.79 o                         
   5   4 -15         19.20         15.59         2.02 o                         
   6   4 -15        238.30        226.20         4.13 o                         
   7   4 -15        100.50         99.76         3.13 o                         
   8   4 -15        160.38        165.68         4.46 o                         
   9   4 -15          1.18          3.63         2.79 o                         
  10   4 -15         19.13         33.71         3.60 o                         
  11   4 -15          6.80          6.91         2.93 o                         
  12   4 -15         12.18         23.03         3.54 o                         
  13   4 -15        135.82        143.42         8.91 o                         
  14   4 -15         31.48         26.50         4.79 o                         
  15   4 -15          1.19         -1.96         4.02 o                         
   0   5 -15         40.47         41.28         4.45 o                         
   1   5 -15         18.49         20.77         1.80 o                         
   2   5 -15         37.06         31.22         2.04 o                         
   3   5 -15          1.38          1.07         1.68 o                         
   4   5 -15          7.87          6.60         1.51 o                         
   5   5 -15         11.50          8.85         2.00 o                         
   6   5 -15         20.04         23.10         2.64 o                         
   7   5 -15          1.81         -2.42         2.42 o                         
   8   5 -15         72.82         66.18         3.34 o                         
   9   5 -15         17.95         26.74         3.32 o                         
  10   5 -15         11.76         10.12         2.99 o                         
  11   5 -15          1.66          6.11         3.35 o                         
  12   5 -15         19.98         31.37         4.29 o                         
  13   5 -15         24.08         16.14         4.48 o                         
   1   6 -15         36.11         38.63         2.91 o                         
   2   6 -15        118.39        104.08         7.40 o                         
   3   6 -15         13.36         23.82         3.92 o                         
   4   6 -15         43.10         37.65         3.46 o                         
   5   6 -15         61.03         55.15         2.47 o                         
   6   6 -15         34.30         42.00         3.81 o                         
   7   6 -15          6.91          9.45         2.64 o                         
   8   6 -15         59.61         58.55         4.37 o                         
   9   6 -15          6.16         11.18         4.15 o                         
  10   6 -15         11.26         14.19         5.06 o                         
   0   7 -15         80.45         80.64        12.58 o                         
   1   7 -15          1.27         -2.71         2.71 o                         
   2   7 -15          0.56         -5.83         5.83 o                         
   3   7 -15          0.48         -6.16         6.16 o                         
   4   7 -15          3.00         -0.15         4.64 o                         
   5   7 -15          0.16          8.19         5.44 o                         
   0   0 -14        172.52        161.96        10.72 o                         
   2   0 -14       9721.98       9976.28       181.05 o                         
   4   0 -14        245.38        334.67         6.50 o                         
   6   0 -14       7212.19       7420.55       105.56 o                         
   8   0 -14        478.96        438.01         8.49 o                         
  10   0 -14        196.63        185.63         6.15 o                         
  12   0 -14        507.71        523.64        13.98 o                         
  14   0 -14        130.16        135.30         8.14 o                         
  16   0 -14        167.02        144.45         9.14 o                         
  18   0 -14          0.46         -6.66         7.70 o                         
   1   1 -14       1268.54       1302.34        13.03 o                         
   2   1 -14       1361.75       1456.43        13.89 o                         
   3   1 -14        192.53        177.42         2.78 o                         
   4   1 -14       1029.86       1115.22        11.40 o                         
   5   1 -14        183.91        199.15         3.22 o                         
   6   1 -14         91.60         92.39         2.56 o                         
   7   1 -14        210.85        219.83         3.88 o                         
   8   1 -14        298.21        296.69         4.35 o                         
   9   1 -14          7.25          5.15         2.01 o                         
  10   1 -14        465.06        436.59         7.38 o                         
  11   1 -14        342.71        325.48         6.99 o                         
  12   1 -14        263.42        257.59         7.05 o                         
  13   1 -14         22.68         34.05         6.29 o                         
  14   1 -14         65.03         72.11         5.27 o                         
  15   1 -14          2.99          4.02         4.47 o                         
  16   1 -14         11.16          4.33         4.69 o                         
  17   1 -14         25.21         17.72         5.24 o                         
  18   1 -14         14.65          7.62         5.54 o                         
   0   2 -14        609.18        649.52         9.83 o                         
   1   2 -14          7.84         11.67         1.51 o                         
   2   2 -14        186.26        187.11         3.16 o                         
   3   2 -14        205.55        198.10         3.53 o                         
   4   2 -14         65.05         57.27         2.62 o                         
   5   2 -14        406.02        427.33         4.84 o                         
   6   2 -14          1.17          2.29         1.55 o                         
   7   2 -14         54.22         56.73         2.06 o                         
   8   2 -14        455.86        481.34         5.75 o                         
   9   2 -14         26.73         38.11         2.47 o                         
  10   2 -14        562.71        510.19         7.97 o                         
  11   2 -14        233.56        229.56         5.87 o                         
  12   2 -14        268.26        281.09         6.82 o                         
  13   2 -14          1.61          2.16         4.26 o                         
  14   2 -14         12.02          6.78         4.26 o                         
  15   2 -14         16.38         19.71         4.42 o                         
  16   2 -14          5.65          4.51         4.60 o                         
  17   2 -14         37.67         41.14         5.53 o                         
   1   3 -14        883.36        853.72         8.64 o                         
   2   3 -14          9.08          3.63         1.27 o                         
   3   3 -14        185.08        196.49         2.98 o                         
   4   3 -14        318.39        295.67         3.92 o                         
   5   3 -14        382.22        398.18         5.34 o                         
   6   3 -14         13.67         10.34         1.69 o                         
   7   3 -14        188.71        195.41         4.62 o                         
   8   3 -14        280.69        290.51         4.62 o                         
   9   3 -14        700.05        710.08         8.51 o                         
  10   3 -14         81.62         80.34         3.37 o                         
  11   3 -14       1339.39       1293.98        16.33 o                         
  12   3 -14         44.18         65.85         4.66 o                         
  13   3 -14        380.90        395.17        10.55 o                         
  14   3 -14          4.05          3.86         4.19 o                         
  15   3 -14         32.82         26.63         4.53 o                         
  16   3 -14          0.03         -1.40         4.44 o                         
   0   4 -14        628.11        657.40        10.05 o                         
   1   4 -14         51.92         49.43         2.19 o                         
   2   4 -14          9.68         13.00         1.76 o                         
   3   4 -14        293.16        282.07         4.19 o                         
   4   4 -14         10.97         11.19         1.53 o                         
   5   4 -14         23.41         21.17         1.79 o                         
   6   4 -14         18.03         15.16         1.99 o                         
   7   4 -14        105.82         99.69         3.29 o                         
   8   4 -14         45.66         43.85         2.79 o                         
   9   4 -14          7.46          7.44         2.95 o                         
  10   4 -14         49.84         65.43         3.35 o                         
  11   4 -14          5.80         15.92         3.07 o                         
  12   4 -14        113.16         99.49         4.41 o                         
  13   4 -14         99.19        122.83         6.17 o                         
  14   4 -14         36.36         39.17         6.40 o                         
  15   4 -14          0.14         -4.02         4.02 o                         
   1   5 -14        106.01        100.69         3.70 o                         
   2   5 -14         59.86         56.54         3.16 o                         
   3   5 -14         17.74         14.51         3.14 o                         
   4   5 -14         40.91         38.29         1.70 o                         
   5   5 -14         36.15         39.47         2.18 o                         
   6   5 -14         19.38         16.10         2.51 o                         
   7   5 -14         13.24         12.94         2.16 o                         
   8   5 -14         52.78         65.10         3.23 o                         
   9   5 -14         12.25         22.66         3.09 o                         
  10   5 -14         30.63         33.04         3.33 o                         
  11   5 -14         25.34         29.74         3.29 o                         
  12   5 -14          5.64         11.92         3.78 o                         
  13   5 -14          7.89         16.95         4.47 o                         
   0   6 -14         15.60         19.64         2.71 o                         
   1   6 -14         13.10         15.83         2.13 o                         
   2   6 -14         73.11         76.85         3.92 o                         
   3   6 -14         88.53         90.92         3.87 o                         
   4   6 -14          2.77          6.49         3.44 o                         
   5   6 -14         56.78         55.79         2.70 o                         
   6   6 -14         49.32         49.95         2.61 o                         
   7   6 -14         31.60         33.68         3.17 o                         
   8   6 -14         19.80         21.05         2.68 o                         
   9   6 -14          4.95          8.06         3.39 o                         
  10   6 -14          1.73          3.21         4.63 o                         
   1   7 -14          1.11          4.60         2.06 o                         
   2   7 -14          0.38         -0.84         3.62 o                         
   3   7 -14          4.77          0.42         4.60 o                         
   4   7 -14          5.61          9.10        13.05 o                         
   5   7 -14          4.13          4.53         4.41 o                         
   6   7 -14          1.76         -3.14         3.24 o                         
   2   0 -13         43.34         51.05         2.95 o                         
   4   0 -13        295.79        274.94         5.70 o                         
   6   0 -13       3082.90       3014.83        39.76 o                         
   8   0 -13        686.04        695.33        10.65 o                         
  10   0 -13        183.15        181.12         5.89 o                         
  12   0 -13        118.63        188.02        19.39 o                         
  14   0 -13          0.59          8.96         7.05 o                         
  16   0 -13         23.75         43.57         7.25 o                         
  18   0 -13         16.98         19.53         7.74 o                         
   0   1 -13         23.89         43.50         4.11 o                         
   1   1 -13        748.32        795.40         8.62 o                         
   2   1 -13        530.30        559.16         5.85 o                         
   3   1 -13        171.83        133.42         2.43 o                         
   4   1 -13        698.37        767.67         7.50 o                         
   5   1 -13       2102.29       2236.73        22.01 o                         
   6   1 -13         69.11         75.89         2.39 o                         
   7   1 -13         53.83         68.80         2.28 o                         
   8   1 -13        319.92        321.18         4.71 o                         
   9   1 -13         21.54         26.15         2.24 o                         
  10   1 -13        313.43        300.12         5.26 o                         
  11   1 -13         21.00         10.97         3.63 o                         
  12   1 -13        148.55        146.93         5.44 o                         
  13   1 -13        637.17        578.67        12.96 o                         
  14   1 -13        127.94        156.15         6.72 o                         
  15   1 -13         81.18         95.46         5.57 o                         
  16   1 -13         16.46         27.60         5.61 o                         
  17   1 -13         11.13          7.04         5.06 o                         
  18   1 -13          1.74          4.77         5.00 o                         
   1   2 -13        540.85        537.86         5.63 o                         
   2   2 -13        287.57        276.39         3.72 o                         
   3   2 -13       1066.80       1125.42        11.35 o                         
   4   2 -13        157.30        185.50         4.34 o                         
   5   2 -13        105.42        106.52         2.84 o                         
   6   2 -13        458.90        484.76         5.65 o                         
   7   2 -13         81.02         77.10         2.23 o                         
   8   2 -13        873.45        836.63         8.81 o                         
   9   2 -13        117.69        135.00         3.94 o                         
  10   2 -13        284.14        280.56         5.39 o                         
  11   2 -13        207.17        228.41         5.49 o                         
  12   2 -13         13.65         18.24         3.51 o                         
  13   2 -13         13.28         17.61         4.38 o                         
  14   2 -13         31.15         26.60         4.11 o                         
  15   2 -13         45.49         50.24         4.93 o                         
  16   2 -13          2.27         -0.87         4.29 o                         
  17   2 -13          9.34         -3.26         4.78 o                         
  18   2 -13          5.10         -3.70         7.45 o                         
   0   3 -13        100.18        101.95         3.23 o                         
   1   3 -13        216.98        197.16         3.00 o                         
   2   3 -13        125.76        148.24         2.99 o                         
   3   3 -13        164.35        179.96         2.89 o                         
   4   3 -13        364.54        345.71         4.22 o                         
   5   3 -13        213.79        250.51         3.89 o                         
   6   3 -13         49.10         48.09         2.00 o                         
   7   3 -13        475.35        469.96         5.66 o                         
   8   3 -13         68.17         87.18         3.00 o                         
   9   3 -13         43.52         57.17         2.66 o                         
  10   3 -13        221.91        229.87         4.76 o                         
  11   3 -13         47.29         75.02         4.78 o                         
  12   3 -13          4.09         21.30         3.56 o                         
  13   3 -13         94.86        140.90         6.56 o                         
  14   3 -13         56.78         60.54         5.09 o                         
  15   3 -13          7.77         13.23         4.43 o                         
  16   3 -13          5.14          2.37         4.65 o                         
  17   3 -13          1.90         -2.51         4.64 o                         
   1   4 -13         18.05         18.65         1.87 o                         
   2   4 -13        154.92        144.23         3.85 o                         
   3   4 -13        170.56        164.83         3.17 o                         
   4   4 -13        105.23         99.99         3.14 o                         
   5   4 -13          4.88          2.50         1.89 o                         
   6   4 -13        140.46        136.22         3.42 o                         
   7   4 -13         13.58         16.87         2.17 o                         
   8   4 -13          0.38         -0.62         2.75 o                         
   9   4 -13         99.93        103.02         4.05 o                         
  10   4 -13         54.34         73.32         3.40 o                         
  11   4 -13        293.65        286.14         7.33 o                         
  12   4 -13         38.33         39.91         3.77 o                         
  13   4 -13         57.67         63.69         4.65 o                         
  14   4 -13         15.47         13.94         3.97 o                         
  15   4 -13         21.35         16.23         4.23 o                         
   0   5 -13        126.78        107.97         3.95 o                         
   1   5 -13         92.94         92.25         3.07 o                         
   2   5 -13         57.32         53.42         3.21 o                         
   3   5 -13         28.21         30.23         2.75 o                         
   4   5 -13          3.75          0.63         2.99 o                         
   5   5 -13        296.89        279.11         5.64 o                         
   6   5 -13          8.12          2.82         3.00 o                         
   7   5 -13         25.09         16.17         2.29 o                         
   8   5 -13         28.59         33.28         2.72 o                         
   9   5 -13          3.66          6.72         2.67 o                         
  10   5 -13        192.34        185.61         5.90 o                         
  11   5 -13          7.34         10.39         2.97 o                         
  12   5 -13         44.15         46.34         3.36 o                         
  13   5 -13         35.81         38.90         4.56 o                         
   1   6 -13         41.65         39.57         3.09 o                         
   2   6 -13         10.12         10.09         2.39 o                         
   3   6 -13         98.06         95.78         3.96 o                         
   4   6 -13         42.45         46.80         4.13 o                         
   5   6 -13         21.22         17.56         2.90 o                         
   6   6 -13         58.52         60.94         3.38 o                         
   7   6 -13         31.63         40.98         2.70 o                         
   8   6 -13          1.20          5.80         2.61 o                         
   9   6 -13          6.63          8.16         3.03 o                         
  10   6 -13         16.70         19.91         4.18 o                         
  11   6 -13          2.56         12.31         5.47 o                         
   0   7 -13          7.17         11.08         4.35 o                         
   1   7 -13          0.41          2.98         2.15 o                         
   2   7 -13         16.04         11.08         4.37 o                         
   3   7 -13          1.89          7.11         5.05 o                         
   4   7 -13         16.64          9.73         4.22 o                         
   5   7 -13          9.45         10.82         6.07 o                         
   6   7 -13         20.33         10.43         4.77 o                         
   0   0 -12       2265.30       2254.15        51.41 o                         
   2   0 -12       1041.27       1063.33        15.88 o                         
   4   0 -12        344.29        291.63         5.22 o                         
   6   0 -12       3314.78       3504.56        50.18 o                         
   8   0 -12       1253.97       1372.21        19.15 o                         
  10   0 -12        502.79        458.75         8.16 o                         
  12   0 -12        768.90        785.35        18.20 o                         
  14   0 -12        442.26        456.24        18.14 o                         
  16   0 -12        257.55        286.74        14.65 o                         
  18   0 -12         41.31         34.65         7.73 o                         
   1   1 -12        510.73        557.11         5.80 o                         
   2   1 -12        443.56        410.43         4.42 o                         
   3   1 -12         55.97         61.51         2.49 o                         
   4   1 -12        566.02        575.96         5.80 o                         
   5   1 -12        381.68        411.07         4.64 o                         
   6   1 -12       1294.08       1317.17        12.96 o                         
   7   1 -12         93.18        107.97         2.98 o                         
   8   1 -12        305.97        300.13         4.41 o                         
   9   1 -12         13.72         20.94         2.09 o                         
  10   1 -12         19.20         25.32         2.36 o                         
  11   1 -12         53.22         62.12         3.95 o                         
  12   1 -12         21.56         15.78         3.58 o                         
  13   1 -12        264.47        295.55         7.51 o                         
  14   1 -12        153.24        165.86         7.78 o                         
  15   1 -12         46.16         45.61         4.90 o                         
  16   1 -12          3.30          1.07         4.63 o                         
  17   1 -12          0.66         -4.75         4.75 o                         
  18   1 -12         33.50         31.70         5.63 o                         
   0   2 -12       2948.76       2877.46        41.01 o                         
   1   2 -12       1104.56       1202.23        11.48 o                         
   2   2 -12       1141.76       1127.49        11.36 o                         
   3   2 -12       1215.52       1266.25        12.11 o                         
   4   2 -12       1914.41       1834.82        17.31 o                         
   5   2 -12       1145.97       1139.94        10.73 o                         
   6   2 -12        128.41        122.06         2.61 o                         
   7   2 -12        178.10        178.76         3.04 o                         
   8   2 -12        561.99        573.52         7.17 o                         
   9   2 -12       1503.94       1405.57        13.98 o                         
  10   2 -12        106.75        110.55         3.60 o                         
  11   2 -12        310.46        289.73         6.03 o                         
  12   2 -12         60.17         59.88         4.93 o                         
  13   2 -12          9.51         12.91         5.16 o                         
  14   2 -12         13.84         18.69         4.82 o                         
  15   2 -12          1.25          4.90         4.32 o                         
  16   2 -12          4.20         -3.02         4.62 o                         
  17   2 -12          0.65         -4.91         4.91 o                         
  18   2 -12         16.71         10.98         6.25 o                         
   1   3 -12        294.79        315.72         3.84 o                         
   2   3 -12        152.95        150.19         3.16 o                         
   3   3 -12       1876.43       1950.26        17.72 o                         
   4   3 -12         67.08         55.00         1.85 o                         
   5   3 -12        331.93        348.62         4.36 o                         
   6   3 -12          2.68         -0.98         1.50 o                         
   7   3 -12         50.12         44.40         1.97 o                         
   8   3 -12         23.46         22.93         2.00 o                         
   9   3 -12        303.95        327.77         5.19 o                         
  10   3 -12        256.90        275.56         5.27 o                         
  11   3 -12        161.82        164.74         4.82 o                         
  12   3 -12        223.10        248.75         6.56 o                         
  13   3 -12        243.24        267.04         7.14 o                         
  14   3 -12         99.32         87.02         4.94 o                         
  15   3 -12         24.84         20.04         4.40 o                         
  16   3 -12          0.97         -1.23         4.42 o                         
  17   3 -12          0.16         -5.20         5.20 o                         
   0   4 -12       1091.36       1042.36        15.99 o                         
   1   4 -12        104.10         96.16         2.82 o                         
   2   4 -12         72.53         59.10         2.41 o                         
   3   4 -12         28.75         27.92         2.34 o                         
   4   4 -12        202.58        198.09         3.83 o                         
   5   4 -12         71.25         68.03         2.41 o                         
   6   4 -12         77.92         89.80         2.80 o                         
   7   4 -12         35.32         43.56         2.30 o                         
   8   4 -12        299.57        265.04         4.97 o                         
   9   4 -12        196.48        149.54         4.12 o                         
  10   4 -12        139.75        149.29         4.25 o                         
  11   4 -12        148.07        141.88         5.75 o                         
  12   4 -12         12.35         14.90         3.46 o                         
  13   4 -12         49.45         63.20         4.51 o                         
  14   4 -12          2.06          8.79         4.07 o                         
  15   4 -12          2.61          2.43         4.62 o                         
  16   4 -12          1.40         -0.84         4.34 o                         
   1   5 -12         93.59         87.40         3.41 o                         
   2   5 -12          0.57         -2.29         2.29 o                         
   3   5 -12         17.23         16.56         2.36 o                         
   4   5 -12          4.05          1.80         2.03 o                         
   5   5 -12         44.89         47.07         2.33 o                         
   6   5 -12         25.38         29.36         2.86 o                         
   7   5 -12         34.27         34.41         2.83 o                         
   8   5 -12         32.13         44.59         2.68 o                         
   9   5 -12          5.05          1.86         2.57 o                         
  10   5 -12         59.66         55.75         4.95 o                         
  11   5 -12          3.01         10.14         3.15 o                         
  12   5 -12         57.62         54.65         3.72 o                         
  13   5 -12         44.39         54.48         3.78 o                         
  14   5 -12          3.84         -0.21         3.77 o                         
   0   6 -12          0.49         -2.53         2.53 o                         
   1   6 -12         17.61         11.12         1.49 o                         
   2   6 -12         37.77         34.69         4.09 o                         
   3   6 -12          2.24          1.99         3.24 o                         
   4   6 -12         32.91         37.83         2.79 o                         
   5   6 -12         24.62         20.37         1.96 o                         
   6   6 -12         43.28         48.27         2.80 o                         
   7   6 -12         12.92         18.94         2.46 o                         
   8   6 -12         21.62         25.02         3.43 o                         
   9   6 -12         89.89         83.77         4.56 o                         
  10   6 -12         28.83         29.05         4.30 o                         
  11   6 -12          3.39          6.64         4.84 o                         
   1   7 -12          0.68          1.46         4.42 o                         
   2   7 -12          4.89          3.72         2.33 o                         
   3   7 -12          0.89          6.56         7.22 o                         
   4   7 -12         59.21         44.16         5.20 o                         
   5   7 -12          2.23          6.74         3.21 o                         
   6   7 -12         26.95         20.81         7.33 o                         
   7   7 -12          3.75          3.32         4.17 o                         
   2   0 -11       1081.86       1120.81        15.05 o                         
   4   0 -11       5632.65       5589.91        72.17 o                         
   6   0 -11      16790.82      16116.84       438.51 o                         
   8   0 -11         11.88         27.03         2.99 o                         
  10   0 -11        195.12        195.19         7.55 o                         
  12   0 -11        255.46        273.14        14.04 o                         
  14   0 -11        206.83        202.79        21.20 o                         
  16   0 -11        539.00        571.33        19.21 o                         
  18   0 -11         62.77         51.28         7.96 o                         
   0   1 -11       1214.84       1249.33        18.09 o                         
   1   1 -11        224.65        195.20         2.60 o                         
   2   1 -11        773.12        674.39         7.06 o                         
   3   1 -11        153.36        126.76         2.23 o                         
   4   1 -11        525.22        528.59         5.41 o                         
   5   1 -11        642.94        642.37         6.99 o                         
   6   1 -11          4.87         10.98         2.02 o                         
   7   1 -11       1660.80       1786.99        16.92 o                         
   8   1 -11         65.26         51.00         2.28 o                         
   9   1 -11         97.00         91.18         3.10 o                         
  10   1 -11        244.62        236.47         4.06 o                         
  11   1 -11         37.85         35.36         3.13 o                         
  12   1 -11         39.07         35.48         3.60 o                         
  13   1 -11         19.34         20.02         3.97 o                         
  14   1 -11         86.82        109.91         5.88 o                         
  15   1 -11         65.78         68.35         5.08 o                         
  16   1 -11          9.71         14.69         4.68 o                         
  17   1 -11         13.90         13.74         5.03 o                         
  18   1 -11         10.90         10.01         5.24 o                         
   1   2 -11         35.54         45.87         1.43 o                         
   2   2 -11       1044.00       1148.63        11.47 o                         
   3   2 -11        908.93        984.01         9.60 o                         
   4   2 -11        596.40        528.53         5.50 o                         
   5   2 -11         99.10        107.10         4.39 o                         
   6   2 -11        234.94        255.06         3.67 o                         
   7   2 -11         55.36         45.90         2.85 o                         
   8   2 -11         16.91         26.58         1.95 o                         
   9   2 -11         54.91         54.22         2.35 o                         
  10   2 -11         41.50         48.79         4.78 o                         
  11   2 -11          0.67          0.25         2.90 o                         
  12   2 -11         13.31         15.67         4.37 o                         
  13   2 -11         86.45         85.57         5.38 o                         
  14   2 -11         30.77         40.15         5.05 o                         
  15   2 -11        133.77        109.90         5.72 o                         
  16   2 -11          0.71         -4.62         4.62 o                         
  17   2 -11         12.47          1.14         4.68 o                         
  18   2 -11          3.25          8.37         5.13 o                         
   0   3 -11       2473.57       2562.48        33.56 o                         
   1   3 -11       1176.22       1240.06        12.49 o                         
   2   3 -11         41.26         32.83         1.90 o                         
   3   3 -11        726.06        753.02         7.79 o                         
   4   3 -11        272.51        264.35         3.62 o                         
   5   3 -11        501.49        538.17         5.73 o                         
   6   3 -11         58.96         64.05         1.97 o                         
   7   3 -11        144.18        136.99         2.96 o                         
   8   3 -11        117.48        115.85         3.03 o                         
   9   3 -11        482.21        494.54         6.81 o                         
  10   3 -11        113.01        128.87         4.57 o                         
  11   3 -11        546.00        545.66         7.56 o                         
  12   3 -11        219.77        248.88         6.11 o                         
  13   3 -11        244.26        211.18         6.50 o                         
  14   3 -11         49.34         40.58         4.36 o                         
  15   3 -11          4.14          5.49         4.13 o                         
  16   3 -11          2.29         -4.48         4.48 o                         
  17   3 -11          0.43         -4.50         4.50 o                         
   1   4 -11         18.81         22.06         1.65 o                         
   2   4 -11        150.62        167.93         3.60 o                         
   3   4 -11        154.53        144.54         3.23 o                         
   4   4 -11         19.12         17.14         1.28 o                         
   5   4 -11         24.84         17.81         1.77 o                         
   6   4 -11         30.59         41.79         3.05 o                         
   7   4 -11         13.94         13.59         2.09 o                         
   8   4 -11        147.99        146.76         3.62 o                         
   9   4 -11         78.48         86.62         2.94 o                         
  10   4 -11          1.10         12.38         2.68 o                         
  11   4 -11          3.23         12.50         2.74 o                         
  12   4 -11         25.03         20.75         3.08 o                         
  13   4 -11          9.04          6.00         3.72 o                         
  14   4 -11         25.14         21.26         4.72 o                         
  15   4 -11         28.87         25.45         4.35 o                         
  16   4 -11          1.66         -2.42         4.13 o                         
   0   5 -11          2.02          0.73         1.72 o                         
   1   5 -11         60.54         63.12         2.82 o                         
   2   5 -11        236.21        221.03         5.21 o                         
   3   5 -11         20.00         23.17         2.57 o                         
   4   5 -11          3.20          1.70         1.91 o                         
   5   5 -11         46.64         48.77         1.95 o                         
   6   5 -11        319.98        272.73         5.85 o                         
   7   5 -11         24.23         28.63         2.29 o                         
   8   5 -11         43.11         58.04         3.21 o                         
   9   5 -11         10.83          5.21         2.91 o                         
  10   5 -11          8.91          9.50         2.91 o                         
  11   5 -11          0.38         -1.07         2.65 o                         
  12   5 -11         21.94         31.62         3.39 o                         
  13   5 -11          0.50          5.69         3.23 o                         
  14   5 -11          4.59          0.14         3.65 o                         
   1   6 -11          1.15         -1.51         1.51 o                         
   2   6 -11        199.43        226.98         4.63 o                         
   3   6 -11         11.14         13.89         3.06 o                         
   4   6 -11          1.78          0.35         2.21 o                         
   5   6 -11         57.74         59.03         2.75 o                         
   6   6 -11          2.97          3.95         2.64 o                         
   7   6 -11          9.00         14.85         2.65 o                         
   8   6 -11         50.29         52.76         3.59 o                         
   9   6 -11         65.88         63.86         4.43 o                         
  10   6 -11         13.19         15.70         3.74 o                         
  11   6 -11         29.78         33.27         5.79 o                         
   0   7 -11         44.05         29.83        13.98 o                         
   1   7 -11          5.12          0.76         2.67 o                         
   2   7 -11         11.60         -2.21         3.31 o                         
   3   7 -11         14.23         13.72         3.36 o                         
   4   7 -11         13.48         13.47         2.31 o                         
   5   7 -11         23.53         24.34         4.27 o                         
   6   7 -11          1.34          5.02         5.08 o                         
   7   7 -11          1.08          0.42         8.16 o                         
   0   0 -10       2522.56       2858.61        51.84 o                         
   2   0 -10       1056.86        981.14        16.66 o                         
   4   0 -10       4234.85       4212.55        54.48 o                         
   6   0 -10       1592.66       1644.85        25.97 o                         
   8   0 -10        343.58        353.14         8.37 o                         
  10   0 -10          2.39          3.07         2.77 o                         
  12   0 -10        225.71        228.02         9.14 o                         
  14   0 -10         53.10         62.91        14.45 o                         
  16   0 -10        241.77        327.45        46.14 o                         
  18   0 -10          0.62          6.58         7.67 o                         
   1   1 -10        337.17        382.65         4.10 o                         
   2   1 -10         71.99         68.62         1.70 o                         
   3   1 -10        157.53        215.59         2.76 o                         
   4   1 -10        225.55        205.97         3.00 o                         
   5   1 -10       1842.47       1901.74        17.78 o                         
   6   1 -10        272.18        271.70         3.73 o                         
   7   1 -10       1539.56       1679.86        16.78 o                         
   8   1 -10        665.29        658.82         7.14 o                         
   9   1 -10       1775.56       1734.21        17.50 o                         
  10   1 -10        355.64        362.55         4.91 o                         
  11   1 -10          2.87         -2.02         2.50 o                         
  12   1 -10         62.25         63.23         3.81 o                         
  13   1 -10          3.57         -4.42         4.72 o                         
  14   1 -10        355.43        348.13         9.47 o                         
  15   1 -10          3.74          4.76         4.40 o                         
  16   1 -10         73.84         71.46         5.27 o                         
  17   1 -10          1.66         -3.10         4.74 o                         
  18   1 -10         11.82         14.77         5.11 o                         
  19   1 -10          3.58         16.55         7.25 o                         
   0   2 -10        417.64        359.61         6.11 o                         
   1   2 -10        865.76        824.75         7.77 o                         
   2   2 -10         14.10         20.86         1.18 o                         
   3   2 -10       1911.87       1855.89        19.02 o                         
   4   2 -10       1079.12       1151.66        10.69 o                         
   5   2 -10       1083.27       1058.35         9.65 o                         
   6   2 -10       1056.83       1149.75        10.41 o                         
   7   2 -10        783.31        836.13         8.41 o                         
   8   2 -10        396.33        397.99         4.82 o                         
   9   2 -10         93.15        115.80         3.09 o                         
  10   2 -10        680.34        653.88         8.25 o                         
  11   2 -10         89.17         77.77         3.47 o                         
  12   2 -10        202.83        187.12         5.83 o                         
  13   2 -10         45.21         45.99         4.52 o                         
  14   2 -10         64.06         78.44         5.11 o                         
  15   2 -10         66.80         67.76         5.55 o                         
  16   2 -10          6.74         -1.76         4.37 o                         
  17   2 -10          5.75         -1.77         4.82 o                         
  18   2 -10         24.12         19.23         5.57 o                         
   1   3 -10        631.84        627.89         6.91 o                         
   2   3 -10         57.28         68.74         2.94 o                         
   3   3 -10        452.43        438.10         5.28 o                         
   4   3 -10        375.82        395.39         5.75 o                         
   5   3 -10        652.82        695.24         7.57 o                         
   6   3 -10          4.92          7.95         1.51 o                         
   7   3 -10        165.07        154.92         3.07 o                         
   8   3 -10        246.74        249.31         3.75 o                         
   9   3 -10       1101.68       1124.70        12.06 o                         
  10   3 -10        140.08        155.07         5.55 o                         
  11   3 -10         87.31         97.86         3.50 o                         
  12   3 -10         70.53         94.50         4.21 o                         
  13   3 -10         34.60         33.82         3.81 o                         
  14   3 -10         13.62          4.15         4.46 o                         
  15   3 -10          7.79          9.62         4.86 o                         
  16   3 -10          5.76          0.31         4.48 o                         
  17   3 -10          0.82         -4.50         4.50 o                         
   0   4 -10          5.53          4.26         4.49 o                         
   1   4 -10        190.71        189.97         4.38 o                         
   2   4 -10        389.28        375.62         4.86 o                         
   3   4 -10        271.24        265.90         3.97 o                         
   4   4 -10         83.11         85.96         2.15 o                         
   5   4 -10         57.83         60.00         1.83 o                         
   6   4 -10        795.07        773.48         9.74 o                         
   7   4 -10        178.91        198.68         6.29 o                         
   8   4 -10        121.15        140.44         3.79 o                         
   9   4 -10         71.51         85.66         2.95 o                         
  10   4 -10        171.63        189.94         4.41 o                         
  11   4 -10         53.12         54.65         3.06 o                         
  12   4 -10         23.23         24.73         3.76 o                         
  13   4 -10          3.91          3.90         4.10 o                         
  14   4 -10          6.67          2.51         3.86 o                         
  15   4 -10          1.61         -2.74         4.02 o                         
  16   4 -10          3.74         -0.17         4.93 o                         
   1   5 -10        155.04        132.92         3.20 o                         
   2   5 -10        241.39        224.24         4.72 o                         
   3   5 -10         55.56         50.63         2.66 o                         
   4   5 -10        143.99        139.95         2.96 o                         
   5   5 -10        158.26        146.60         4.03 o                         
   6   5 -10         21.85         25.15         2.26 o                         
   7   5 -10        101.34        110.07         3.07 o                         
   8   5 -10        130.57        151.65         3.99 o                         
   9   5 -10          7.68          6.15         2.75 o                         
  10   5 -10         14.01         14.33         2.90 o                         
  11   5 -10          1.94          0.51         2.50 o                         
  12   5 -10         16.01         19.19         3.13 o                         
  13   5 -10          0.14          2.08         3.69 o                         
  14   5 -10         17.31         10.71         3.85 o                         
   0   6 -10          5.74          0.64         1.90 o                         
   1   6 -10          0.92         -1.83         1.83 o                         
   2   6 -10          8.32         11.00         1.61 o                         
   3   6 -10         56.00         45.96         3.10 o                         
   4   6 -10         43.53         47.71         2.34 o                         
   5   6 -10         25.50         23.15         2.10 o                         
   6   6 -10          2.19         -1.79         3.20 o                         
   7   6 -10          9.24          6.23         2.59 o                         
   8   6 -10          9.89          7.18         2.79 o                         
   9   6 -10          4.90          6.99         3.33 o                         
  10   6 -10          5.45         -0.79         4.03 o                         
  11   6 -10         23.01         20.52         5.03 o                         
   1   7 -10         13.40         10.02         5.45 o                         
   2   7 -10         13.57         12.76         2.35 o                         
   3   7 -10         26.86         34.49         2.71 o                         
   4   7 -10          1.26          1.26         3.53 o                         
   5   7 -10         15.89         18.67         4.13 o                         
   6   7 -10         26.89         17.92         4.55 o                         
   7   7 -10         11.90          8.96         7.88 o                         
   2   0  -9        113.47        124.23         3.33 o                         
   4   0  -9       1036.14       1057.09        15.96 o                         
   6   0  -9       3650.15       3384.98        43.82 o                         
   8   0  -9       2264.40       2115.67        28.25 o                         
  10   0  -9         35.83         38.40         3.13 o                         
  12   0  -9        421.94        381.16        11.47 o                         
  14   0  -9        314.26        280.21        19.04 o                         
  16   0  -9        395.40        428.36        14.08 o                         
  18   0  -9         61.98         74.98         7.69 o                         
   0   1  -9       1659.17       1359.80        17.91 o                         
   1   1  -9       1980.66       1905.61        19.11 o                         
   2   1  -9        917.12        933.04         8.98 o                         
   3   1  -9       1560.01       1485.81        13.41 o                         
   4   1  -9        293.15        258.54         3.20 o                         
   5   1  -9       4069.06       3939.05        36.13 o                         
   6   1  -9         66.68         73.86         2.19 o                         
   7   1  -9       2231.38       2279.39        21.53 o                         
   8   1  -9        761.30        744.24         8.63 o                         
   9   1  -9        286.30        311.29         6.10 o                         
  10   1  -9         10.99         19.29         2.07 o                         
  11   1  -9         10.45          2.46         2.47 o                         
  12   1  -9         19.27         20.31         3.71 o                         
  13   1  -9         66.81         56.47         4.37 o                         
  14   1  -9         98.36        127.84         8.34 o                         
  15   1  -9          5.46          2.60         4.33 o                         
  16   1  -9         49.95         44.83         5.19 o                         
  17   1  -9         10.80         10.29         5.03 o                         
  18   1  -9         65.26         57.28         5.62 o                         
  19   1  -9         33.53         52.34        12.05 o                         
   1   2  -9        377.98        368.13         3.88 o                         
   2   2  -9        783.75        800.54         7.88 o                         
   3   2  -9       1053.79       1004.91         9.39 o                         
   4   2  -9        664.01        627.97         5.94 o                         
   5   2  -9        560.18        537.91         5.36 o                         
   6   2  -9       2339.95       2557.07        22.09 o                         
   7   2  -9       2595.74       2562.49        25.17 o                         
   8   2  -9        499.94        522.27         5.98 o                         
   9   2  -9        330.39        314.33         4.48 o                         
  10   2  -9        908.12        908.92        10.05 o                         
  11   2  -9         46.97         60.93         3.32 o                         
  12   2  -9        342.22        351.87         7.27 o                         
  13   2  -9          1.71         12.16         3.95 o                         
  14   2  -9        104.50        108.07         5.48 o                         
  15   2  -9         18.45         22.81         4.91 o                         
  16   2  -9         25.93         25.76         5.11 o                         
  17   2  -9          8.70         -1.82         4.62 o                         
  18   2  -9          2.19         -3.29         4.97 o                         
   0   3  -9       7204.42       7320.39       114.06 o                         
   1   3  -9        705.52        745.31         8.20 o                         
   2   3  -9        950.59        904.95         9.00 o                         
   3   3  -9        311.07        301.57         4.02 o                         
   4   3  -9        192.05        234.40         3.09 o                         
   5   3  -9         84.05        129.26         3.29 o                         
   6   3  -9         11.81         11.72         1.67 o                         
   7   3  -9          3.75          4.69         1.63 o                         
   8   3  -9         96.27         91.80         2.53 o                         
   9   3  -9        244.97        285.02         4.90 o                         
  10   3  -9        289.12        283.91         5.28 o                         
  11   3  -9        140.80        129.63         4.06 o                         
  12   3  -9         35.10         45.64         3.35 o                         
  13   3  -9         19.50         13.84         3.56 o                         
  14   3  -9          5.29          1.86         4.48 o                         
  15   3  -9         18.30         19.93         4.31 o                         
  16   3  -9          2.82          7.38         4.33 o                         
  17   3  -9          5.94         -4.39         4.39 o                         
   1   4  -9        525.43        530.06         6.75 o                         
   2   4  -9        224.83        221.63         3.43 o                         
   3   4  -9         52.80         49.95         1.85 o                         
   4   4  -9         22.10         24.68         1.41 o                         
   5   4  -9        168.20        169.89         2.79 o                         
   6   4  -9        197.47        192.29         3.53 o                         
   7   4  -9        684.88        591.53         6.56 o                         
   8   4  -9        254.57        259.24         5.44 o                         
   9   4  -9         26.15         43.30         2.88 o                         
  10   4  -9        282.16        278.10         5.36 o                         
  11   4  -9          3.92          5.81         2.63 o                         
  12   4  -9         22.03         25.36         3.26 o                         
  13   4  -9         10.71          9.14         3.46 o                         
  14   4  -9         12.24          3.49         3.83 o                         
  15   4  -9          4.19         -3.74         4.01 o                         
  16   4  -9          2.54          0.33         4.38 o                         
   0   5  -9         23.91         36.83         2.06 o                         
   1   5  -9        115.18        107.72         3.13 o                         
   2   5  -9         15.10         18.67         2.36 o                         
   3   5  -9         54.59         66.07         2.36 o                         
   4   5  -9         55.53         81.53         3.86 o                         
   5   5  -9         63.67         61.56         3.61 o                         
   6   5  -9          0.82         12.05         2.16 o                         
   7   5  -9         29.59         56.04         4.08 o                         
   8   5  -9        115.31        130.95         3.48 o                         
   9   5  -9         14.50          6.60         2.53 o                         
  10   5  -9          1.75          4.00         2.77 o                         
  11   5  -9          2.73          0.31         2.64 o                         
  12   5  -9         22.34         20.28         3.96 o                         
  13   5  -9          0.16          0.86         3.17 o                         
  14   5  -9         16.26         11.55         3.70 o                         
   1   6  -9          2.85          2.45         1.75 o                         
   2   6  -9         34.20         28.51         1.87 o                         
   3   6  -9         33.12         28.56         1.90 o                         
   4   6  -9         75.61         98.32         3.40 o                         
   5   6  -9         36.28         35.59         2.26 o                         
   6   6  -9          2.37          5.16         2.61 o                         
   7   6  -9         55.43         58.38         3.08 o                         
   8   6  -9          3.58          1.36         2.66 o                         
   9   6  -9          2.74          4.55         4.71 o                         
  10   6  -9          1.40          9.11         4.10 o                         
  11   6  -9          0.60         -4.23         5.06 o                         
  12   6  -9          1.73          3.96         5.71 o                         
   0   7  -9          1.40         -1.24         4.69 o                         
   1   7  -9         15.88         16.31         3.45 o                         
   2   7  -9         15.63         17.89         3.09 o                         
   3   7  -9          6.31          9.38         3.82 o                         
   4   7  -9         26.86         39.47         5.38 o                         
   5   7  -9         10.65         18.22         4.38 o                         
   6   7  -9         24.75         26.75         2.59 o                         
   7   7  -9          4.51         11.40         3.40 o                         
   8   7  -9          7.93         14.92         7.83 o                         
   0   0  -8      19316.04      17710.73       611.84 o                         
   2   0  -8      19762.61      17589.81       454.63 o                         
   4   0  -8        430.36        548.79         8.05 o                         
   6   0  -8       1204.18       1085.15        14.87 o                         
   8   0  -8       2851.15       2729.10        40.58 o                         
  10   0  -8        442.11        440.85         8.45 o                         
  12   0  -8         11.20         24.59         9.42 o                         
  14   0  -8         46.46         41.90         8.34 o                         
  16   0  -8        411.58        453.68        14.87 o                         
  18   0  -8        159.22        154.49        12.69 o                         
   1   1  -8        437.88        389.89         4.26 o                         
   2   1  -8         12.26         26.71         1.69 o                         
   3   1  -8         96.24         72.41         2.23 o                         
   4   1  -8       1172.51       1114.18        10.22 o                         
   5   1  -8       2374.85       2354.50        21.70 o                         
   6   1  -8        760.40        764.52         7.74 o                         
   7   1  -8       3755.15       3693.64        35.52 o                         
   8   1  -8       2340.77       2379.15        22.34 o                         
   9   1  -8        601.13        622.16         8.22 o                         
  10   1  -8         21.23         15.97         2.96 o                         
  11   1  -8          8.81          3.99         2.31 o                         
  12   1  -8          4.59          2.59         3.15 o                         
  13   1  -8         45.99         38.69         4.15 o                         
  14   1  -8         76.23         85.02         6.44 o                         
  15   1  -8         18.00         20.18         4.52 o                         
  16   1  -8         33.58         41.71         5.03 o                         
  17   1  -8         35.10         39.92         4.97 o                         
  18   1  -8          6.41         17.17         5.26 o                         
  19   1  -8         23.21         20.61         7.91 o                         
   0   2  -8         50.59         70.26         2.40 o                         
   1   2  -8        475.75        477.72         6.83 o                         
   2   2  -8       1715.94       1660.78        16.36 o                         
   3   2  -8        504.89        531.22         5.49 o                         
   4   2  -8        118.67        114.16         2.15 o                         
   5   2  -8        235.78        219.21         2.89 o                         
   6   2  -8        366.03        443.37         6.76 o                         
   7   2  -8          1.54         15.75         2.60 o                         
   8   2  -8        123.33        156.76         5.39 o                         
   9   2  -8         50.07         73.20         3.24 o                         
  10   2  -8        456.27        456.86         6.04 o                         
  11   2  -8        186.74        222.96         4.80 o                         
  12   2  -8        316.87        324.25         7.30 o                         
  13   2  -8        360.55        310.50         7.71 o                         
  14   2  -8         12.36         21.12         4.31 o                         
  15   2  -8          1.21         -4.32         4.32 o                         
  16   2  -8         28.78         22.12         4.75 o                         
  17   2  -8          3.38         -1.30         4.77 o                         
  18   2  -8          6.03          0.67         4.93 o                         
   1   3  -8       5477.43       5557.72        53.01 o                         
   2   3  -8        190.44        205.34         3.84 o                         
   3   3  -8        305.92        336.68         4.09 o                         
   4   3  -8        110.90        118.46         2.13 o                         
   5   3  -8        973.42       1012.93         9.22 o                         
   6   3  -8        213.96        230.37         4.00 o                         
   7   3  -8         12.85         13.46         1.68 o                         
   8   3  -8         77.20         73.48         2.29 o                         
   9   3  -8        994.22        984.52         9.88 o                         
  10   3  -8        117.32        143.17         3.95 o                         
  11   3  -8        156.45        148.50         4.31 o                         
  12   3  -8          1.46          1.32         2.95 o                         
  13   3  -8         31.65         20.52         3.81 o                         
  14   3  -8         12.19         10.36         4.50 o                         
  15   3  -8          8.73          3.77         4.09 o                         
  16   3  -8          9.22          9.01         4.60 o                         
  17   3  -8          0.36         -4.69         4.69 o                         
   0   4  -8       1449.33       1386.99        26.57 o                         
   1   4  -8        143.44        149.87         2.90 o                         
   2   4  -8         51.70         57.71         1.95 o                         
   3   4  -8         16.40         18.13         1.55 o                         
   4   4  -8        265.94        265.70         3.58 o                         
   5   4  -8        261.42        241.09         3.27 o                         
   6   4  -8         66.53         61.06         1.99 o                         
   7   4  -8        344.23        324.18         4.30 o                         
   8   4  -8        550.71        576.21         6.56 o                         
   9   4  -8        316.15        359.65         6.13 o                         
  10   4  -8          2.55         16.84         2.75 o                         
  11   4  -8          6.44         11.92         2.63 o                         
  12   4  -8         80.12         55.30         4.02 o                         
  13   4  -8         16.34         17.07         3.16 o                         
  14   4  -8         18.49         13.53         3.86 o                         
  15   4  -8         20.74         12.60         4.18 o                         
  16   4  -8          5.04          6.30         4.29 o                         
   1   5  -8         41.09         31.02         1.69 o                         
   2   5  -8         30.69         25.34         1.90 o                         
   3   5  -8        137.98        124.56         2.84 o                         
   4   5  -8        635.49        665.15         7.54 o                         
   5   5  -8         44.87         45.82         1.85 o                         
   6   5  -8        373.96        344.27         5.73 o                         
   7   5  -8        645.68        618.33         7.74 o                         
   8   5  -8         87.65         75.74         3.22 o                         
   9   5  -8          0.28          3.83         2.06 o                         
  10   5  -8          3.87          4.04         2.34 o                         
  11   5  -8          1.69          1.10         2.77 o                         
  12   5  -8         12.86         10.63         3.25 o                         
  13   5  -8          0.28         -3.50         3.50 o                         
  14   5  -8          7.24          2.48         3.52 o                         
   0   6  -8          0.15         -4.89         4.89 o                         
   1   6  -8         13.26          1.84         2.12 o                         
   2   6  -8          9.15          8.20         2.44 o                         
   3   6  -8          4.96          3.09         2.08 o                         
   4   6  -8        131.59        121.27         3.91 o                         
   5   6  -8         54.81         55.95         2.75 o                         
   6   6  -8         18.26         17.91         2.45 o                         
   7   6  -8         99.72         95.54         4.29 o                         
   8   6  -8          3.06          4.57         2.81 o                         
   9   6  -8         14.64         10.43         3.16 o                         
  10   6  -8          2.15          3.05         3.33 o                         
  11   6  -8         21.69         20.65         5.68 o                         
  12   6  -8         10.79         14.93         6.16 o                         
   1   7  -8         34.29         33.41         2.90 o                         
   2   7  -8          8.80         14.27         3.20 o                         
   3   7  -8         11.93         16.87         3.78 o                         
   4   7  -8         20.81         26.19         3.51 o                         
   5   7  -8          2.07          7.60         3.15 o                         
   6   7  -8          0.31          1.97         2.70 o                         
   7   7  -8          8.34         12.38         4.45 o                         
   8   7  -8          3.86          7.42         4.25 o                         
   2   0  -7      33618.98      30545.66       724.22 o                         
   4   0  -7         50.00         48.03         2.61 o                         
   6   0  -7        138.99        150.00         3.75 o                         
   8   0  -7        433.90        425.51         7.95 o                         
  10   0  -7        431.39        419.65         7.59 o                         
  12   0  -7        303.37        335.64        10.30 o                         
  14   0  -7        142.51        137.95         9.88 o                         
  16   0  -7         38.58         56.76         7.44 o                         
  18   0  -7         16.87         35.55         7.47 o                         
   0   1  -7        189.45        257.38         3.80 o                         
   1   1  -7       2504.41       2303.88        20.35 o                         
   2   1  -7        751.57        785.37         7.25 o                         
   3   1  -7        281.03        305.62         3.52 o                         
   4   1  -7         48.85         46.21         1.46 o                         
   5   1  -7       1696.49       1799.22        18.46 o                         
   6   1  -7       1254.40       1214.00        11.73 o                         
   7   1  -7       1387.75       1400.86        13.51 o                         
   8   1  -7        806.17        803.92         8.58 o                         
   9   1  -7       1592.25       1613.99        15.60 o                         
  10   1  -7         89.95         98.53         3.82 o                         
  11   1  -7        284.76        311.29         4.66 o                         
  12   1  -7         44.14         38.83         3.78 o                         
  13   1  -7         15.60         28.01         4.03 o                         
  14   1  -7        188.78        185.80         6.97 o                         
  15   1  -7          0.19         -0.23         4.63 o                         
  16   1  -7         79.67         80.10         5.30 o                         
  17   1  -7          8.29         17.83         4.86 o                         
  18   1  -7         43.63         51.67         5.52 o                         
  19   1  -7         39.13         52.50         6.30 o                         
   1   2  -7       2814.67       2728.78        27.36 o                         
   2   2  -7       1304.61       1335.96        13.31 o                         
   3   2  -7        192.59        178.37         3.21 o                         
   4   2  -7        292.96        335.62         3.74 o                         
   5   2  -7        293.70        304.20         3.82 o                         
   6   2  -7       2852.51       2713.67        25.21 o                         
   7   2  -7       1993.28       2050.95        18.65 o                         
   8   2  -7       2105.94       1893.11        20.33 o                         
   9   2  -7         92.23         95.47         2.64 o                         
  10   2  -7        423.36        404.52         5.26 o                         
  11   2  -7        172.13        168.77         5.07 o                         
  12   2  -7          3.95         27.64         3.13 o                         
  13   2  -7         78.68         85.99         4.71 o                         
  14   2  -7          0.09         -1.22         4.24 o                         
  15   2  -7          0.45         -0.90         4.23 o                         
  16   2  -7          7.14         15.99         4.55 o                         
  17   2  -7          6.29          5.48         4.89 o                         
  18   2  -7          2.88         -3.84         5.14 o                         
   0   3  -7       1242.91       1419.30        30.94 o                         
   1   3  -7       2026.05       1990.35        24.30 o                         
   2   3  -7       1056.82       1107.94        11.22 o                         
   3   3  -7        955.25        990.32         9.79 o                         
   4   3  -7         24.27         20.07         1.84 o                         
   5   3  -7        428.13        469.17         4.77 o                         
   6   3  -7        219.86        224.70         3.25 o                         
   7   3  -7         21.67         33.03         1.72 o                         
   8   3  -7        134.83        144.49         3.16 o                         
   9   3  -7        164.19        176.70         5.78 o                         
  10   3  -7          0.29          8.67         2.34 o                         
  11   3  -7        487.58        492.63         8.50 o                         
  12   3  -7          3.73          4.05         2.93 o                         
  13   3  -7          4.49         -0.84         3.41 o                         
  14   3  -7         10.59          2.75         3.91 o                         
  15   3  -7          0.46         -2.58         4.33 o                         
  16   3  -7         20.08         19.43         4.89 o                         
  17   3  -7          1.14         -4.08         4.60 o                         
   1   4  -7          6.25         26.38         2.09 o                         
   2   4  -7        221.76        232.43         4.23 o                         
   3   4  -7        267.92        271.94         5.17 o                         
   4   4  -7         94.22         88.07         2.46 o                         
   5   4  -7         12.00         14.06         1.43 o                         
   6   4  -7        141.15        142.58         3.11 o                         
   7   4  -7          5.27         11.66         1.88 o                         
   8   4  -7        202.31        254.74         3.97 o                         
   9   4  -7         52.11         52.61         2.58 o                         
  10   4  -7        334.40        295.14         5.82 o                         
  11   4  -7        123.96        114.30         4.07 o                         
  12   4  -7          4.78          5.75         2.98 o                         
  13   4  -7          6.87         12.13         4.10 o                         
  14   4  -7          3.31          2.12         3.48 o                         
  15   4  -7          1.30         -3.11         3.88 o                         
  16   4  -7          9.95          6.55         4.71 o                         
   0   5  -7         81.95         80.78         2.72 o                         
   1   5  -7         52.42         48.77         1.63 o                         
   2   5  -7          0.26          2.16         2.56 o                         
   3   5  -7         25.57         31.79         1.82 o                         
   4   5  -7        416.94        410.64         9.26 o                         
   5   5  -7        298.15        265.98         4.59 o                         
   6   5  -7        188.93        186.39         6.26 o                         
   7   5  -7         31.65         69.52         4.01 o                         
   8   5  -7         30.83         28.56         2.09 o                         
   9   5  -7         17.98          9.65         2.15 o                         
  10   5  -7         50.72         35.87         2.87 o                         
  11   5  -7          5.11          8.54         2.78 o                         
  12   5  -7          4.42         -2.50         2.54 o                         
  13   5  -7          0.08         -3.42         3.42 o                         
  14   5  -7          4.99         -2.14         4.04 o                         
   1   6  -7         54.72         37.38         2.64 o                         
   2   6  -7         30.26         29.53         2.34 o                         
   3   6  -7          4.68          7.57         2.71 o                         
   4   6  -7         37.42         43.06         2.01 o                         
   5   6  -7         54.60         52.03         3.58 o                         
   6   6  -7          0.98          2.34         2.11 o                         
   7   6  -7         35.16         33.74         3.82 o                         
   8   6  -7          2.93          0.58         2.53 o                         
   9   6  -7         62.79         58.80         3.55 o                         
  10   6  -7          1.61          2.26         3.00 o                         
  11   6  -7          4.61          3.77         4.93 o                         
  12   6  -7          7.76          4.63         4.52 o                         
   0   7  -7         52.81         44.86         4.50 o                         
   1   7  -7         36.51         35.12         3.07 o                         
   2   7  -7         20.29         16.57         2.76 o                         
   3   7  -7         33.56         34.01         3.00 o                         
   4   7  -7          1.92          4.61         2.74 o                         
   5   7  -7         41.11         47.33         3.95 o                         
   6   7  -7         35.76         34.77         4.42 o                         
   7   7  -7          3.65          9.15         5.44 o                         
   8   7  -7          2.47          5.95         8.06 o                         
   0   0  -6      36858.70      33670.81      1107.64 o                         
   2   0  -6       1187.70       1019.20        13.60 o                         
   4   0  -6       4206.92       4061.91        57.35 o                         
   6   0  -6       1028.91       1077.11        14.71 o                         
   8   0  -6         19.80         29.35         3.13 o                         
  10   0  -6       1109.73       1110.68        15.82 o                         
  12   0  -6        450.48        459.41        12.27 o                         
  14   0  -6        119.55        116.25         7.31 o                         
  16   0  -6         51.87         38.11         6.88 o                         
  18   0  -6         61.45         59.82         7.97 o                         
   1   1  -6       3583.97       3327.69        30.45 o                         
   2   1  -6        126.45        146.27         2.27 o                         
   4   1  -6       1003.09        983.71         9.77 o                         
   5   1  -6         30.59         35.22         1.98 o                         
   6   1  -6       2015.79       2016.53        18.75 o                         
   7   1  -6        433.40        487.34         5.74 o                         
   8   1  -6        167.57        190.39         5.30 o                         
   9   1  -6        484.54        485.80         5.70 o                         
  10   1  -6        417.79        418.40         5.35 o                         
  11   1  -6        250.91        271.84         4.37 o                         
  12   1  -6        133.71        163.13         4.70 o                         
  13   1  -6          1.09          2.21         3.70 o                         
  14   1  -6          5.73          6.91         4.08 o                         
  15   1  -6         15.46         25.79         4.48 o                         
  16   1  -6          9.95         18.50         4.70 o                         
  17   1  -6         63.77         66.11         5.45 o                         
  18   1  -6         48.91         50.07         5.47 o                         
  19   1  -6         17.03         24.19         5.65 o                         
   0   2  -6       9251.11       8110.76       252.07 o                         
   1   2  -6       2859.71       2956.71        29.87 o                         
   2   2  -6       1311.91       1254.11        12.49 o                         
   3   2  -6       1351.06       1282.04        11.63 o                         
   4   2  -6       2320.17       2243.36        19.88 o                         
   5   2  -6        433.44        433.94         4.44 o                         
   6   2  -6       4545.83       4268.85        39.12 o                         
   7   2  -6        196.14        204.16         8.51 o                         
   8   2  -6        876.22        841.72         8.42 o                         
   9   2  -6        163.34        162.67         3.35 o                         
  10   2  -6        271.66        282.05         4.26 o                         
  11   2  -6         57.20         60.14         2.94 o                         
  12   2  -6        440.88        435.45         7.60 o                         
  13   2  -6         39.20         37.96         4.15 o                         
  14   2  -6         16.22         27.11         5.30 o                         
  15   2  -6         48.21         41.48         5.24 o                         
  16   2  -6         54.07         48.17         4.80 o                         
  17   2  -6         57.93         57.47         5.21 o                         
  18   2  -6          0.84          0.19         4.92 o                         
   1   3  -6        109.47        116.72         2.25 o                         
   2   3  -6        454.84        496.28         5.39 o                         
   3   3  -6         45.52         56.08         1.98 o                         
   4   3  -6       1176.10       1322.98        11.70 o                         
   5   3  -6        414.91        375.19         4.77 o                         
   6   3  -6        394.58        334.19         4.14 o                         
   7   3  -6        209.35        222.11         3.47 o                         
   8   3  -6         79.63         91.68         2.51 o                         
   9   3  -6         18.88         26.40         2.05 o                         
  10   3  -6        153.89        135.10         4.22 o                         
  11   3  -6        114.77        127.24         3.84 o                         
  12   3  -6         58.55         64.96         3.80 o                         
  13   3  -6          5.19          2.70         3.24 o                         
  14   3  -6         13.57          5.15         3.98 o                         
  15   3  -6         21.10          9.73         4.09 o                         
  16   3  -6         26.84         22.47         4.63 o                         
  17   3  -6          5.48          8.51         4.74 o                         
  18   3  -6          3.10          2.04         5.22 o                         
   0   4  -6         25.60         24.45         2.28 o                         
   1   4  -6        253.12        291.48         4.35 o                         
   2   4  -6        495.28        500.66         5.98 o                         
   3   4  -6       1608.17       1583.61        15.14 o                         
   4   4  -6        158.04        148.19         2.39 o                         
   5   4  -6        161.89        158.99         3.79 o                         
   6   4  -6        398.18        398.47         4.88 o                         
   7   4  -6        201.97        222.28         3.31 o                         
   8   4  -6        565.34        524.97         6.36 o                         
   9   4  -6         37.99         36.82         2.29 o                         
  10   4  -6        145.81        136.09         3.78 o                         
  11   4  -6        140.54        142.61         5.31 o                         
  12   4  -6         53.13         48.37         4.02 o                         
  13   4  -6         11.81         13.97         3.94 o                         
  14   4  -6         21.00         13.90         3.47 o                         
  15   4  -6          9.12          6.21         3.59 o                         
  16   4  -6          4.05          1.76         4.08 o                         
   1   5  -6        168.46        167.53         3.06 o                         
   2   5  -6        462.72        429.86         5.75 o                         
   3   5  -6         20.16         26.08         2.03 o                         
   4   5  -6          2.02         10.48         3.54 o                         
   5   5  -6         13.62         20.74         2.30 o                         
   6   5  -6        213.69        219.30         4.46 o                         
   7   5  -6        307.40        304.54         5.28 o                         
   8   5  -6         14.78         17.01         3.13 o                         
   9   5  -6          5.07          4.08         1.83 o                         
  10   5  -6         88.88         71.72         3.00 o                         
  11   5  -6          0.28         -2.92         2.92 o                         
  12   5  -6         15.08         11.00         3.08 o                         
  13   5  -6          0.83         -0.36         2.55 o                         
  14   5  -6          7.22         -1.30         4.74 o                         
  15   5  -6          2.67          1.88         4.55 o                         
   0   6  -6          1.91         -3.46         6.20 o                         
   1   6  -6         32.45         24.45         3.33 o                         
   2   6  -6          2.66         12.71         2.67 o                         
   3   6  -6         12.13          9.36         3.33 o                         
   4   6  -6        133.22        111.74         3.65 o                         
   5   6  -6         57.25         60.49         4.22 o                         
   6   6  -6         90.92         90.53         3.41 o                         
   7   6  -6         19.50         18.70         2.56 o                         
   8   6  -6         11.83          7.17         2.66 o                         
   9   6  -6         21.74         14.59         3.54 o                         
  10   6  -6         25.13         26.26         3.16 o                         
  11   6  -6          4.68          7.72         3.41 o                         
  12   6  -6         11.13         12.09         5.22 o                         
   1   7  -6         26.18         25.89         3.65 o                         
   2   7  -6          3.82         -0.62         2.90 o                         
   3   7  -6         11.64         15.02         3.15 o                         
   4   7  -6         52.56         49.19         3.90 o                         
   5   7  -6          9.80         10.71         3.13 o                         
   6   7  -6         10.22          9.77         2.58 o                         
   7   7  -6          3.18          4.02         5.34 o                         
   8   7  -6         19.39         24.04         6.60 o                         
   2   0  -5       5326.78       5462.50       153.06 o                         
   4   0  -5       9705.07       8964.09       349.47 o                         
   6   0  -5        474.08        501.36         7.61 o                         
   8   0  -5        565.04        554.18         8.83 o                         
  10   0  -5        794.87        756.55        12.71 o                         
  12   0  -5        744.49        778.89        15.60 o                         
  14   0  -5         12.83          5.73         5.37 o                         
  16   0  -5         41.85         31.97         6.77 o                         
  18   0  -5        152.93        102.96         9.04 o                         
   0   1  -5       2199.05       2220.55        26.44 o                         
   1   1  -5         33.83         40.13         2.03 o                         
   2   1  -5       4059.93       4287.00        47.45 o                         
   3   1  -5      46024.65      44290.79       767.27 o                         
   4   1  -5      16284.32      15697.58       319.18 o                         
   5   1  -5       6673.49       6801.95        71.15 o                         
   6   1  -5       3967.09       3891.96        35.87 o                         
   7   1  -5        448.95        393.65         4.66 o                         
   8   1  -5       1600.51       1660.63        16.62 o                         
   9   1  -5        149.01        168.00         3.28 o                         
  10   1  -5        289.91        267.69         4.84 o                         
  11   1  -5        347.96        363.86         4.96 o                         
  12   1  -5        304.46        314.77         5.87 o                         
  13   1  -5          2.02          1.19         3.99 o                         
  14   1  -5         36.11         39.96         4.33 o                         
  15   1  -5         58.04         61.42         5.24 o                         
  16   1  -5         29.80         27.46         4.90 o                         
  17   1  -5         50.90         59.48         5.98 o                         
  18   1  -5         13.28         29.91         5.43 o                         
  19   1  -5          6.64         13.54         5.64 o                         
   1   2  -5       1273.11       1328.65        12.98 o                         
   2   2  -5        916.38        850.34         8.23 o                         
   3   2  -5       1924.81       1900.77        16.28 o                         
   4   2  -5       2044.67       2011.42        18.63 o                         
   5   2  -5        453.55        442.97         4.50 o                         
   6   2  -5        495.83        532.84         7.32 o                         
   7   2  -5       2264.83       2478.19        24.31 o                         
   8   2  -5        405.81        430.68         5.17 o                         
   9   2  -5          7.84          8.84         1.94 o                         
  10   2  -5        440.78        436.67         5.45 o                         
  11   2  -5         93.13         85.41         3.90 o                         
  12   2  -5        365.37        381.39         6.82 o                         
  13   2  -5          5.84         13.26         5.07 o                         
  14   2  -5         41.12         46.17         5.65 o                         
  15   2  -5         19.31         21.66         4.72 o                         
  16   2  -5         43.58         41.20         5.41 o                         
  17   2  -5         11.73         13.67         4.62 o                         
  18   2  -5          9.65          8.33         5.19 o                         
   0   3  -5         21.52         17.74         2.38 o                         
   1   3  -5        684.46        686.44         7.64 o                         
   2   3  -5         72.28         57.23         2.00 o                         
   3   3  -5        193.90        212.36         2.72 o                         
   4   3  -5        191.47        227.24         3.16 o                         
   5   3  -5       1483.35       1538.91        13.47 o                         
   6   3  -5        274.69        247.20         3.60 o                         
   7   3  -5        140.30        169.29         2.97 o                         
   8   3  -5         66.67         59.89         2.23 o                         
   9   3  -5          3.95          1.13         1.69 o                         
  10   3  -5        165.20        177.06         4.60 o                         
  11   3  -5         52.10         42.86         2.78 o                         
  12   3  -5         94.85         87.70         3.88 o                         
  13   3  -5         37.62         37.58         4.74 o                         
  14   3  -5         23.24         14.54         3.95 o                         
  15   3  -5         37.46         46.53         4.58 o                         
  16   3  -5          3.83         -1.81         4.36 o                         
  17   3  -5          4.22          1.68         4.70 o                         
  18   3  -5          8.17          4.00         6.60 o                         
   1   4  -5         81.88         69.74         1.84 o                         
   2   4  -5         54.66         54.01         1.81 o                         
   3   4  -5        677.20        666.83         6.74 o                         
   4   4  -5         91.18         97.40         2.77 o                         
   5   4  -5        472.07        474.12         4.84 o                         
   6   4  -5         89.28        103.50         2.61 o                         
   7   4  -5        208.83        210.09         3.58 o                         
   8   4  -5        490.61        483.90         6.06 o                         
   9   4  -5        112.13        104.57         3.06 o                         
  10   4  -5          2.61          8.82         2.27 o                         
  11   4  -5          0.49          4.50         2.55 o                         
  12   4  -5         44.20         45.06         3.64 o                         
  13   4  -5          0.47          1.13         3.39 o                         
  14   4  -5          7.02          5.02         3.77 o                         
  15   4  -5          0.38          3.06         3.79 o                         
  16   4  -5          1.56         -3.05         4.22 o                         
   0   5  -5       1270.12       1205.78        23.94 o                         
   1   5  -5        165.22        164.75         4.32 o                         
   2   5  -5        106.73         98.98         3.10 o                         
   3   5  -5        131.87        133.42         3.29 o                         
   4   5  -5         74.08         88.15         3.23 o                         
   5   5  -5          4.19          9.30         2.11 o                         
   6   5  -5         44.66         51.84         3.10 o                         
   7   5  -5         82.88         72.03         2.85 o                         
   8   5  -5          5.33          2.96         2.28 o                         
   9   5  -5         56.24         62.91         4.08 o                         
  10   5  -5         30.48         32.60         2.75 o                         
  11   5  -5          3.45         -1.28         2.32 o                         
  12   5  -5         36.34         32.92         2.93 o                         
  13   5  -5         14.05          8.28         4.57 o                         
  14   5  -5          1.56          0.95         3.99 o                         
  15   5  -5         17.93         19.27         4.71 o                         
   1   6  -5         26.80         24.10         3.13 o                         
   2   6  -5        197.89        173.46         7.02 o                         
   3   6  -5          2.67          4.44         2.68 o                         
   4   6  -5         11.88         22.48         2.50 o                         
   5   6  -5         72.88         70.54         2.41 o                         
   6   6  -5        117.78        140.59         5.31 o                         
   7   6  -5          6.33         12.36         2.53 o                         
   8   6  -5         13.70         15.09         3.14 o                         
   9   6  -5          4.15          6.95         3.47 o                         
  10   6  -5         13.95         16.19         3.67 o                         
  11   6  -5         29.97         26.18         4.70 o                         
  12   6  -5          0.58          3.20         3.66 o                         
   0   7  -5         35.33         37.17         4.75 o                         
   1   7  -5         46.57         43.64         3.36 o                         
   2   7  -5          5.67          4.66         2.84 o                         
   3   7  -5         19.06         23.54         3.17 o                         
   4   7  -5          5.49          0.22         3.24 o                         
   5   7  -5         11.47         17.44         2.60 o                         
   6   7  -5          4.35          8.57         2.72 o                         
   7   7  -5          4.54          4.46         3.94 o                         
   8   7  -5         29.98         24.07         7.93 o                         
   2   0  -4       4352.27       4358.12       122.74 o                         
   4   0  -4      32809.95      31628.32       758.99 o                         
   6   0  -4       1237.37       1205.83        16.23 o                         
   8   0  -4        291.56        287.30         8.34 o                         
  10   0  -4        424.71        445.43         9.49 o                         
  12   0  -4         87.90        150.45         6.73 o                         
  14   0  -4         82.29         84.62         6.72 o                         
  16   0  -4        100.85         95.85        13.26 o                         
  18   0  -4         17.23         19.37         7.04 o                         
   1   1  -4       2890.18       2623.32        23.89 o                         
   2   1  -4       5648.04       5668.11       179.88 o                         
   3   1  -4      32755.08      32083.36       620.28 o                         
   4   1  -4       6854.04       6405.29       116.68 o                         
   5   1  -4      13659.49      13401.80       246.81 o                         
   6   1  -4        286.22        270.22         4.31 o                         
   7   1  -4        173.47        155.77         3.15 o                         
   8   1  -4       1034.57       1058.55        11.58 o                         
   9   1  -4         40.25         41.32         2.04 o                         
  10   1  -4        227.38        213.03         3.59 o                         
  11   1  -4         24.57         37.02         2.25 o                         
  12   1  -4         45.49         59.36         3.26 o                         
  13   1  -4        143.73        158.15         6.03 o                         
  14   1  -4         25.41         21.14         4.18 o                         
  15   1  -4         35.94         22.97         4.68 o                         
  16   1  -4         19.09         14.11         4.43 o                         
  17   1  -4         34.05         43.89         5.94 o                         
  18   1  -4         13.13         12.16         4.75 o                         
  19   1  -4         24.63         21.67         5.55 o                         
   0   2  -4       1600.96       1555.18        28.87 o                         
   1   2  -4        321.92        323.85         3.81 o                         
   2   2  -4        872.27        849.59         7.86 o                         
   3   2  -4       3257.56       3239.09        27.28 o                         
   4   2  -4       6357.85       6527.17        58.81 o                         
   5   2  -4        261.85        346.19         3.88 o                         
   6   2  -4        553.60        576.99         7.02 o                         
   7   2  -4        901.18        952.49         9.10 o                         
   8   2  -4        199.51        191.58         3.26 o                         
   9   2  -4         18.43         18.48         1.99 o                         
  10   2  -4         37.07         50.05         2.17 o                         
  11   2  -4          0.14         -1.58         2.23 o                         
  12   2  -4          7.97         16.99         2.98 o                         
  13   2  -4        193.26        184.13         5.58 o                         
  14   2  -4         28.67         16.06         4.90 o                         
  15   2  -4         84.35         70.27         5.36 o                         
  16   2  -4          3.94          6.03         5.13 o                         
  17   2  -4          5.04         11.50         5.23 o                         
  18   2  -4         15.40         18.35         5.03 o                         
  19   2  -4         12.65         15.67         7.06 o                         
   1   3  -4        195.88        215.13         2.82 o                         
   2   3  -4       1619.50       1604.19        14.55 o                         
   3   3  -4         65.13         79.78         1.67 o                         
   4   3  -4        396.80        408.56         5.71 o                         
   5   3  -4       2828.52       2937.28        25.05 o                         
   6   3  -4         73.83         81.06         2.21 o                         
   7   3  -4        374.90        433.15         5.06 o                         
   8   3  -4        637.34        682.03         6.79 o                         
   9   3  -4          4.25         -0.13         1.68 o                         
  10   3  -4        135.44        129.54         3.67 o                         
  11   3  -4        204.01        176.70         4.50 o                         
  12   3  -4         59.51         53.42         3.27 o                         
  13   3  -4        130.52        123.27         6.72 o                         
  14   3  -4          3.59          5.01         3.27 o                         
  15   3  -4        202.73        188.70         6.61 o                         
  16   3  -4          2.46          1.53         4.23 o                         
  17   3  -4          1.51         -5.13         5.13 o                         
  18   3  -4          0.94          4.66         5.54 o                         
   0   4  -4         17.92         22.64         1.94 o                         
   1   4  -4        185.92        184.29         2.59 o                         
   2   4  -4         15.42         23.04         2.24 o                         
   3   4  -4        113.15        120.88         2.55 o                         
   4   4  -4         64.64         60.37         1.80 o                         
   5   4  -4         19.58         22.93         1.44 o                         
   6   4  -4        198.54        178.48         2.69 o                         
   7   4  -4         13.12         25.69         1.64 o                         
   8   4  -4         79.63         80.28         2.84 o                         
   9   4  -4        169.92        151.26         3.68 o                         
  10   4  -4         82.65         72.73         4.24 o                         
  11   4  -4          2.85         -2.13         2.35 o                         
  12   4  -4          6.97          0.97         3.18 o                         
  13   4  -4         11.15         30.14         4.14 o                         
  14   4  -4          8.16          7.96         3.93 o                         
  15   4  -4          1.17         -2.12         3.81 o                         
  16   4  -4          6.93          4.24         3.67 o                         
   1   5  -4        322.10        335.86         5.81 o                         
   2   5  -4        276.18        272.40         4.34 o                         
   3   5  -4        208.13        184.09         3.24 o                         
   4   5  -4        665.34        602.25         8.46 o                         
   5   5  -4         10.81         15.82         2.06 o                         
   6   5  -4         75.85         71.88         3.26 o                         
   7   5  -4         11.00          8.33         2.45 o                         
   8   5  -4         56.06         46.73         3.02 o                         
   9   5  -4         56.24         63.87         3.13 o                         
  10   5  -4          9.96         12.55         2.67 o                         
  11   5  -4         11.45         16.25         3.56 o                         
  12   5  -4         29.42         21.39         3.63 o                         
  13   5  -4         11.14         11.41         2.73 o                         
  14   5  -4         26.18         20.34         5.07 o                         
  15   5  -4          1.58          9.92         3.67 o                         
   0   6  -4        177.76        173.95         6.88 o                         
   1   6  -4         74.76         72.39         3.36 o                         
   2   6  -4         74.59         88.36         3.71 o                         
   3   6  -4         40.39         33.61         2.56 o                         
   4   6  -4        311.38        302.40         7.99 o                         
   5   6  -4         10.38          1.49         2.55 o                         
   6   6  -4         28.90         38.22         2.56 o                         
   7   6  -4          2.65         -0.35         2.49 o                         
   8   6  -4         21.97         21.93         2.75 o                         
   9   6  -4         10.75         10.39         2.84 o                         
  10   6  -4         11.38         13.88         2.61 o                         
  11   6  -4         10.46         13.30         2.99 o                         
  12   6  -4         20.63         23.77         3.85 o                         
   1   7  -4         75.55         79.60         4.35 o                         
   2   7  -4          0.30          0.19         2.95 o                         
   3   7  -4          5.81         12.09         4.24 o                         
   4   7  -4          1.99          4.12         2.39 o                         
   5   7  -4          0.24          3.34         2.50 o                         
   6   7  -4          4.96          7.90         3.18 o                         
   7   7  -4          6.41          7.01         3.49 o                         
   8   7  -4          1.57         -1.87         6.70 o                         
   2   0  -3       6535.42       6356.80       232.54 o                         
   4   0  -3      43639.63      43268.15      1002.48 o                         
   6   0  -3         22.04         25.55         3.16 o                         
   8   0  -3       1113.25       1082.17        15.19 o                         
  10   0  -3       1752.38       1700.15        25.76 o                         
  12   0  -3        487.77        514.91        10.24 o                         
  14   0  -3        206.61        217.52         9.47 o                         
  16   0  -3         17.15         26.95         9.47 o                         
  18   0  -3         27.64         23.43         8.38 o                         
   0   1  -3         65.27        130.98         3.63 o                         
   1   1  -3      10307.66       9414.34       182.12 o                         
   2   1  -3      26038.24      24213.42       561.74 o                         
   3   1  -3        586.45        576.14         5.67 o                         
   4   1  -3       4806.74       5217.18        67.73 o                         
   5   1  -3        138.41        191.51         6.63 o                         
   6   1  -3       1028.98       1080.42        11.00 o                         
   7   1  -3         36.51         45.66         2.32 o                         
   8   1  -3         98.74        128.19         5.44 o                         
   9   1  -3         26.22         34.77         4.26 o                         
  10   1  -3        194.04        166.63         3.30 o                         
  11   1  -3        166.93        157.44         3.44 o                         
  12   1  -3        277.22        272.44         5.53 o                         
  13   1  -3         53.07         49.43         4.05 o                         
  14   1  -3          4.87          1.75         3.87 o                         
  15   1  -3         66.80         69.28         5.78 o                         
  16   1  -3          2.24         -4.25         4.25 o                         
  17   1  -3          9.13          8.95         4.62 o                         
  18   1  -3         28.26         36.62         5.38 o                         
  19   1  -3         17.29         20.37         5.40 o                         
   1   2  -3       1207.48       1250.44        12.13 o                         
   2   2  -3       4517.92       4512.40        39.58 o                         
   3   2  -3       5728.91       5614.03        47.32 o                         
   4   2  -3       1500.18       1467.57        13.74 o                         
   5   2  -3        760.91        815.54         7.81 o                         
   6   2  -3       5648.00       5969.61        52.46 o                         
   7   2  -3        501.63        472.86         5.16 o                         
   8   2  -3        125.90        144.19         3.93 o                         
   9   2  -3         72.33         77.34         2.54 o                         
  10   2  -3         52.55         56.08         2.37 o                         
  11   2  -3          0.32         -2.16         2.16 o                         
  12   2  -3         78.77         71.63         3.45 o                         
  13   2  -3          1.66          7.49         3.31 o                         
  14   2  -3         11.36          1.44         4.80 o                         
  15   2  -3         34.34         36.94         5.22 o                         
  16   2  -3         18.94         28.56         4.61 o                         
  17   2  -3         15.09         20.63         4.79 o                         
  18   2  -3         18.51         26.31         5.27 o                         
  19   2  -3         41.30         45.69         7.94 o                         
   0   3  -3       1576.86       1718.05        19.66 o                         
   1   3  -3        121.10        110.11         1.96 o                         
   2   3  -3        115.70         96.41         1.95 o                         
   3   3  -3         86.81         73.85         1.46 o                         
   4   3  -3       1637.20       1685.46        14.17 o                         
   5   3  -3        827.02        811.26         7.47 o                         
   6   3  -3         60.59         84.64         3.90 o                         
   7   3  -3        274.27        312.32         6.23 o                         
   8   3  -3         40.38         49.46         2.23 o                         
   9   3  -3         49.82         48.34         2.13 o                         
  10   3  -3        121.76        118.66         4.48 o                         
  11   3  -3        176.31        173.64         5.01 o                         
  12   3  -3         18.07         18.76         3.15 o                         
  13   3  -3        143.24        135.00         4.80 o                         
  14   3  -3          4.48          2.42         3.36 o                         
  15   3  -3         74.52         84.29         4.98 o                         
  16   3  -3         34.03         37.37         4.69 o                         
  17   3  -3          5.82          2.89         4.36 o                         
  18   3  -3          5.43         -2.97         5.06 o                         
   1   4  -3         23.06         27.68         2.81 o                         
   2   4  -3        873.86        883.46        10.28 o                         
   3   4  -3        178.10        184.42         2.98 o                         
   4   4  -3        269.00        264.28         3.24 o                         
   5   4  -3        526.25        506.07         5.44 o                         
   6   4  -3         77.15         70.34         2.79 o                         
   7   4  -3        156.63        190.25         3.19 o                         
   8   4  -3        196.37        179.67         3.09 o                         
   9   4  -3         11.93          1.22         2.42 o                         
  10   4  -3         68.79         63.46         2.74 o                         
  11   4  -3         80.68         83.46         3.59 o                         
  12   4  -3         14.30         10.65         3.34 o                         
  13   4  -3         37.37         27.28         3.44 o                         
  14   4  -3         12.28         17.43         3.22 o                         
  15   4  -3         22.23         29.56         4.92 o                         
  16   4  -3         20.02         25.53         3.87 o                         
  17   4  -3          0.73          0.34         5.07 o                         
   0   5  -3        191.89        182.32         8.15 o                         
   1   5  -3        475.35        470.22         6.51 o                         
   2   5  -3        915.92        915.57        12.38 o                         
   3   5  -3         10.68         19.20         2.45 o                         
   4   5  -3         92.78         92.20         3.23 o                         
   5   5  -3         38.64         46.64         2.21 o                         
   6   5  -3         33.19         30.82         1.90 o                         
   7   5  -3         45.64         45.75         2.43 o                         
   8   5  -3         19.35         18.05         2.39 o                         
   9   5  -3         58.83         61.23         2.87 o                         
  10   5  -3         97.29         99.52         4.62 o                         
  11   5  -3         60.30         64.67         4.15 o                         
  12   5  -3          5.50         -0.40         3.73 o                         
  13   5  -3          7.86          5.52         3.72 o                         
  14   5  -3         32.32         32.82         5.13 o                         
  15   5  -3          0.67         -0.77         4.30 o                         
   1   6  -3         99.08        104.78         4.16 o                         
   2   6  -3        180.44        192.13         4.22 o                         
   3   6  -3        124.43        105.04         5.57 o                         
   4   6  -3         42.56         41.77         3.54 o                         
   5   6  -3          8.97          8.96         2.85 o                         
   6   6  -3         30.06         26.73         2.98 o                         
   7   6  -3         12.21         14.58         4.45 o                         
   8   6  -3         77.09         73.65         3.34 o                         
   9   6  -3          0.59         -0.81         2.19 o                         
  10   6  -3         27.30         28.36         2.79 o                         
  11   6  -3          0.42          2.46         2.86 o                         
  12   6  -3         13.04         12.96         3.85 o                         
   0   7  -3         10.45         13.17         4.44 o                         
   1   7  -3          7.99         15.42         3.20 o                         
   2   7  -3          0.22          8.41         3.73 o                         
   3   7  -3         13.25          7.69         4.65 o                         
   4   7  -3         14.73         20.32         2.83 o                         
   5   7  -3          2.01          0.73         3.33 o                         
   6   7  -3          3.77          1.98         3.13 o                         
   7   7  -3          0.01          1.64         3.88 o                         
   8   7  -3          3.95          0.88         7.49 o                         
   9   7  -3          7.06         10.20         5.20 o                         
   2   0  -2      19683.20      19134.75       633.74 o                         
   4   0  -2      26142.77      25229.24       592.09 o                         
   6   0  -2       3791.45       3732.97        48.16 o                         
   8   0  -2         16.79         16.93         2.43 o                         
  10   0  -2        392.00        381.04        10.94 o                         
  12   0  -2        463.61        476.03        11.49 o                         
  14   0  -2        421.27        404.59        12.19 o                         
  16   0  -2         33.22          9.97         5.95 o                         
  18   0  -2         13.36         23.32         7.52 o                         
   1   1  -2      18948.34      17581.71       330.46 o                         
   2   1  -2      18905.51      18365.37       352.07 o                         
   3   1  -2      24942.55      23564.59       457.82 o                         
   4   1  -2        984.55       1030.19         9.80 o                         
   5   1  -2       3831.82       3639.14        34.95 o                         
   6   1  -2        274.60        288.58         4.58 o                         
   7   1  -2       2437.18       2305.97        22.57 o                         
   8   1  -2       1578.12       1764.80        16.81 o                         
   9   1  -2        657.98        729.16         8.13 o                         
  10   1  -2        128.26        107.58         3.16 o                         
  11   1  -2         14.94         13.75         2.13 o                         
  12   1  -2        118.98        117.34         4.05 o                         
  13   1  -2         13.79         11.64         3.62 o                         
  14   1  -2          0.47         -3.98         3.98 o                         
  15   1  -2         12.09         16.22         5.14 o                         
  16   1  -2         15.91         10.62         4.36 o                         
  17   1  -2          0.31         15.65         5.15 o                         
  18   1  -2         25.63         25.45         5.04 o                         
  19   1  -2          1.60          4.10         5.04 o                         
   0   2  -2          7.41          3.94         1.01 o                         
   1   2  -2       3869.05       3921.19        33.15 o                         
   2   2  -2       5864.50       5272.36        42.77 o                         
   3   2  -2       1479.59       1375.07        11.54 o                         
   4   2  -2       1012.10       1017.45        10.21 o                         
   5   2  -2        962.45        992.85         9.30 o                         
   6   2  -2       2117.09       2067.55        25.11 o                         
   7   2  -2         17.17         18.55         2.33 o                         
   8   2  -2        625.22        633.67         6.72 o                         
   9   2  -2        372.91        351.89         5.90 o                         
  10   2  -2         39.08         34.24         2.13 o                         
  11   2  -2          8.28         -0.91         2.18 o                         
  12   2  -2         73.44         75.53         3.55 o                         
  13   2  -2        105.87         97.04         4.49 o                         
  14   2  -2         28.59         13.71         4.80 o                         
  15   2  -2        237.76        230.61         7.95 o                         
  16   2  -2          8.00         26.78         4.60 o                         
  17   2  -2          5.67          5.23         4.76 o                         
  18   2  -2         18.38         31.36         5.32 o                         
  19   2  -2          7.53         19.22         6.88 o                         
   1   3  -2        512.72        526.81         5.41 o                         
   2   3  -2        233.90        206.28         2.76 o                         
   3   3  -2        432.42        393.81         4.40 o                         
   4   3  -2        380.20        424.58         4.70 o                         
   5   3  -2        775.57        746.55         7.00 o                         
   6   3  -2       1525.00       1420.20        12.56 o                         
   7   3  -2        106.73        126.81         3.34 o                         
   8   3  -2        283.20        284.61         3.73 o                         
   9   3  -2          2.01          1.83         1.77 o                         
  10   3  -2        124.52        124.89         3.30 o                         
  11   3  -2         14.22          9.04         2.43 o                         
  12   3  -2         10.06          8.91         2.96 o                         
  13   3  -2         11.60         16.35         3.82 o                         
  14   3  -2          4.07          3.49         3.56 o                         
  15   3  -2         45.78         52.15         6.50 o                         
  16   3  -2         67.13         67.27         4.81 o                         
  17   3  -2          0.47          4.43         5.56 o                         
  18   3  -2          2.43          3.71         5.56 o                         
   0   4  -2        277.50        258.04         4.82 o                         
   1   4  -2        588.73        588.47         6.55 o                         
   2   4  -2        243.16        223.43         4.41 o                         
   3   4  -2        118.50        104.21         1.78 o                         
   4   4  -2         81.92         92.96         2.13 o                         
   5   4  -2        172.03        191.48         3.11 o                         
   6   4  -2         11.77          7.53         1.54 o                         
   7   4  -2        430.32        408.86         5.49 o                         
   8   4  -2        143.67        141.12         2.83 o                         
   9   4  -2          5.39         -0.47         2.29 o                         
  10   4  -2         14.08         19.90         3.00 o                         
  11   4  -2         58.29         61.51         2.82 o                         
  12   4  -2          0.67          0.99         2.67 o                         
  13   4  -2         60.66         51.77         3.68 o                         
  14   4  -2          5.95          7.59         3.39 o                         
  15   4  -2         63.93         51.58         3.97 o                         
  16   4  -2          0.58          3.62         3.56 o                         
  17   4  -2          2.18          9.63         4.79 o                         
   1   5  -2        192.42        198.48         4.14 o                         
   2   5  -2        119.69        124.21         3.62 o                         
   3   5  -2        134.65        123.46         4.27 o                         
   4   5  -2          0.29          6.12         1.69 o                         
   5   5  -2         99.14         96.77         2.28 o                         
   6   5  -2        177.66        174.14         3.62 o                         
   7   5  -2         51.40         41.77         2.29 o                         
   8   5  -2         51.97         39.53         2.93 o                         
   9   5  -2         14.33         10.49         2.68 o                         
  10   5  -2         35.68         41.50         3.01 o                         
  11   5  -2         42.74         42.05         3.56 o                         
  12   5  -2         32.74         36.37         3.94 o                         
  13   5  -2          2.99          4.56         3.66 o                         
  14   5  -2         15.88         25.89         4.85 o                         
  15   5  -2          8.10          5.69         4.95 o                         
   0   6  -2        289.97        299.87         9.28 o                         
   1   6  -2        189.63        165.56         5.06 o                         
   2   6  -2        208.61        225.20         4.46 o                         
   3   6  -2        122.02        106.14         3.84 o                         
   4   6  -2          3.13          9.64         2.62 o                         
   5   6  -2         17.95         18.24         4.63 o                         
   6   6  -2         25.96         33.19         4.84 o                         
   7   6  -2          9.45          8.36         2.57 o                         
   8   6  -2         15.85         15.75         2.77 o                         
   9   6  -2          6.41          5.48         2.30 o                         
  10   6  -2         16.46         26.98         2.92 o                         
  11   6  -2          6.30          5.11         3.28 o                         
  12   6  -2          3.59          3.28         4.63 o                         
   1   7  -2         13.44         16.15         3.46 o                         
   2   7  -2        155.23        156.60         5.35 o                         
   3   7  -2         13.26          8.39         2.56 o                         
   4   7  -2         41.23         48.27         3.93 o                         
   5   7  -2          5.44          2.03         3.56 o                         
   6   7  -2         11.07         17.56         3.56 o                         
   7   7  -2          1.71          6.91         4.50 o                         
   8   7  -2          1.72          4.36         4.67 o                         
   9   7  -2          3.07          1.13         8.28 o                         
   2   0  -1       7987.42       8248.65       296.81 o                         
   4   0  -1       2975.29       2711.33        35.32 o                         
   6   0  -1       1146.63       1142.97        15.50 o                         
   8   0  -1        137.88        107.62         3.82 o                         
  10   0  -1        396.62        382.64         7.66 o                         
  12   0  -1        157.69        185.87         8.86 o                         
  14   0  -1        170.02        162.81         8.69 o                         
  16   0  -1          2.24         -6.79         6.79 o                         
  18   0  -1         56.36         50.78         7.68 o                         
   0   1  -1        665.43        664.44        12.73 o                         
   1   1  -1       5081.93       4577.67        92.86 o                         
   2   1  -1       1087.00       1131.17         9.40 o                         
   3   1  -1       8834.05       8486.17       245.88 o                         
   4   1  -1       4733.23       4801.97        53.34 o                         
   5   1  -1        105.10        101.80         2.11 o                         
   6   1  -1        316.80        300.00         3.64 o                         
   7   1  -1        905.79        890.61         9.37 o                         
   8   1  -1       3578.59       3678.10        35.87 o                         
   9   1  -1        893.07        994.63        11.14 o                         
  10   1  -1         81.94         68.74         2.32 o                         
  11   1  -1          1.51         -1.87         1.87 o                         
  12   1  -1        121.83        128.41         4.23 o                         
  13   1  -1          5.62         13.48         3.60 o                         
  14   1  -1         19.42         12.40         3.92 o                         
  15   1  -1        161.64        147.93         6.65 o                         
  16   1  -1          5.09          7.98         4.89 o                         
  17   1  -1         33.53         26.44         4.87 o                         
  18   1  -1          5.17          8.91         4.82 o                         
  19   1  -1          1.37         -2.34         5.07 o                         
   1   2  -1       6915.16       6790.30       107.06 o                         
   2   2  -1       1493.29       1411.64        11.79 o                         
   3   2  -1       1086.42       1006.73         8.58 o                         
   4   2  -1       8301.48       8045.71        95.93 o                         
   5   2  -1       1983.58       2019.46        18.09 o                         
   6   2  -1        591.58        591.71         6.77 o                         
   7   2  -1         95.29         82.21         2.20 o                         
   8   2  -1         39.80         54.79         2.20 o                         
   9   2  -1        208.84        239.74         5.96 o                         
  10   2  -1         43.04         62.92         2.35 o                         
  11   2  -1         24.02         17.82         2.53 o                         
  12   2  -1         14.36         16.36         3.21 o                         
  13   2  -1         18.99         10.05         3.41 o                         
  14   2  -1         35.34         30.68         5.20 o                         
  15   2  -1         38.63         43.53         5.05 o                         
  16   2  -1         20.79         27.26         4.72 o                         
  17   2  -1         18.95         18.71         4.71 o                         
  18   2  -1         65.68         70.61         5.98 o                         
  19   2  -1          5.06         23.35         9.62 o                         
   0   3  -1       1108.22       1164.28        15.69 o                         
   1   3  -1       1108.80       1085.32        10.48 o                         
   2   3  -1       1973.62       1978.64        17.12 o                         
   3   3  -1       1017.76        976.91         9.58 o                         
   4   3  -1        217.84        250.78         4.21 o                         
   5   3  -1        543.17        612.89         6.12 o                         
   6   3  -1       1306.03       1355.90        12.14 o                         
   7   3  -1        209.92        221.95         3.13 o                         
   8   3  -1        393.41        382.63         5.06 o                         
   9   3  -1         66.78         93.71         2.95 o                         
  10   3  -1         72.15         72.15         2.81 o                         
  11   3  -1         49.97         50.85         2.74 o                         
  12   3  -1         13.66         11.27         2.85 o                         
  13   3  -1        256.87        219.16         7.97 o                         
  14   3  -1          4.81          7.49         4.21 o                         
  15   3  -1        115.56        130.05         5.08 o                         
  16   3  -1         27.93         42.73         4.54 o                         
  17   3  -1         26.86         39.49         4.93 o                         
  18   3  -1          2.11          7.33         6.24 o                         
   1   4  -1        418.73        428.52         5.43 o                         
   2   4  -1        214.16        202.33         2.97 o                         
   3   4  -1        149.47        151.64         2.87 o                         
   4   4  -1        498.72        503.63         5.30 o                         
   5   4  -1          2.42          2.31         1.38 o                         
   6   4  -1         12.62          9.52         1.64 o                         
   7   4  -1          6.86          9.30         2.30 o                         
   8   4  -1         87.53         95.89         2.82 o                         
   9   4  -1         14.70         19.23         2.36 o                         
  10   4  -1         92.18         80.31         2.90 o                         
  11   4  -1          1.54          0.35         2.51 o                         
  12   4  -1         28.99         22.03         2.86 o                         
  13   4  -1          0.55          2.92         2.77 o                         
  14   4  -1         19.61         27.98         4.72 o                         
  15   4  -1          2.23         18.00         3.95 o                         
  16   4  -1         15.50         15.15         4.30 o                         
  17   4  -1         33.76         33.15         5.39 o                         
   0   5  -1        996.20       1008.12        15.52 o                         
   1   5  -1        333.50        307.48         4.27 o                         
   2   5  -1        119.62        111.90         2.69 o                         
   3   5  -1         59.84         71.57         2.20 o                         
   4   5  -1        168.57        150.49         3.64 o                         
   5   5  -1        130.31        137.40         2.64 o                         
   6   5  -1         39.43         35.21         2.06 o                         
   7   5  -1         12.44         14.06         2.10 o                         
   8   5  -1         25.29         21.85         2.48 o                         
   9   5  -1         55.82         66.93         3.34 o                         
  10   5  -1          0.60         -1.90         2.72 o                         
  11   5  -1         58.76         64.09         4.47 o                         
  12   5  -1         23.31         24.53         4.20 o                         
  13   5  -1         49.78         46.24         4.20 o                         
  14   5  -1         12.28         20.33         5.23 o                         
  15   5  -1          0.80         -4.80         4.80 o                         
   1   6  -1        146.52        123.25         3.55 o                         
   2   6  -1         62.11         79.00         3.79 o                         
   3   6  -1         75.74         82.22         3.20 o                         
   4   6  -1         69.78        119.43         8.65 o                         
   5   6  -1         11.82         10.13         2.96 o                         
   6   6  -1         26.18         24.95         5.04 o                         
   7   6  -1          8.76          9.23         3.88 o                         
   8   6  -1          9.52         13.84         2.26 o                         
   9   6  -1         15.61         11.16         2.36 o                         
  10   6  -1          5.27          4.02         2.94 o                         
  11   6  -1          9.37          3.02         3.16 o                         
  12   6  -1         20.50         29.24         5.42 o                         
   0   7  -1        385.97        391.94        15.72 o                         
   1   7  -1          9.63         24.85         3.66 o                         
   2   7  -1         28.66         17.54         2.78 o                         
   3   7  -1          6.71          7.41         2.42 o                         
   4   7  -1          8.89         18.57         3.04 o                         
   5   7  -1          3.13          2.14         3.12 o                         
   6   7  -1          3.47          8.26         3.37 o                         
   7   7  -1          1.84          3.74         3.78 o                         
   8   7  -1          7.59          4.74         5.02 o                         
   9   7  -1          0.56          2.75         5.26 o                         
   4   0   0       1395.54       1523.23        20.07 o                         
   6   0   0        210.43        208.63         4.18 o                         
   8   0   0        245.42        222.28         4.65 o                         
  10   0   0        487.76        475.64         8.83 o                         
  12   0   0        153.38        161.40         5.87 o                         
  14   0   0         82.63        115.40         8.83 o                         
  16   0   0          9.07         12.53         6.61 o                         
  18   0   0         51.21         62.50        13.41 o                         
   1   1   0        684.59        572.27         5.66 o                         
   2   1   0        267.87        277.23         2.85 o                         
   3   1   0        794.03        867.16         8.22 o                         
   4   1   0        135.22        124.97         2.09 o                         
   5   1   0       1054.41       1051.11        10.07 o                         
   6   1   0        445.99        440.40         5.51 o                         
   7   1   0         38.08         40.10         1.73 o                         
   8   1   0        771.03        936.82        18.17 o                         
   9   1   0         25.94         47.04         2.16 o                         
  10   1   0        118.92        102.17         2.80 o                         
  11   1   0          0.44         -1.58         1.88 o                         
  12   1   0        297.29        289.70         5.68 o                         
  13   1   0        245.68        258.80         6.10 o                         
  14   1   0         55.77         57.59         4.52 o                         
  15   1   0          2.39          8.54         4.30 o                         
  16   1   0          0.34         -0.36         4.70 o                         
  17   1   0          7.53          6.16         4.94 o                         
  18   1   0          5.99          7.27         5.18 o                         
  19   1   0          0.28          4.09         5.10 o                         
   0   2   0       1240.86        858.14        12.56 o                         
   1   2   0         39.26         74.25         2.26 o                         
   2   2   0        195.98        199.73         2.31 o                         
   3   2   0        801.10        735.70         6.39 o                         
   4   2   0         30.54         13.72         2.30 o                         
   5   2   0       3623.99       4002.44        35.19 o                         
   6   2   0        431.37        460.96         5.07 o                         
   7   2   0         75.42         76.77         2.07 o                         
   8   2   0         12.09         21.28         1.77 o                         
   9   2   0       1130.36       1220.86        13.29 o                         
  10   2   0        118.15        153.89         3.27 o                         
  11   2   0          0.12         -2.31         2.31 o                         
  12   2   0          3.04         -2.93         2.93 o                         
  13   2   0         32.61         13.37         3.37 o                         
  14   2   0         12.14          5.65         4.12 o                         
  15   2   0          0.09          4.31         4.20 o                         
  16   2   0         10.82         13.06         4.70 o                         
  17   2   0        153.06        130.66         6.23 o                         
  18   2   0         49.93         66.55         5.77 o                         
  19   2   0          3.39          9.08         6.27 o                         
   1   3   0        622.52        639.31         6.47 o                         
   2   3   0          2.80         15.96         1.72 o                         
   3   3   0        755.21        739.22         6.88 o                         
   4   3   0       6436.41       6423.93        58.54 o                         
   5   3   0       1676.82       1638.40        16.30 o                         
   6   3   0        222.42        279.71         6.12 o                         
   7   3   0          2.76         11.38         1.34 o                         
   8   3   0        857.24        898.78         9.31 o                         
   9   3   0        480.30        556.51         6.07 o                         
  10   3   0        172.77        155.15         3.43 o                         
  11   3   0          0.18         -2.47         2.47 o                         
  12   3   0         18.91          0.92         2.76 o                         
  13   3   0         63.47         53.44         4.26 o                         
  14   3   0         12.16          8.76         3.69 o                         
  15   3   0          7.82         20.84         3.68 o                         
  16   3   0          0.00         10.17         4.18 o                         
  17   3   0        129.37        131.81         8.99 o                         
  18   3   0         11.84         22.06         6.96 o                         
   0   4   0       1081.86       1100.48        16.45 o                         
   1   4   0        151.31        157.52         2.85 o                         
   2   4   0          8.51         12.22         1.29 o                         
   3   4   0        484.60        450.87         4.90 o                         
   4   4   0         12.80         26.16         1.95 o                         
   5   4   0          8.29          2.10         1.53 o                         
   6   4   0          8.81          5.51         1.51 o                         
   7   4   0          0.65          0.38         1.75 o                         
   8   4   0        120.29        142.73         3.44 o                         
   9   4   0        683.19        662.12        11.07 o                         
  10   4   0         10.61          2.08         1.72 o                         
  11   4   0          6.68          3.16         2.68 o                         
  12   4   0         33.46         26.61         3.75 o                         
  13   4   0          0.81         -2.83         2.83 o                         
  14   4   0         11.78          9.60         3.80 o                         
  15   4   0          0.00          0.17         3.41 o                         
  16   4   0         10.96         20.51         3.71 o                         
  17   4   0          2.74          8.32         5.77 o                         
   1   5   0        195.81        188.93         3.34 o                         
   2   5   0          0.28          0.28         1.89 o                         
   3   5   0          0.06          0.94         2.03 o                         
   4   5   0          7.39          9.77         1.89 o                         
   5   5   0        128.56        112.61         3.38 o                         
   6   5   0          4.19          6.81         2.50 o                         
   7   5   0         10.51          1.83         1.85 o                         
   8   5   0          0.55         -2.30         2.30 o                         
   9   5   0        194.55        212.43         5.30 o                         
  10   5   0         12.19          4.53         2.61 o                         
  11   5   0          3.79          6.94         3.08 o                         
  12   5   0          6.39          8.85         3.65 o                         
  13   5   0          0.87          3.90         3.92 o                         
  14   5   0          0.00         -4.58         4.85 o                         
  15   5   0          0.04          2.19         4.59 o                         
   0   6   0        422.82        432.01         7.98 o                         
   1   6   0         21.89         25.69         2.04 o                         
   2   6   0          0.65          5.03         2.05 o                         
   3   6   0          0.54          8.21         2.72 o                         
   4   6   0       1098.85       1065.67        14.41 o                         
   5   6   0          0.11          3.07         2.67 o                         
   6   6   0          0.48         -1.24         2.71 o                         
   7   6   0          1.17          4.19         2.64 o                         
   8   6   0         35.01         41.93         2.17 o                         
   9   6   0          1.73          3.24         3.72 o                         
  10   6   0          1.09          0.01         3.37 o                         
  11   6   0          0.00          1.74         2.87 o                         
  12   6   0          6.89          9.10         3.75 o                         
   1   7   0         17.41         42.08         3.46 o                         
   2   7   0          5.05          8.74         2.41 o                         
   3   7   0          0.03         -1.29         4.48 o                         
   4   7   0          5.94          7.92         4.94 o                         
   5   7   0         37.13         35.87         3.36 o                         
   6   7   0          0.12          3.16         3.30 o                         
   7   7   0          3.92          3.36         4.28 o                         
   8   7   0          2.68          1.16         5.04 o                         
   9   7   0          2.92          3.07         6.83 o                         
   2   0   1       7985.89       8255.18       301.00 o                         
   4   0   1       2976.06       2745.04        43.28 o                         
   6   0   1       1145.71       1144.39        15.50 o                         
   8   0   1        138.05        116.96         3.75 o                         
  10   0   1        396.16        377.27         7.62 o                         
  12   0   1        157.95        177.66         7.49 o                         
  14   0   1        170.28        180.65         8.50 o                         
  16   0   1          2.22         -5.91         5.91 o                         
  18   0   1         56.44         46.91         7.60 o                         
   0   1   1        665.42        678.38         9.79 o                         
   1   1   1       5081.97       4421.51       149.04 o                         
   2   1   1       1087.09       1131.27        10.08 o                         
   3   1   1       8834.94       8760.73       219.46 o                         
   4   1   1       4734.44       4769.90        53.32 o                         
   5   1   1        105.19        100.51         2.88 o                         
   6   1   1        317.05        302.98         4.09 o                         
   7   1   1        905.82        908.30         8.99 o                         
   8   1   1       3580.20       3736.47        34.33 o                         
   9   1   1        893.07        993.68        10.98 o                         
  10   1   1         81.81         66.53         2.65 o                         
  11   1   1          1.53         -1.90         1.90 o                         
  12   1   1        121.86        127.80         4.17 o                         
  13   1   1          5.61         13.31         3.34 o                         
  14   1   1         19.36         22.80         4.09 o                         
  15   1   1        161.61        149.95         6.16 o                         
  16   1   1          5.08         14.30         4.68 o                         
  17   1   1         33.55         36.95         5.01 o                         
  18   1   1          5.16         11.35         5.12 o                         
  19   1   1          1.38          6.49         5.28 o                         
   1   2   1       6914.07       6749.21       123.76 o                         
   2   2   1       1493.44       1419.65        12.73 o                         
   3   2   1       1086.74       1010.12         9.63 o                         
   4   2   1       8302.60       8069.49        89.61 o                         
   5   2   1       1984.12       2026.98        19.68 o                         
   6   2   1        591.83        592.37         6.16 o                         
   7   2   1         95.24         83.97         2.35 o                         
   8   2   1         39.89         55.53         3.00 o                         
   9   2   1        208.82        238.01         5.28 o                         
  10   2   1         42.97         60.17         2.35 o                         
  11   2   1         24.04         22.40         2.32 o                         
  12   2   1         14.36         10.97         2.96 o                         
  13   2   1         18.98          9.36         3.20 o                         
  14   2   1         35.33         23.52         6.52 o                         
  15   2   1         38.69         45.79         4.58 o                         
  16   2   1         20.74         22.57         4.55 o                         
  17   2   1         18.92         23.60         5.54 o                         
  18   2   1         65.69         85.89         5.84 o                         
  19   2   1          5.06          0.51         7.01 o                         
   0   3   1       1108.39       1151.97        15.76 o                         
   1   3   1       1109.12       1100.39        10.56 o                         
   2   3   1       1973.68       1991.88        19.47 o                         
   3   3   1       1016.85        980.99         8.88 o                         
   4   3   1        218.15        252.36         3.88 o                         
   5   3   1        543.23        621.90         6.36 o                         
   6   3   1       1306.52       1374.67        13.22 o                         
   7   3   1        209.73        221.40         3.50 o                         
   8   3   1        393.59        382.75         4.66 o                         
   9   3   1         66.79         88.26         2.60 o                         
  10   3   1         72.08         72.07         2.49 o                         
  11   3   1         49.97         50.05         2.70 o                         
  12   3   1         13.61         14.37         3.93 o                         
  13   3   1        256.85        212.96         7.57 o                         
  14   3   1          4.83          3.40         5.02 o                         
  15   3   1        115.61        118.89         4.90 o                         
  16   3   1         27.92         39.72         4.56 o                         
  17   3   1         26.84         34.37         4.60 o                         
  18   3   1          2.10         13.29         5.49 o                         
   1   4   1        418.46        439.01         5.60 o                         
   2   4   1        214.21        210.38         3.51 o                         
   3   4   1        149.85        151.70         2.98 o                         
   4   4   1        498.60        505.05         5.27 o                         
   5   4   1          2.46          3.75         1.55 o                         
   6   4   1         12.65          7.02         1.58 o                         
   7   4   1          6.87          7.65         2.57 o                         
   8   4   1         87.60         91.65         3.16 o                         
   9   4   1         14.63         28.95         4.22 o                         
  10   4   1         92.03         83.20         3.54 o                         
  11   4   1          1.53         -0.15         2.31 o                         
  12   4   1         28.99         16.24         3.90 o                         
  13   4   1          0.56          0.12         2.98 o                         
  14   4   1         19.62         23.98         3.40 o                         
  15   4   1          2.23          4.15         3.75 o                         
  16   4   1         15.51         15.57         5.89 o                         
  17   4   1         33.75         19.69         5.03 o                         
   0   5   1        996.18       1032.10        15.88 o                         
   1   5   1        333.61        312.01         4.79 o                         
   2   5   1        119.48        117.90         4.63 o                         
   3   5   1         59.99         71.77         2.82 o                         
   4   5   1        168.63        146.65         3.18 o                         
   5   5   1        130.35        146.07         3.57 o                         
   6   5   1         39.38         37.75         1.86 o                         
   7   5   1         12.43         11.99         2.64 o                         
   8   5   1         25.31         18.07         2.51 o                         
   9   5   1         55.81         66.69         3.33 o                         
  10   5   1          0.59          1.76         2.77 o                         
  11   5   1         58.76         50.73         3.50 o                         
  12   5   1         23.37         25.27         3.94 o                         
  13   5   1         49.78         44.92         6.52 o                         
  14   5   1         12.29         12.65         4.35 o                         
  15   5   1          0.80         -4.58         4.58 o                         
   1   6   1        146.53        139.34         3.40 o                         
   2   6   1         62.13         89.79         4.60 o                         
   3   6   1         75.71         82.93         2.78 o                         
   4   6   1         69.82         99.35         3.74 o                         
   5   6   1         11.80         16.60         2.16 o                         
   6   6   1         26.17         31.24         2.85 o                         
   7   6   1          8.78         12.29         2.47 o                         
   8   6   1          9.55         14.70         2.93 o                         
   9   6   1         15.60         14.89         3.56 o                         
  10   6   1          5.24          2.08         2.61 o                         
  11   6   1          9.38          5.87         4.07 o                         
  12   6   1         20.46         19.58         3.95 o                         
   0   7   1        385.92        394.58         8.93 o                         
   1   7   1          9.65         20.37         2.44 o                         
   2   7   1         28.68         31.71         3.10 o                         
   3   7   1          6.71          6.47         3.57 o                         
   4   7   1          8.90         14.86         2.99 o                         
   5   7   1          3.15          1.93         3.07 o                         
   6   7   1          3.46         10.03         4.20 o                         
   7   7   1          1.84         -3.94         3.94 o                         
   8   7   1          7.61          5.55         4.72 o                         
   9   7   1          0.56         -1.69         2.22 o                         
   2   0   2      19679.83      19462.32       636.54 o                         
   4   0   2      26142.42      24347.64       589.95 o                         
   6   0   2       3792.60       3685.33        52.77 o                         
   8   0   2         16.68         19.09         3.54 o                         
  10   0   2        391.40        418.90        13.05 o                         
  12   0   2        462.80        481.76        10.46 o                         
  14   0   2        421.54        436.82        16.54 o                         
  16   0   2         33.13         16.53         6.18 o                         
  18   0   2         13.41         19.72         7.22 o                         
   1   1   2      18945.27      17710.08       287.48 o                         
   2   1   2      18904.04      18468.04       306.29 o                         
   3   1   2      24942.32      24061.47       401.69 o                         
   4   1   2        986.38       1028.42        10.22 o                         
   5   1   2       3832.50       3662.93        33.44 o                         
   6   1   2        274.04        278.93         3.71 o                         
   7   1   2       2436.86       2328.17        21.64 o                         
   8   1   2       1578.57       1741.67        18.27 o                         
   9   1   2        657.61        732.11         7.84 o                         
  10   1   2        128.23        106.68         3.33 o                         
  11   1   2         14.98          9.06         2.00 o                         
  12   1   2        118.93        123.09         4.09 o                         
  13   1   2         13.78         17.49         3.30 o                         
  14   1   2          0.48         -3.70         3.70 o                         
  15   1   2         12.09         10.62         4.19 o                         
  16   1   2         16.00         15.39         4.57 o                         
  17   1   2          0.31         -0.47         4.63 o                         
  18   1   2         25.60         26.04         5.52 o                         
  19   1   2          1.60          7.52         5.26 o                         
   0   2   2          7.45          4.56         1.22 o                         
   1   2   2       3870.41       3953.69        37.60 o                         
   2   2   2       5863.67       5248.82        44.31 o                         
   3   2   2       1478.17       1374.41        12.43 o                         
   4   2   2       1011.20       1016.46         9.38 o                         
   5   2   2        961.97        990.24         9.22 o                         
   6   2   2       2116.31       2093.24        19.41 o                         
   7   2   2         17.12         16.75         2.13 o                         
   8   2   2        624.58        625.50         7.45 o                         
   9   2   2        373.03        348.41         4.57 o                         
  10   2   2         38.89         33.44         2.06 o                         
  11   2   2          8.27          0.38         2.20 o                         
  12   2   2         73.62         66.44         3.39 o                         
  13   2   2        105.85        106.05         6.50 o                         
  14   2   2         28.57         16.21         5.44 o                         
  15   2   2        237.76        224.03         7.21 o                         
  16   2   2          8.03         17.54         4.51 o                         
  17   2   2          5.66         11.56         6.84 o                         
  18   2   2         18.38         34.53         5.31 o                         
  19   2   2          7.55         25.44         6.76 o                         
   1   3   2        512.96        530.27         5.88 o                         
   2   3   2        233.64        204.34         3.12 o                         
   3   3   2        432.54        394.75         4.09 o                         
   4   3   2        380.19        429.50         7.08 o                         
   5   3   2        775.51        753.83         7.48 o                         
   6   3   2       1524.32       1398.72        14.30 o                         
   7   3   2        106.84        121.54         2.21 o                         
   8   3   2        283.14        286.71         3.90 o                         
   9   3   2          2.00          3.21         1.68 o                         
  10   3   2        124.46        120.92         3.09 o                         
  11   3   2         14.31          9.57         2.27 o                         
  12   3   2         10.07          5.11         2.90 o                         
  13   3   2         11.61         17.59         4.68 o                         
  14   3   2          4.09          2.66         3.64 o                         
  15   3   2         45.77         51.33         4.10 o                         
  16   3   2         67.13         74.85         4.65 o                         
  17   3   2          0.47          3.82         4.44 o                         
  18   3   2          2.43         13.62         5.20 o                         
   0   4   2        277.40        273.24         5.35 o                         
   1   4   2        588.53        595.69         6.86 o                         
   2   4   2        243.10        233.13         3.37 o                         
   3   4   2        118.58        106.51         2.61 o                         
   4   4   2         82.09         89.43         2.58 o                         
   5   4   2        172.32        191.66         3.04 o                         
   6   4   2         11.77          7.16         1.75 o                         
   7   4   2        430.01        405.42         5.25 o                         
   8   4   2        143.80        148.14         3.89 o                         
   9   4   2          5.39         -0.05         2.26 o                         
  10   4   2         14.05         19.32         3.02 o                         
  11   4   2         58.28         58.65         3.76 o                         
  12   4   2          0.67          3.78         3.55 o                         
  13   4   2         60.66         43.64         4.50 o                         
  14   4   2          5.95          7.19         3.55 o                         
  15   4   2         63.92         60.82         4.11 o                         
  16   4   2          0.58          7.64         4.02 o                         
  17   4   2          2.18          4.61         4.85 o                         
   1   5   2        192.22        217.49         3.70 o                         
   2   5   2        119.81        141.44         3.41 o                         
   3   5   2        134.40        129.27         3.09 o                         
   4   5   2          0.28          5.02         1.90 o                         
   5   5   2         99.14         99.84         3.34 o                         
   6   5   2        177.66        174.44         4.98 o                         
   7   5   2         51.43         44.12         2.41 o                         
   8   5   2         51.98         40.19         2.55 o                         
   9   5   2         14.32         18.43         2.73 o                         
  10   5   2         35.65         38.71         3.13 o                         
  11   5   2         42.74         47.87         4.12 o                         
  12   5   2         32.71         31.64         3.44 o                         
  13   5   2          3.00          6.77         4.56 o                         
  14   5   2         15.88         22.06         4.59 o                         
  15   5   2          8.10         10.92         5.25 o                         
   0   6   2        290.07        312.33         7.76 o                         
   1   6   2        189.65        176.67         4.07 o                         
   2   6   2        208.66        242.95         4.47 o                         
   3   6   2        121.91        114.73         3.44 o                         
   4   6   2          3.13         14.10         2.23 o                         
   5   6   2         17.96         23.62         2.42 o                         
   6   6   2         25.97         34.47         3.13 o                         
   7   6   2          9.46         10.27         4.40 o                         
   8   6   2         15.87         16.30         3.04 o                         
   9   6   2          6.42          3.74         2.53 o                         
  10   6   2         16.48         19.44         3.06 o                         
  11   6   2          6.31          7.61         3.34 o                         
  12   6   2          3.60          5.64         3.72 o                         
   1   7   2         13.46         21.30         2.75 o                         
   2   7   2        155.19        163.33         3.67 o                         
   3   7   2         13.19          9.63         2.85 o                         
   4   7   2         41.24         46.39         4.55 o                         
   5   7   2          5.47          1.70         1.40 o                         
   6   7   2         11.07         23.54         3.75 o                         
   7   7   2          1.71          0.51         2.09 o                         
   8   7   2          1.72          1.77         4.39 o                         
   9   7   2          3.06          3.48         6.57 o                         
   2   0   3       6535.84       6404.33       235.29 o                         
   4   0   3      43635.36      43436.69      1002.81 o                         
   6   0   3         22.14         24.68         2.24 o                         
   8   0   3       1114.42       1082.51        15.15 o                         
  10   0   3       1753.46       1745.10        26.32 o                         
  12   0   3        487.49        521.54        11.28 o                         
  14   0   3        206.32        229.31         9.50 o                         
  16   0   3         17.10         26.36        12.03 o                         
  18   0   3         27.62         31.04         7.40 o                         
   0   1   3         65.38        128.22         2.35 o                         
   1   1   3      10310.43       9322.35       160.95 o                         
   2   1   3      26038.32      24370.03       401.92 o                         
   3   1   3        587.14        571.62         5.66 o                         
   4   1   3       4805.33       5325.61        74.28 o                         
   5   1   3        138.12        185.93         3.28 o                         
   6   1   3       1029.66       1097.46        10.56 o                         
   7   1   3         36.57         44.69         2.01 o                         
   8   1   3         98.43        123.74         3.03 o                         
   9   1   3         26.23         28.24         2.07 o                         
  10   1   3        193.80        173.69         4.52 o                         
  11   1   3        166.96        158.23         3.90 o                         
  12   1   3        277.38        270.34         5.52 o                         
  13   1   3         53.08         45.87         3.78 o                         
  14   1   3          4.82          7.89         4.04 o                         
  15   1   3         66.81         66.65         4.93 o                         
  16   1   3          2.26          3.45         4.33 o                         
  17   1   3          9.14          9.07         4.59 o                         
  18   1   3         28.28         21.64         5.06 o                         
  19   1   3         17.30         23.09         5.35 o                         
   1   2   3       1206.27       1211.00        12.84 o                         
   2   2   3       4518.50       4523.42        39.60 o                         
   3   2   3       5729.26       5623.10        51.13 o                         
   4   2   3       1499.83       1445.52        13.84 o                         
   5   2   3        761.48        815.07         8.06 o                         
   6   2   3       5647.63       6010.77        52.46 o                         
   7   2   3        501.59        473.46         5.84 o                         
   8   2   3        126.37        140.97         3.34 o                         
   9   2   3         72.31         79.87         2.34 o                         
  10   2   3         52.64         51.84         2.22 o                         
  11   2   3          0.33         -2.12         2.12 o                         
  12   2   3         78.95         71.25         3.45 o                         
  13   2   3          1.64          6.58         3.57 o                         
  14   2   3         11.35          6.42         3.74 o                         
  15   2   3         34.33         40.58         4.44 o                         
  16   2   3         18.92         27.14         5.49 o                         
  17   2   3         15.12          4.34         4.57 o                         
  18   2   3         18.50         30.85         5.14 o                         
  19   2   3         41.27         37.35         7.41 o                         
   0   3   3       1576.82       1746.48        23.10 o                         
   1   3   3        120.87        123.35         4.08 o                         
   2   3   3        115.69        106.84         3.04 o                         
   3   3   3         86.99         77.63         1.94 o                         
   4   3   3       1637.34       1671.49        15.83 o                         
   5   3   3        827.97        798.78         8.59 o                         
   6   3   3         60.80         91.50         3.41 o                         
   7   3   3        274.39        313.40         4.32 o                         
   8   3   3         40.48         49.95         2.13 o                         
   9   3   3         49.77         44.49         2.07 o                         
  10   3   3        121.66        120.60         3.31 o                         
  11   3   3        176.41        171.83         4.05 o                         
  12   3   3         18.11         22.18         2.83 o                         
  13   3   3        143.27        141.33         8.81 o                         
  14   3   3          4.46          9.84         3.81 o                         
  15   3   3         74.51         87.36         4.51 o                         
  16   3   3         34.05         40.03         3.99 o                         
  17   3   3          5.81          5.45         4.71 o                         
  18   3   3          5.42         -1.11         6.89 o                         
   1   4   3         23.14         20.88         1.60 o                         
   2   4   3        873.96        901.46         9.15 o                         
   3   4   3        177.89        193.50         3.38 o                         
   4   4   3        268.87        262.98         3.86 o                         
   5   4   3        526.07        503.24         5.49 o                         
   6   4   3         77.27         70.72         2.26 o                         
   7   4   3        156.57        187.44         3.51 o                         
   8   4   3        196.38        188.79         4.30 o                         
   9   4   3         11.93          6.55         2.31 o                         
  10   4   3         68.70         58.62         3.10 o                         
  11   4   3         80.67         81.28         3.86 o                         
  12   4   3         14.30         14.20         3.76 o                         
  13   4   3         37.39         29.76         3.22 o                         
  14   4   3         12.28         13.63         4.41 o                         
  15   4   3         22.22         30.99         3.28 o                         
  16   4   3         20.04         12.13         4.90 o                         
  17   4   3          0.73         -2.28         4.68 o                         
   0   5   3        191.73        185.48         5.03 o                         
   1   5   3        475.06        497.03         6.22 o                         
   2   5   3        915.79        938.98        10.50 o                         
   3   5   3         10.70         25.51         2.15 o                         
   4   5   3         92.78         96.34         4.86 o                         
   5   5   3         38.57         42.25         2.30 o                         
   6   5   3         33.17         27.91         2.42 o                         
   7   5   3         45.65         45.33         2.24 o                         
   8   5   3         19.32         17.00         2.27 o                         
   9   5   3         58.79         64.47         3.39 o                         
  10   5   3         97.24        109.22         4.18 o                         
  11   5   3         60.29         60.67         4.43 o                         
  12   5   3          5.52          4.87         3.21 o                         
  13   5   3          7.87          3.80         4.59 o                         
  14   5   3         32.28         23.25         4.77 o                         
  15   5   3          0.67         -4.57         4.71 o                         
   1   6   3         99.12        111.79         3.79 o                         
   2   6   3        180.45        220.06         4.24 o                         
   3   6   3        124.50        114.26         4.07 o                         
   4   6   3         42.64         56.53         3.46 o                         
   5   6   3          9.00         15.96         4.45 o                         
   6   6   3         30.05         27.54         2.81 o                         
   7   6   3         12.19         10.35         2.92 o                         
   8   6   3         77.04         76.85         4.19 o                         
   9   6   3          0.59          2.77         3.56 o                         
  10   6   3         27.29         33.30         4.43 o                         
  11   6   3          0.42          2.45         3.09 o                         
  12   6   3         13.03         23.12         3.97 o                         
   0   7   3         10.45         15.51         4.53 o                         
   1   7   3          7.96         15.31         2.38 o                         
   2   7   3          0.22          6.79         2.16 o                         
   3   7   3         13.30         12.78         2.45 o                         
   4   7   3         14.71         24.11         2.66 o                         
   5   7   3          2.01          5.60         2.75 o                         
   6   7   3          3.77          4.69         2.80 o                         
   7   7   3          0.01          2.34         3.20 o                         
   8   7   3          3.94          4.17         3.01 o                         
   9   7   3          7.07         13.48         5.03 o                         
   2   0   4       4353.04       4259.15       152.16 o                         
   4   0   4      32817.43      33028.66       761.95 o                         
   6   0   4       1237.48       1185.14        16.23 o                         
   8   0   4        291.45        285.59         5.99 o                         
  10   0   4        424.28        425.53        10.94 o                         
  12   0   4         87.69        130.05         6.46 o                         
  14   0   4         82.11         88.97         8.12 o                         
  16   0   4        100.99        103.22         7.56 o                         
  18   0   4         17.18         27.77        10.06 o                         
   1   1   4       2890.52       2610.28        23.88 o                         
   2   1   4       5648.34       5746.27       131.86 o                         
   3   1   4      32750.27      31969.08       526.55 o                         
   4   1   4       6853.18       6441.78       142.85 o                         
   5   1   4      13661.20      13189.09       267.41 o                         
   6   1   4        286.64        271.66         3.70 o                         
   7   1   4        173.45        162.00         2.91 o                         
   8   1   4       1032.98       1062.98        10.66 o                         
   9   1   4         40.26         43.27         2.08 o                         
  10   1   4        227.79        219.24         3.75 o                         
  11   1   4         24.55         35.35         2.30 o                         
  12   1   4         45.32         57.91         3.38 o                         
  13   1   4        143.70        146.56         5.56 o                         
  14   1   4         25.47         20.35         4.15 o                         
  15   1   4         35.97         34.28         4.51 o                         
  16   1   4         19.14         22.56         4.60 o                         
  17   1   4         34.03         35.66         4.94 o                         
  18   1   4         13.14         15.99         4.98 o                         
  19   1   4         24.61         27.55         7.19 o                         
   0   2   4       1600.68       1535.31        20.29 o                         
   1   2   4        322.52        324.28         4.12 o                         
   2   2   4        872.02        841.13         7.89 o                         
   3   2   4       3258.83       3189.97        28.33 o                         
   4   2   4       6358.38       6403.57        61.49 o                         
   5   2   4        261.17        342.21         3.96 o                         
   6   2   4        554.38        586.03         8.59 o                         
   7   2   4        900.87        937.50         9.81 o                         
   8   2   4        199.47        182.82         3.32 o                         
   9   2   4         18.55         18.24         1.79 o                         
  10   2   4         37.04         42.46         2.16 o                         
  11   2   4          0.15         -2.30         2.30 o                         
  12   2   4          8.03         12.00         2.93 o                         
  13   2   4        193.26        171.20         6.16 o                         
  14   2   4         28.69         16.16         4.04 o                         
  15   2   4         84.33         73.12         4.89 o                         
  16   2   4          3.95          0.37         4.23 o                         
  17   2   4          5.04          4.18         6.25 o                         
  18   2   4         15.43         18.61         4.97 o                         
  19   2   4         12.65         21.89         7.00 o                         
   1   3   4        195.44        212.15         3.48 o                         
   2   3   4       1619.80       1595.93        15.99 o                         
   3   3   4         65.07         85.12         2.96 o                         
   4   3   4        396.70        394.35         4.42 o                         
   5   3   4       2827.35       2908.11        27.22 o                         
   6   3   4         73.84         77.09         2.46 o                         
   7   3   4        374.86        433.09         5.18 o                         
   8   3   4        637.13        674.16         6.70 o                         
   9   3   4          4.25          0.09         2.11 o                         
  10   3   4        135.46        125.04         3.84 o                         
  11   3   4        204.01        182.02         4.68 o                         
  12   3   4         59.66         54.03         3.15 o                         
  13   3   4        130.53        117.31         6.51 o                         
  14   3   4          3.61          4.38         4.19 o                         
  15   3   4        202.69        181.24         6.71 o                         
  16   3   4          2.45          7.62         4.02 o                         
  17   3   4          1.52         -4.35         4.35 o                         
  18   3   4          0.94         -2.04         5.09 o                         
   0   4   4         18.13         20.56         2.71 o                         
   1   4   4        186.21        196.39         3.10 o                         
   2   4   4         15.35         18.13         1.75 o                         
   3   4   4        113.20        132.13         3.02 o                         
   4   4   4         64.89         59.59         2.08 o                         
   5   4   4         19.62         25.37         1.92 o                         
   6   4   4        198.61        176.95         3.56 o                         
   7   4   4         13.13         26.02         1.97 o                         
   8   4   4         79.74         81.19         2.82 o                         
   9   4   4        169.91        148.11         3.85 o                         
  10   4   4         82.66         73.86         3.38 o                         
  11   4   4          2.85          2.67         3.09 o                         
  12   4   4          6.96         11.59         4.12 o                         
  13   4   4         11.15         26.99         2.36 o                         
  14   4   4          8.18          8.49         4.39 o                         
  15   4   4          1.17         -3.24         3.24 o                         
  16   4   4          6.91         13.58         5.57 o                         
   1   5   4        322.15        346.80         5.00 o                         
   2   5   4        276.32        272.69         4.73 o                         
   3   5   4        208.00        199.31         4.47 o                         
   4   5   4        665.12        618.19         8.07 o                         
   5   5   4         10.82         11.29         2.84 o                         
   6   5   4         75.87         77.38         2.95 o                         
   7   5   4         10.98          8.75         1.91 o                         
   8   5   4         56.03         47.19         2.82 o                         
   9   5   4         56.22         52.33         2.98 o                         
  10   5   4         10.00         19.29         3.31 o                         
  11   5   4         11.45          9.12         3.29 o                         
  12   5   4         29.33         24.70         3.57 o                         
  13   5   4         11.14         13.85         4.19 o                         
  14   5   4         26.24         20.59         4.62 o                         
  15   5   4          1.57          1.15         4.78 o                         
   0   6   4        177.68        190.59         6.86 o                         
   1   6   4         74.63         80.30         3.27 o                         
   2   6   4         74.59         99.39         3.91 o                         
   3   6   4         40.38         45.01         3.01 o                         
   4   6   4        311.28        324.98         5.92 o                         
   5   6   4         10.36         13.13         2.46 o                         
   6   6   4         28.89         44.98         2.88 o                         
   7   6   4          2.65          4.27         3.25 o                         
   8   6   4         21.99         22.27         4.71 o                         
   9   6   4         10.72         16.19         3.62 o                         
  10   6   4         11.38         10.59         3.74 o                         
  11   6   4         10.46         11.21         3.15 o                         
  12   6   4         20.70         27.21         4.60 o                         
   1   7   4         75.54         81.04         3.46 o                         
   2   7   4          0.30          3.49         2.31 o                         
   3   7   4          5.81         14.23         2.62 o                         
   4   7   4          2.01          2.49         2.46 o                         
   5   7   4          0.24          1.75         3.00 o                         
   6   7   4          4.97          6.96         2.76 o                         
   7   7   4          6.43          8.63         2.58 o                         
   8   7   4          1.55          3.29         2.91 o                         
   2   0   5       5328.80       5634.37       154.20 o                         
   4   0   5       9706.27       8986.26       244.94 o                         
   6   0   5        474.53        504.32         7.64 o                         
   8   0   5        564.43        537.56         9.41 o                         
  10   0   5        794.34        743.13        11.50 o                         
  12   0   5        744.68        808.99        20.53 o                         
  14   0   5         12.78         11.85         5.99 o                         
  16   0   5         41.59         28.62         6.49 o                         
  18   0   5        153.03        109.22         8.57 o                         
   0   1   5       2199.02       2204.72        31.47 o                         
   1   1   5         33.75         39.40         1.59 o                         
   2   1   5       4060.18       4222.62        60.11 o                         
   3   1   5      46024.57      45313.74       728.94 o                         
   4   1   5      16281.26      15557.85       303.73 o                         
   5   1   5       6670.71       6744.81        75.42 o                         
   6   1   5       3966.52       3926.70        35.87 o                         
   7   1   5        449.32        389.65         4.61 o                         
   8   1   5       1601.09       1653.06        16.63 o                         
   9   1   5        149.00        165.65         3.26 o                         
  10   1   5        289.92        273.71         4.85 o                         
  11   1   5        347.98        363.82         4.99 o                         
  12   1   5        304.71        307.94         6.72 o                         
  13   1   5          2.02          4.31         3.69 o                         
  14   1   5         36.10         35.15         4.26 o                         
  15   1   5         58.04         60.22         6.48 o                         
  16   1   5         29.83         34.30         4.92 o                         
  17   1   5         50.87         49.97         5.21 o                         
  18   1   5         13.29         13.08         4.93 o                         
  19   1   5          6.65         13.53         5.35 o                         
   1   2   5       1272.48       1319.44        13.80 o                         
   2   2   5        916.62        838.35         8.28 o                         
   3   2   5       1923.87       1876.74        18.40 o                         
   4   2   5       2045.33       1974.52        17.88 o                         
   5   2   5        453.95        441.40         5.26 o                         
   6   2   5        496.34        520.35         7.20 o                         
   7   2   5       2264.70       2499.42        23.23 o                         
   8   2   5        406.37        430.26         5.40 o                         
   9   2   5          7.87          8.64         1.85 o                         
  10   2   5        441.04        438.94         5.46 o                         
  11   2   5         93.15         90.11         4.09 o                         
  12   2   5        365.41        383.41         7.18 o                         
  13   2   5          5.82          4.29         3.74 o                         
  14   2   5         41.07         28.36         5.63 o                         
  15   2   5         19.31         24.17         4.34 o                         
  16   2   5         43.52         43.66         4.84 o                         
  17   2   5         11.74          9.12         4.82 o                         
  18   2   5          9.63         11.23         5.01 o                         
   0   3   5         21.55         16.29         1.55 o                         
   1   3   5        684.59        686.81         6.80 o                         
   2   3   5         72.15         56.28         2.03 o                         
   3   3   5        193.54        205.62         4.19 o                         
   4   3   5        191.18        226.84         3.10 o                         
   5   3   5       1483.03       1524.12        14.72 o                         
   6   3   5        274.83        253.38         3.63 o                         
   7   3   5        140.16        164.57         3.18 o                         
   8   3   5         66.63         65.02         2.27 o                         
   9   3   5          3.91          1.12         1.66 o                         
  10   3   5        165.19        178.13         4.02 o                         
  11   3   5         52.07         42.32         2.93 o                         
  12   3   5         94.65         86.07         3.66 o                         
  13   3   5         37.63         38.18         3.91 o                         
  14   3   5         23.22         17.06         4.17 o                         
  15   3   5         37.48         45.96         5.13 o                         
  16   3   5          3.85          8.71         3.85 o                         
  17   3   5          4.24         -1.95         4.29 o                         
  18   3   5          8.17         10.37         6.25 o                         
   1   4   5         81.93         74.48         2.10 o                         
   2   4   5         54.64         58.16         2.02 o                         
   3   4   5        676.77        692.43         7.70 o                         
   4   4   5         91.15         92.47         2.53 o                         
   5   4   5        472.18        472.35         5.83 o                         
   6   4   5         89.33        101.36         2.71 o                         
   7   4   5        208.89        210.04         3.68 o                         
   8   4   5        490.23        475.14         6.49 o                         
   9   4   5        112.24        104.94         4.63 o                         
  10   4   5          2.59          9.30         3.07 o                         
  11   4   5          0.50          5.35         3.15 o                         
  12   4   5         44.16         46.54         4.12 o                         
  13   4   5          0.47          1.37         4.16 o                         
  14   4   5          7.02         11.18         4.00 o                         
  15   4   5          0.38         -4.48         4.48 o                         
  16   4   5          1.56          0.15         3.79 o                         
   0   5   5       1270.38       1214.40        18.84 o                         
   1   5   5        165.32        167.82         3.90 o                         
   2   5   5        106.72        104.56         4.37 o                         
   3   5   5        131.97        141.47         3.34 o                         
   4   5   5         74.17         80.27         3.00 o                         
   5   5   5          4.18         11.00         2.50 o                         
   6   5   5         44.68         54.26         3.70 o                         
   7   5   5         82.85         88.18         4.44 o                         
   8   5   5          5.32          6.28         2.32 o                         
   9   5   5         56.18         59.10         3.15 o                         
  10   5   5         30.47         35.82         3.99 o                         
  11   5   5          3.45          0.57         2.98 o                         
  12   5   5         36.39         31.94         3.71 o                         
  13   5   5         14.06         12.40         4.18 o                         
  14   5   5          1.55          0.68         4.21 o                         
  15   5   5         17.93         17.83         5.98 o                         
   1   6   5         26.82         27.23         2.51 o                         
   2   6   5        197.89        187.43         4.39 o                         
   3   6   5          2.66          7.25         2.49 o                         
   4   6   5         11.88         26.13         3.17 o                         
   5   6   5         72.96         81.61         3.50 o                         
   6   6   5        117.77        147.38         4.44 o                         
   7   6   5          6.34          7.82         3.43 o                         
   8   6   5         13.71         13.69         3.81 o                         
   9   6   5          4.15          2.22         4.50 o                         
  10   6   5         13.95         18.40         4.13 o                         
  11   6   5         29.97         29.11         5.38 o                         
  12   6   5          0.58          8.54         4.46 o                         
   0   7   5         35.35         42.00         4.44 o                         
   1   7   5         46.55         48.26         2.99 o                         
   2   7   5          5.68         15.29         2.91 o                         
   3   7   5         19.07         24.44         3.47 o                         
   4   7   5          5.47          0.84         3.27 o                         
   5   7   5         11.48         15.27         2.94 o                         
   6   7   5          4.34          1.87         2.79 o                         
   7   7   5          4.52          5.96         3.02 o                         
   8   7   5         30.01         24.09         6.17 o                         
   0   0   6      36858.39      34684.73      1108.57 o                         
   2   0   6       1188.45       1016.87        13.57 o                         
   4   0   6       4203.44       4038.97        61.30 o                         
   6   0   6       1028.41       1073.65        14.77 o                         
   8   0   6         19.83         26.20         2.80 o                         
  10   0   6       1110.24       1086.34        17.34 o                         
  12   0   6        450.83        446.59        10.21 o                         
  14   0   6        119.35        113.36         9.64 o                         
  16   0   6         51.95         36.98         6.79 o                         
  18   0   6         61.44         61.65         7.88 o                         
   1   1   6       3586.29       3356.72        30.52 o                         
   2   1   6        126.20        145.75         1.92 o                         
   3   1   6       7799.86       7373.11       216.59 o                         
   4   1   6       1003.74        953.79        10.19 o                         
   5   1   6         30.62         34.75         1.52 o                         
   6   1   6       2015.75       1991.51        18.75 o                         
   7   1   6        433.61        482.96         5.39 o                         
   8   1   6        167.36        186.56         5.23 o                         
   9   1   6        484.80        484.10         5.80 o                         
  10   1   6        417.74        422.69         5.31 o                         
  11   1   6        250.82        266.62         4.23 o                         
  12   1   6        133.58        144.78         5.32 o                         
  13   1   6          1.09          0.66         3.20 o                         
  14   1   6          5.77          6.83         4.03 o                         
  15   1   6         15.46         24.00         4.41 o                         
  16   1   6          9.93          8.49         4.67 o                         
  17   1   6         63.76         63.38         5.45 o                         
  18   1   6         48.94         52.56         5.36 o                         
  19   1   6         17.02         31.06         5.58 o                         
   0   2   6       9251.16       7934.09       269.55 o                         
   1   2   6       2861.12       2976.87        28.61 o                         
   2   2   6       1311.86       1269.07        12.56 o                         
   3   2   6       1351.37       1271.49        11.63 o                         
   4   2   6       2321.16       2213.92        19.98 o                         
   5   2   6        433.69        425.72         5.54 o                         
   6   2   6       4545.94       4256.96        37.62 o                         
   7   2   6        196.12        204.25         6.75 o                         
   8   2   6        876.85        829.18         9.02 o                         
   9   2   6        163.49        168.53         3.46 o                         
  10   2   6        271.49        274.79         6.10 o                         
  11   2   6         57.21         58.07         3.38 o                         
  12   2   6        440.63        423.73         7.60 o                         
  13   2   6         39.21         36.96         3.61 o                         
  14   2   6         16.22         15.96         4.43 o                         
  15   2   6         48.21         56.35         5.14 o                         
  16   2   6         54.06         47.87         4.86 o                         
  17   2   6         57.89         48.64         5.20 o                         
  18   2   6          0.84         -0.26         4.95 o                         
   1   3   6        109.64        125.75         3.00 o                         
   2   3   6        454.68        500.11         6.16 o                         
   3   3   6         45.45         58.53         2.11 o                         
   4   3   6       1176.60       1310.27        12.21 o                         
   5   3   6        414.28        385.03         4.59 o                         
   6   3   6        394.60        334.27         4.32 o                         
   7   3   6        209.34        221.23         3.76 o                         
   8   3   6         79.38         90.54         2.65 o                         
   9   3   6         18.90         23.16         1.77 o                         
  10   3   6        154.05        138.18         4.52 o                         
  11   3   6        114.62        125.85         3.99 o                         
  12   3   6         58.60         53.98         3.25 o                         
  13   3   6          5.18         -2.40         3.51 o                         
  14   3   6         13.56          9.05         4.07 o                         
  15   3   6         21.12         13.04         3.49 o                         
  16   3   6         26.83         37.16         5.35 o                         
  17   3   6          5.47          6.70         3.86 o                         
  18   3   6          3.09          7.69         5.62 o                         
   0   4   6         25.53         22.99         3.65 o                         
   1   4   6        253.23        281.13         3.89 o                         
   2   4   6        495.23        499.27         5.87 o                         
   3   4   6       1608.57       1569.89        16.87 o                         
   4   4   6        157.97        147.75         2.90 o                         
   5   4   6        161.83        152.87         3.21 o                         
   6   4   6        397.98        383.24         5.49 o                         
   7   4   6        202.04        213.74         4.71 o                         
   8   4   6        565.52        524.53         6.85 o                         
   9   4   6         37.99         36.08         3.09 o                         
  10   4   6        145.80        132.97         5.26 o                         
  11   4   6        140.55        145.06         5.67 o                         
  12   4   6         53.25         47.66         4.46 o                         
  13   4   6         11.82         14.60         5.53 o                         
  14   4   6         21.02         13.02         4.59 o                         
  15   4   6          9.12          3.92         2.67 o                         
  16   4   6          4.06         -2.06         4.89 o                         
   1   5   6        168.40        171.45         4.02 o                         
   2   5   6        462.76        452.15         6.12 o                         
   3   5   6         20.08         30.31         2.42 o                         
   4   5   6          2.04         15.13         2.88 o                         
   5   5   6         13.66         31.54         2.72 o                         
   6   5   6        213.67        229.99         7.10 o                         
   7   5   6        307.49        312.13         6.44 o                         
   8   5   6         14.74         15.94         2.32 o                         
   9   5   6          5.07          6.25         2.62 o                         
  10   5   6         88.96         70.16         3.78 o                         
  11   5   6          0.28          4.03         3.00 o                         
  12   5   6         15.07          7.57         3.77 o                         
  13   5   6          0.83         -2.43         3.77 o                         
  14   5   6          7.24         -0.67         4.26 o                         
  15   5   6          2.66          5.80         5.59 o                         
   0   6   6          1.92         -3.78         3.78 o                         
   1   6   6         32.45         24.64         2.49 o                         
   2   6   6          2.66         15.68         2.42 o                         
   3   6   6         12.10          9.88         3.05 o                         
   4   6   6        133.16        131.80         4.97 o                         
   5   6   6         57.26         60.70         2.95 o                         
   6   6   6         90.97         94.72         4.00 o                         
   7   6   6         19.49         25.19         3.72 o                         
   8   6   6         11.86          5.59         2.73 o                         
   9   6   6         21.73         23.45         3.91 o                         
  10   6   6         25.15         29.51         4.61 o                         
  11   6   6          4.67          9.12         4.59 o                         
  12   6   6         11.11         11.47         4.11 o                         
   1   7   6         26.15         28.12         2.96 o                         
   2   7   6          3.84          5.38         3.11 o                         
   3   7   6         11.62         16.54         2.84 o                         
   4   7   6         52.60         51.93         4.27 o                         
   5   7   6          9.81         15.73         3.09 o                         
   6   7   6         10.21         13.67         2.76 o                         
   7   7   6          3.18          4.27         4.33 o                         
   8   7   6         19.39         29.33         4.82 o                         
   2   0   7      33619.59      31536.70       726.03 o                         
   4   0   7         51.04         50.41         2.72 o                         
   6   0   7        138.55        149.88         3.79 o                         
   8   0   7        433.99        424.14         7.19 o                         
  10   0   7        431.40        411.13        13.72 o                         
  12   0   7        303.09        326.73         8.74 o                         
  14   0   7        142.82        130.28         7.70 o                         
  16   0   7         38.49         42.15         8.69 o                         
  18   0   7         16.88         39.51         7.47 o                         
   0   1   7        189.43        258.72         3.54 o                         
   1   1   7       2503.04       2316.88        18.93 o                         
   2   1   7        751.36        778.08         7.61 o                         
   3   1   7        281.26        302.25         3.99 o                         
   4   1   7         48.83         48.65         1.80 o                         
   5   1   7       1696.92       1794.64        16.81 o                         
   6   1   7       1253.41       1214.40        11.75 o                         
   7   1   7       1387.71       1404.70        13.79 o                         
   8   1   7        806.43        795.94         8.67 o                         
   9   1   7       1591.62       1602.69        16.22 o                         
  10   1   7         89.83        100.74         2.80 o                         
  11   1   7        284.77        308.89         4.59 o                         
  12   1   7         44.34         44.17         3.38 o                         
  13   1   7         15.60         13.82         3.60 o                         
  14   1   7        188.72        178.07         6.54 o                         
  15   1   7          0.19         -1.62         4.45 o                         
  16   1   7         79.74         81.05         5.36 o                         
  17   1   7          8.31          6.57         4.75 o                         
  18   1   7         43.55         46.38         5.22 o                         
  19   1   7         39.13         46.63         5.79 o                         
   1   2   7       2814.82       2690.80        25.01 o                         
   2   2   7       1305.03       1352.23        12.77 o                         
   3   2   7        192.35        178.40         2.51 o                         
   4   2   7        292.93        329.45         3.85 o                         
   5   2   7        293.69        298.74         4.39 o                         
   6   2   7       2852.71       2719.20        25.26 o                         
   7   2   7       1992.72       2060.27        20.20 o                         
   8   2   7       2105.68       1903.04        18.95 o                         
   9   2   7         92.30         91.87         2.70 o                         
  10   2   7        423.67        409.75         6.47 o                         
  11   2   7        171.98        174.50         4.34 o                         
  12   2   7          3.95         18.19         3.21 o                         
  13   2   7         78.71         91.71         4.88 o                         
  14   2   7          0.09         -3.20         3.66 o                         
  15   2   7          0.45         -1.09         6.09 o                         
  16   2   7          7.12          2.41         4.34 o                         
  17   2   7          6.31         -0.10         4.82 o                         
  18   2   7          2.88          1.46         5.09 o                         
   0   3   7       1242.66       1359.73        17.32 o                         
   1   3   7       2026.57       2012.04        18.88 o                         
   2   3   7       1056.74       1094.14        12.03 o                         
   3   3   7        955.05        988.46        10.38 o                         
   4   3   7         24.36         21.05         1.48 o                         
   5   3   7        428.66        462.61         5.09 o                         
   6   3   7        219.93        226.04         3.84 o                         
   7   3   7         21.65         26.47         1.80 o                         
   8   3   7        134.91        137.64         3.37 o                         
   9   3   7        164.19        170.80         4.21 o                         
  10   3   7          0.29          5.86         1.83 o                         
  11   3   7        487.69        485.56         7.52 o                         
  12   3   7          3.70          4.83         2.80 o                         
  13   3   7          4.49          6.49         3.41 o                         
  14   3   7         10.58          6.92         3.57 o                         
  15   3   7          0.46         -3.34         3.34 o                         
  16   3   7         20.06         28.40         5.73 o                         
  17   3   7          1.14          0.98         3.97 o                         
   1   4   7          6.23         20.47         1.57 o                         
   2   4   7        221.89        225.80         3.53 o                         
   3   4   7        267.73        265.58         4.38 o                         
   4   4   7         94.20         85.21         3.12 o                         
   5   4   7         11.91         14.08         1.76 o                         
   6   4   7        141.01        136.75         2.82 o                         
   7   4   7          5.24         17.70         2.33 o                         
   8   4   7        202.12        254.60         4.62 o                         
   9   4   7         52.07         50.45         2.87 o                         
  10   4   7        334.45        309.45         6.55 o                         
  11   4   7        123.96        120.53         4.83 o                         
  12   4   7          4.77          4.17         3.55 o                         
  13   4   7          6.88          5.29         4.19 o                         
  14   4   7          3.31          0.60         4.37 o                         
  15   4   7          1.30         -3.93         5.38 o                         
  16   4   7          9.94          1.42         4.88 o                         
   0   5   7         81.91         89.70         4.18 o                         
   1   5   7         52.41         52.38         2.56 o                         
   2   5   7          0.26          8.00         1.95 o                         
   3   5   7         25.56         37.61         2.85 o                         
   4   5   7        417.13        425.79         7.86 o                         
   5   5   7        298.07        292.53         7.59 o                         
   6   5   7        189.05        178.89         7.33 o                         
   7   5   7         31.62         72.04         4.42 o                         
   8   5   7         30.91         30.01         1.98 o                         
   9   5   7         17.96          6.76         2.90 o                         
  10   5   7         50.69         38.50         3.49 o                         
  11   5   7          5.10          4.07         3.06 o                         
  12   5   7          4.41         -4.01         4.03 o                         
  13   5   7          0.07          3.59         3.84 o                         
  14   5   7          4.97          3.28         4.40 o                         
   1   6   7         54.69         47.58         2.81 o                         
   2   6   7         30.26         29.29         2.72 o                         
   3   6   7          4.69          6.20         2.61 o                         
   4   6   7         37.49         45.27         3.06 o                         
   5   6   7         54.56         67.08         3.93 o                         
   6   6   7          0.97          3.47         2.88 o                         
   7   6   7         35.18         33.47         3.69 o                         
   8   6   7          2.92          0.42         2.79 o                         
   9   6   7         62.77         60.56         4.50 o                         
  10   6   7          1.62          0.52         3.78 o                         
  11   6   7          4.62          8.24         4.19 o                         
  12   6   7          7.74          8.90         3.45 o                         
   0   7   7         52.81         49.45         5.52 o                         
   1   7   7         36.52         33.54         3.37 o                         
   2   7   7         20.29         19.54         2.94 o                         
   3   7   7         33.54         37.66         3.16 o                         
   4   7   7          1.92          2.49         2.95 o                         
   5   7   7         41.09         45.87         3.83 o                         
   6   7   7         35.76         38.96         3.88 o                         
   7   7   7          3.65          2.81         2.94 o                         
   8   7   7          2.48          7.14         4.31 o                         
   0   0   8      19316.27      17594.70       605.31 o                         
   2   0   8      19759.63      17761.22       444.72 o                         
   4   0   8        430.49        552.04         8.14 o                         
   6   0   8       1203.68       1069.98        14.90 o                         
   8   0   8       2850.48       2777.75        36.49 o                         
  10   0   8        441.81        440.97         8.53 o                         
  12   0   8         11.15          7.68         5.18 o                         
  14   0   8         46.45         53.04         6.61 o                         
  16   0   8        411.92        485.18        14.44 o                         
  18   0   8        159.11        148.51         9.31 o                         
   1   1   8        437.41        388.25         4.09 o                         
   2   1   8         12.35         26.71         1.12 o                         
   3   1   8         96.26         71.48         1.75 o                         
   4   1   8       1172.91       1100.28        11.05 o                         
   5   1   8       2374.26       2310.27        23.71 o                         
   6   1   8        761.47        756.64         8.11 o                         
   7   1   8       3755.60       3675.86        34.07 o                         
   8   1   8       2339.58       2371.96        22.33 o                         
   9   1   8        601.26        610.52         7.88 o                         
  10   1   8         21.21         16.96         1.97 o                         
  11   1   8          8.77          4.06         2.36 o                         
  12   1   8          4.54          3.08         3.10 o                         
  13   1   8         45.98         48.42         5.66 o                         
  14   1   8         76.18         89.15         5.88 o                         
  15   1   8         17.99         21.11         4.45 o                         
  16   1   8         33.55         30.34         4.75 o                         
  17   1   8         35.11         31.57         5.01 o                         
  18   1   8          6.40          7.60         4.92 o                         
  19   1   8         23.19         39.39         6.42 o                         
   0   2   8         50.74         69.97         2.33 o                         
   1   2   8        474.97        478.61         5.16 o                         
   2   2   8       1715.72       1680.30        15.77 o                         
   3   2   8        504.73        525.07         5.33 o                         
   4   2   8        118.80        114.27         2.32 o                         
   5   2   8        235.98        210.27         3.69 o                         
   6   2   8        366.60        431.47         5.12 o                         
   7   2   8          1.52         15.91         2.26 o                         
   8   2   8        123.08        154.51         4.97 o                         
   9   2   8         50.03         79.82         2.55 o                         
  10   2   8        456.09        458.22         5.95 o                         
  11   2   8        186.68        215.99         4.66 o                         
  12   2   8        316.74        302.94         6.39 o                         
  13   2   8        360.47        312.62         8.97 o                         
  14   2   8         12.35         13.71         3.64 o                         
  15   2   8          1.21         -3.79         3.79 o                         
  16   2   8         28.82         19.76         5.13 o                         
  17   2   8          3.38         -3.93         4.68 o                         
  18   2   8          6.03          9.55         5.68 o                         
   1   3   8       5476.63       5551.75        50.89 o                         
   2   3   8        190.44        195.18         3.99 o                         
   3   3   8        306.30        330.64         4.95 o                         
   4   3   8        110.84        115.72         2.48 o                         
   5   3   8        973.44       1007.05         9.72 o                         
   6   3   8        213.84        222.38         3.85 o                         
   7   3   8         12.88         17.31         1.75 o                         
   8   3   8         77.41         78.31         2.52 o                         
   9   3   8        994.19        996.51        11.36 o                         
  10   3   8        117.11        133.17         4.56 o                         
  11   3   8        156.52        154.20         5.03 o                         
  12   3   8          1.45          1.23         2.68 o                         
  13   3   8         31.67         20.67         3.11 o                         
  14   3   8         12.18         15.25         3.46 o                         
  15   3   8          8.75          7.47         3.38 o                         
  16   3   8          9.24         12.59         4.18 o                         
  17   3   8          0.35         -3.81         3.81 o                         
   0   4   8       1449.43       1352.45        20.79 o                         
   1   4   8        143.42        147.60         2.90 o                         
   2   4   8         51.74         56.19         2.21 o                         
   3   4   8         16.45         16.14         1.88 o                         
   4   4   8        265.86        267.76         5.23 o                         
   5   4   8        261.76        233.66         3.95 o                         
   6   4   8         66.62         55.90         2.06 o                         
   7   4   8        343.76        315.03         5.21 o                         
   8   4   8        550.98        564.96         7.40 o                         
   9   4   8        316.26        349.87         5.99 o                         
  10   4   8          2.56         23.74         3.85 o                         
  11   4   8          6.41         11.63         4.12 o                         
  12   4   8         80.21         67.77         4.15 o                         
  13   4   8         16.35         24.53         4.44 o                         
  14   4   8         18.51         13.74         4.49 o                         
  15   4   8         20.73         19.24         4.91 o                         
  16   4   8          5.03          2.44         5.56 o                         
   1   5   8         41.01         32.81         2.49 o                         
   2   5   8         30.69         27.20         2.23 o                         
   3   5   8        137.93        138.55         4.02 o                         
   4   5   8        635.21        678.25         8.95 o                         
   5   5   8         44.82         45.63         3.25 o                         
   6   5   8        373.95        344.91         5.90 o                         
   7   5   8        645.86        632.16        11.02 o                         
   8   5   8         87.54         80.51         5.10 o                         
   9   5   8          0.28          5.47         3.61 o                         
  10   5   8          3.91          0.21         2.98 o                         
  11   5   8          1.69          2.31         3.28 o                         
  12   5   8         12.83          4.54         4.06 o                         
  13   5   8          0.29         -3.96         3.96 o                         
  14   5   8          7.23          4.17         4.59 o                         
   0   6   8          0.14         -2.88         3.84 o                         
   1   6   8         13.30          3.41         2.61 o                         
   2   6   8          9.14          4.96         2.58 o                         
   3   6   8          4.97          4.80         2.75 o                         
   4   6   8        131.57        137.68         4.55 o                         
   5   6   8         54.82         55.16         3.21 o                         
   6   6   8         18.20         16.24         3.42 o                         
   7   6   8         99.75         95.88         4.89 o                         
   8   6   8          3.05          5.92         3.72 o                         
   9   6   8         14.68          3.16         4.08 o                         
  10   6   8          2.14         -0.05         4.33 o                         
  11   6   8         21.70         22.04         4.72 o                         
  12   6   8         10.82          7.73         4.84 o                         
   1   7   8         34.25         32.71         3.96 o                         
   2   7   8          8.81         13.45         3.30 o                         
   3   7   8         11.97         10.71         3.36 o                         
   4   7   8         20.83         29.30         5.11 o                         
   5   7   8          2.07          7.29         3.19 o                         
   6   7   8          0.31          7.00         2.75 o                         
   7   7   8          8.36         10.45         3.27 o                         
   8   7   8          3.86         -0.07         3.96 o                         
   2   0   9        114.48        116.79         3.06 o                         
   4   0   9       1035.26       1087.21        14.65 o                         
   6   0   9       3651.83       3326.36        43.82 o                         
   8   0   9       2264.35       2093.93        30.89 o                         
  10   0   9         35.67         41.52         5.83 o                         
  12   0   9        422.05        382.88        11.11 o                         
  14   0   9        314.58        279.12        10.78 o                         
  16   0   9        395.30        448.81        20.34 o                         
  18   0   9         61.97         72.33         8.28 o                         
   0   1   9       1659.02       1362.52        18.00 o                         
   1   1   9       1980.20       1877.03        15.13 o                         
   2   1   9        917.16        945.63         8.63 o                         
   3   1   9       1560.30       1489.73        13.93 o                         
   4   1   9        293.57        259.50         3.38 o                         
   5   1   9       4070.76       3932.39        37.77 o                         
   6   1   9         66.35         72.66         2.21 o                         
   7   1   9       2231.59       2284.12        24.71 o                         
   8   1   9        762.38        723.03         7.75 o                         
   9   1   9        286.09        298.16         6.08 o                         
  10   1   9         11.08         14.68         2.10 o                         
  11   1   9         10.52          4.17         2.35 o                         
  12   1   9         19.27         20.76         3.22 o                         
  13   1   9         66.80         47.74         3.81 o                         
  14   1   9         98.27        114.74         9.18 o                         
  15   1   9          5.47          2.89         4.55 o                         
  16   1   9         49.97         50.19         4.95 o                         
  17   1   9         10.79         11.42         4.87 o                         
  18   1   9         65.21         67.37         5.87 o                         
  19   1   9         33.52         45.85         6.89 o                         
   1   2   9        377.48        376.39         4.71 o                         
   2   2   9        784.11        789.92         7.60 o                         
   3   2   9       1054.66       1015.61         9.86 o                         
   4   2   9        663.80        624.95         6.80 o                         
   5   2   9        560.12        530.81         6.15 o                         
   6   2   9       2339.76       2549.56        22.93 o                         
   7   2   9       2595.37       2545.28        23.84 o                         
   8   2   9        499.56        520.34         6.31 o                         
   9   2   9        330.33        314.46         4.50 o                         
  10   2   9        908.66        902.65         9.92 o                         
  11   2   9         47.00         54.77         2.96 o                         
  12   2   9        342.12        342.11         6.76 o                         
  13   2   9          1.70         12.78         3.85 o                         
  14   2   9        104.42        110.23         4.62 o                         
  15   2   9         18.46         14.67         5.26 o                         
  16   2   9         25.94         16.95         6.09 o                         
  17   2   9          8.70          5.73         4.74 o                         
  18   2   9          2.19          4.54         5.51 o                         
   0   3   9       7204.18       7131.39        92.97 o                         
   1   3   9        705.53        736.38         8.94 o                         
   2   3   9        950.63        892.88        10.26 o                         
   3   3   9        311.59        295.83         4.39 o                         
   4   3   9        191.94        238.11         3.36 o                         
   5   3   9         83.86        129.61         2.64 o                         
   6   3   9         11.77          8.55         1.94 o                         
   7   3   9          3.77          4.87         1.74 o                         
   8   3   9         96.31         90.70         2.64 o                         
   9   3   9        244.84        296.69         6.18 o                         
  10   3   9        289.43        283.04         4.96 o                         
  11   3   9        140.85        133.20         6.85 o                         
  12   3   9         35.11         37.78         4.13 o                         
  13   3   9         19.49         21.82         3.25 o                         
  14   3   9          5.28         -0.33         3.40 o                         
  15   3   9         18.31         21.30         3.36 o                         
  16   3   9          2.81          2.48         3.84 o                         
  17   3   9          5.96          5.41         4.05 o                         
   1   4   9        525.83        521.87         6.35 o                         
   2   4   9        224.74        229.82         3.85 o                         
   3   4   9         52.68         52.83         2.37 o                         
   4   4   9         22.11         21.76         2.41 o                         
   5   4   9        168.24        167.93         3.38 o                         
   6   4   9        197.49        189.68         3.65 o                         
   7   4   9        684.91        586.17         7.89 o                         
   8   4   9        254.54        255.03         4.62 o                         
   9   4   9         26.08         40.13         2.80 o                         
  10   4   9        282.15        270.91         6.19 o                         
  11   4   9          3.96         13.01         3.93 o                         
  12   4   9         21.97         20.64         3.84 o                         
  13   4   9         10.72          6.60         4.27 o                         
  14   4   9         12.22          3.91         4.33 o                         
  15   4   9          4.19         -1.40         4.73 o                         
  16   4   9          2.54          1.61         5.00 o                         
   0   5   9         23.93         35.45         5.60 o                         
   1   5   9        115.39        112.77         3.59 o                         
   2   5   9         15.12         20.84         2.04 o                         
   3   5   9         54.56         72.98         2.81 o                         
   4   5   9         55.58         79.59         3.23 o                         
   5   5   9         63.62         73.47         4.83 o                         
   6   5   9          0.83          8.03         3.25 o                         
   7   5   9         29.54         43.29         3.06 o                         
   8   5   9        115.39        137.92         4.57 o                         
   9   5   9         14.50          6.17         3.04 o                         
  10   5   9          1.76         -1.60         3.46 o                         
  11   5   9          2.73          1.24         4.91 o                         
  12   5   9         22.34         19.05         3.59 o                         
  13   5   9          0.16         -0.19         3.71 o                         
  14   5   9         16.27          1.30         4.44 o                         
   1   6   9          2.86          0.85         2.83 o                         
   2   6   9         34.24         29.98         3.44 o                         
   3   6   9         33.08         40.77         3.30 o                         
   4   6   9         75.68         98.77         4.12 o                         
   5   6   9         36.26         37.78         3.05 o                         
   6   6   9          2.36          5.50         3.51 o                         
   7   6   9         55.50         63.53         4.47 o                         
   8   6   9          3.59          6.75         4.23 o                         
   9   6   9          2.74          1.91         2.88 o                         
  10   6   9          1.41         -0.23         3.93 o                         
  11   6   9          0.61          3.57         4.57 o                         
  12   6   9          1.72          1.33         4.77 o                         
   0   7   9          1.41         -0.40         4.25 o                         
   1   7   9         15.90         19.90         3.22 o                         
   2   7   9         15.62         18.87         3.24 o                         
   3   7   9          6.32          6.15         3.51 o                         
   4   7   9         26.84         27.45         3.48 o                         
   5   7   9         10.64         14.96         3.36 o                         
   6   7   9         24.76         29.47         3.85 o                         
   7   7   9          4.52          3.66         3.65 o                         
   8   7   9          7.92          7.28         3.75 o                         
   0   0  10       2522.74       2781.19        51.75 o                         
   2   0  10       1056.73        990.51        13.54 o                         
   4   0  10       4235.51       4202.19        54.48 o                         
   6   0  10       1593.24       1621.87        21.94 o                         
   8   0  10        343.77        338.96         6.79 o                         
  10   0  10          2.40          1.46         2.62 o                         
  12   0  10        225.97        216.32         8.73 o                         
  14   0  10         53.00         63.77         8.36 o                         
  16   0  10        241.65        345.44        29.81 o                         
  18   0  10          0.62         11.37        12.35 o                         
   1   1  10        337.34        385.03         3.54 o                         
   2   1  10         72.10         71.96         1.59 o                         
   3   1  10        157.26        210.01         2.81 o                         
   4   1  10        225.81        210.33         2.89 o                         
   5   1  10       1840.83       1876.85        17.71 o                         
   6   1  10        272.76        268.91         3.83 o                         
   7   1  10       1538.45       1630.13        16.54 o                         
   8   1  10        665.29        654.09         7.09 o                         
   9   1  10       1776.16       1732.47        16.78 o                         
  10   1  10        355.23        356.34         4.87 o                         
  11   1  10          2.85          2.11         2.61 o                         
  12   1  10         62.16         63.03         3.70 o                         
  13   1  10          3.56         -0.54         3.60 o                         
  14   1  10        355.35        351.18         9.91 o                         
  15   1  10          3.73          5.96         6.67 o                         
  16   1  10         73.80         74.31         5.39 o                         
  17   1  10          1.66          3.69         7.75 o                         
  18   1  10         11.83         15.67         5.24 o                         
  19   1  10          3.59          7.83         6.16 o                         
   0   2  10        417.96        367.23         6.71 o                         
   1   2  10        866.85        832.06         8.36 o                         
   2   2  10         14.09         23.54         1.67 o                         
   3   2  10       1911.53       1852.76        16.75 o                         
   4   2  10       1079.10       1143.80        11.16 o                         
   5   2  10       1083.43       1063.56        11.54 o                         
   6   2  10       1056.02       1125.24        11.12 o                         
   7   2  10        783.61        829.90         8.51 o                         
   8   2  10        396.60        387.95         5.14 o                         
   9   2  10         93.18        109.85         2.81 o                         
  10   2  10        679.73        636.29         8.87 o                         
  11   2  10         89.11         76.69         3.66 o                         
  12   2  10        202.96        179.09         5.37 o                         
  13   2  10         45.21         37.99         4.13 o                         
  14   2  10         64.16         67.06         4.17 o                         
  15   2  10         66.83         76.01         4.51 o                         
  16   2  10          6.73          0.38         4.85 o                         
  17   2  10          5.73          3.85         4.81 o                         
  18   2  10         24.12         10.46         5.67 o                         
   1   3  10        631.26        634.04         6.17 o                         
   2   3  10         57.24         60.95         2.60 o                         
   3   3  10        452.92        446.19         5.53 o                         
   4   3  10        375.95        390.19         5.31 o                         
   5   3  10        652.21        680.96         7.02 o                         
   6   3  10          4.92          6.23         1.70 o                         
   7   3  10        165.28        153.60         3.57 o                         
   8   3  10        246.61        243.71         4.28 o                         
   9   3  10       1101.58       1109.18        12.77 o                         
  10   3  10        139.96        154.61         4.92 o                         
  11   3  10         87.29         87.57         3.46 o                         
  12   3  10         70.48         93.82         5.14 o                         
  13   3  10         34.61         29.23         3.94 o                         
  14   3  10         13.68         12.57         3.12 o                         
  15   3  10          7.79          9.70         3.36 o                         
  16   3  10          5.76         10.10         3.57 o                         
  17   3  10          0.82         -2.77         4.87 o                         
   0   4  10          5.57          8.71         2.74 o                         
   1   4  10        190.51        184.14         3.96 o                         
   2   4  10        389.21        367.16         4.88 o                         
   3   4  10        271.89        271.98         4.68 o                         
   4   4  10         83.08         90.39         3.28 o                         
   5   4  10         57.71         54.84         2.33 o                         
   6   4  10        795.29        779.99        10.26 o                         
   7   4  10        178.93        194.67         4.84 o                         
   8   4  10        121.34        135.44         3.80 o                         
   9   4  10         71.49         83.15         3.32 o                         
  10   4  10        171.53        182.85         5.47 o                         
  11   4  10         53.09         51.58         4.36 o                         
  12   4  10         23.28         23.52         4.08 o                         
  13   4  10          3.91          2.84         4.25 o                         
  14   4  10          6.67          8.27         4.45 o                         
  15   4  10          1.61         -4.70         4.70 o                         
  16   4  10          3.75          0.58         5.06 o                         
   1   5  10        154.79        135.22         4.03 o                         
   2   5  10        241.41        229.36         4.33 o                         
   3   5  10         55.49         46.12         2.65 o                         
   4   5  10        144.04        150.77         6.34 o                         
   5   5  10        158.34        142.07         4.81 o                         
   6   5  10         21.85         26.48         3.56 o                         
   7   5  10        101.41        109.47         4.86 o                         
   8   5  10        130.49        148.63         5.90 o                         
   9   5  10          7.67          6.61         2.94 o                         
  10   5  10         14.02          9.45         3.14 o                         
  11   5  10          1.92          5.65         3.79 o                         
  12   5  10         16.04         15.59         3.70 o                         
  13   5  10          0.14         -3.84         3.84 o                         
  14   5  10         17.31          8.39         4.50 o                         
   0   6  10          5.75         -3.79         4.93 o                         
   1   6  10          0.92         -2.86         2.86 o                         
   2   6  10          8.31         13.62         3.01 o                         
   3   6  10         55.99         56.62         3.08 o                         
   4   6  10         43.49         48.82         2.96 o                         
   5   6  10         25.51         30.60         3.27 o                         
   6   6  10          2.17          5.04         3.63 o                         
   7   6  10          9.22          8.65         3.66 o                         
   8   6  10          9.93         14.20         5.06 o                         
   9   6  10          4.90          5.46         2.60 o                         
  10   6  10          5.46         -4.33         4.33 o                         
  11   6  10         23.00         21.06         5.02 o                         
   1   7  10         13.35          4.74         3.10 o                         
   2   7  10         13.59         17.67         3.84 o                         
   3   7  10         26.88         33.72         3.51 o                         
   4   7  10          1.26          4.91         3.34 o                         
   5   7  10         15.91         16.99         3.55 o                         
   6   7  10         26.86         30.41         5.45 o                         
   7   7  10         11.89         11.40         4.32 o                         
   2   0  11       1082.24       1121.93        15.25 o                         
   4   0  11       5632.98       5596.12        72.17 o                         
   6   0  11      16784.82      16398.79       440.65 o                         
   8   0  11         11.90         18.37         2.62 o                         
  10   0  11        195.36        193.27         7.82 o                         
  12   0  11        255.79        268.13        12.18 o                         
  14   0  11        206.71        213.01        12.07 o                         
  16   0  11        538.91        571.63        15.56 o                         
  18   0  11         62.81         39.63         7.56 o                         
   0   1  11       1214.49       1237.05        14.33 o                         
   1   1  11        224.71        197.44         2.27 o                         
   2   1  11        773.63        676.19         6.22 o                         
   3   1  11        152.97        123.35         2.20 o                         
   4   1  11        524.69        524.87         5.55 o                         
   5   1  11        642.97        630.97         6.97 o                         
   6   1  11          4.91         13.95         1.76 o                         
   7   1  11       1661.71       1745.07        18.51 o                         
   8   1  11         65.09         49.69         2.21 o                         
   9   1  11         96.80         84.33         2.56 o                         
  10   1  11        244.58        234.87         3.95 o                         
  11   1  11         37.87         40.18         3.07 o                         
  12   1  11         39.19         34.30         3.77 o                         
  13   1  11         19.32         20.69         3.59 o                         
  14   1  11         86.79        105.44         7.39 o                         
  15   1  11         65.78         63.73         5.20 o                         
  16   1  11          9.70          9.98         4.68 o                         
  17   1  11         13.90         11.76         4.68 o                         
  18   1  11         10.91         12.42         5.19 o                         
   1   2  11         35.48         45.51         1.74 o                         
   2   2  11       1044.19       1148.49        10.28 o                         
   3   2  11        909.59        978.21         9.27 o                         
   4   2  11        596.35        529.95         5.81 o                         
   5   2  11         99.16        102.04         2.87 o                         
   6   2  11        234.47        252.34         3.43 o                         
   7   2  11         55.30         43.24         1.82 o                         
   8   2  11         17.04         23.71         1.90 o                         
   9   2  11         54.86         58.92         2.21 o                         
  10   2  11         41.55         47.53         2.53 o                         
  11   2  11          0.66          1.98         2.67 o                         
  12   2  11         13.30         13.66         3.28 o                         
  13   2  11         86.44         95.18         4.76 o                         
  14   2  11         30.83         45.84         4.49 o                         
  15   2  11        133.72        108.62         4.76 o                         
  16   2  11          0.71         -4.67         4.67 o                         
  17   2  11         12.48         10.10         5.24 o                         
  18   2  11          3.26         12.73         6.00 o                         
   0   3  11       2473.89       2534.87        31.27 o                         
   1   3  11       1176.34       1232.48        11.69 o                         
   2   3  11         41.28         33.87         1.47 o                         
   3   3  11        725.94        773.71         9.29 o                         
   4   3  11        272.54        270.61         4.04 o                         
   5   3  11        501.96        539.29         6.27 o                         
   6   3  11         59.15         64.01         2.31 o                         
   7   3  11        144.01        132.60         3.06 o                         
   8   3  11        117.37        116.42         3.62 o                         
   9   3  11        482.59        499.98         8.02 o                         
  10   3  11        113.06        131.37         4.65 o                         
  11   3  11        545.98        517.63         7.52 o                         
  12   3  11        219.92        259.40         9.07 o                         
  13   3  11        244.26        226.35         5.67 o                         
  14   3  11         49.30         44.25         3.47 o                         
  15   3  11          4.14          3.74         3.45 o                         
  16   3  11          2.30          3.57         3.86 o                         
  17   3  11          0.43         -4.59         4.59 o                         
   1   4  11         18.82         23.48         1.67 o                         
   2   4  11        150.50        163.36         3.33 o                         
   3   4  11        154.12        133.62         3.68 o                         
   4   4  11         19.18         16.54         2.58 o                         
   5   4  11         24.84         20.46         1.85 o                         
   6   4  11         30.60         41.96         2.54 o                         
   7   4  11         13.90         19.08         1.99 o                         
   8   4  11        147.98        145.22         4.67 o                         
   9   4  11         78.46         85.84         3.36 o                         
  10   4  11          1.09         11.24         6.43 o                         
  11   4  11          3.24         21.70         3.78 o                         
  12   4  11         24.99         24.18         3.88 o                         
  13   4  11          9.06         15.49         5.62 o                         
  14   4  11         25.10         14.97         5.60 o                         
  15   4  11         28.85         20.76         5.25 o                         
  16   4  11          1.65         -3.28         5.73 o                         
   0   5  11          2.13         -3.25         3.25 o                         
   1   5  11         60.69         62.75         2.93 o                         
   2   5  11        236.29        222.30         4.35 o                         
   3   5  11         20.05         27.93         2.43 o                         
   4   5  11          3.20          1.76         3.05 o                         
   5   5  11         46.58         47.60         4.32 o                         
   6   5  11        320.09        277.38         6.84 o                         
   7   5  11         24.21         19.43         3.84 o                         
   8   5  11         43.13         62.28         5.22 o                         
   9   5  11         10.81          5.70         3.76 o                         
  10   5  11          8.89          5.10         4.59 o                         
  11   5  11          0.38         -1.02         3.72 o                         
  12   5  11         21.92         16.47         3.61 o                         
  13   5  11          0.50          2.22         4.16 o                         
  14   5  11          4.62          2.58         4.52 o                         
   1   6  11          1.15         -2.98         2.98 o                         
   2   6  11        199.49        220.81         6.30 o                         
   3   6  11         11.11         10.45         2.52 o                         
   4   6  11          1.79          5.26         2.82 o                         
   5   6  11         57.79         68.07         4.19 o                         
   6   6  11          2.96          9.95         3.99 o                         
   7   6  11          9.01         12.99         3.71 o                         
   8   6  11         50.24         55.10         4.56 o                         
   9   6  11         65.89         65.04         3.49 o                         
  10   6  11         13.11         13.20         4.52 o                         
  11   6  11         29.78         31.07         7.40 o                         
   0   7  11         44.06         40.81         6.27 o                         
   1   7  11          5.11          5.73         3.49 o                         
   2   7  11         11.58         13.41         3.32 o                         
   3   7  11         14.22         12.30         3.36 o                         
   4   7  11         13.51         14.76         3.76 o                         
   5   7  11         23.53         16.32         3.89 o                         
   6   7  11          1.34          6.59         4.21 o                         
   7   7  11          1.09          3.68         4.93 o                         
   0   0  12       2265.53       2285.34        42.24 o                         
   2   0  12       1041.58       1069.74        15.88 o                         
   4   0  12        344.10        285.87         5.23 o                         
   6   0  12       3316.72       3475.91        45.63 o                         
   8   0  12       1253.90       1383.25        19.18 o                         
  10   0  12        503.13        462.43         9.55 o                         
  12   0  12        768.08        800.92        22.38 o                         
  14   0  12        442.39        479.19        13.88 o                         
  16   0  12        257.47        292.39        11.83 o                         
  18   0  12         41.31         44.52         7.56 o                         
   1   1  12        510.43        565.62         4.93 o                         
   2   1  12        443.56        404.84         4.12 o                         
   3   1  12         56.42         58.87         1.81 o                         
   4   1  12        565.77        562.24         6.03 o                         
   5   1  12        380.58        409.65         4.91 o                         
   6   1  12       1293.92       1315.79        13.35 o                         
   7   1  12         93.00        103.21         2.78 o                         
   8   1  12        306.35        301.50         4.85 o                         
   9   1  12         13.74         20.99         2.30 o                         
  10   1  12         19.17         28.12         2.26 o                         
  11   1  12         53.24         57.58         3.55 o                         
  12   1  12         21.56         15.00         3.28 o                         
  13   1  12        264.47        282.20         6.61 o                         
  14   1  12        153.15        168.27         7.29 o                         
  15   1  12         46.12         51.72         5.88 o                         
  16   1  12          3.33         -0.04         4.54 o                         
  17   1  12          0.67          1.19         4.83 o                         
  18   1  12         33.48         41.90         5.74 o                         
   0   2  12       2948.54       2857.22        37.57 o                         
   1   2  12       1104.26       1195.83        11.74 o                         
   2   2  12       1141.66       1129.47         9.75 o                         
   3   2  12       1214.95       1254.91        11.72 o                         
   4   2  12       1913.89       1832.04        18.28 o                         
   5   2  12       1146.04       1142.48        11.75 o                         
   6   2  12        128.11        120.62         2.96 o                         
   7   2  12        178.17        177.19         3.28 o                         
   8   2  12        561.88        580.45         7.56 o                         
   9   2  12       1504.48       1397.70        14.52 o                         
  10   2  12        106.64        115.09         3.74 o                         
  11   2  12        310.46        275.24         6.22 o                         
  12   2  12         60.25         56.80         3.69 o                         
  13   2  12          9.54          6.55         3.40 o                         
  14   2  12         13.88         18.02         4.06 o                         
  15   2  12          1.24          9.53         4.93 o                         
  16   2  12          4.22         -2.27         4.29 o                         
  17   2  12          0.65          0.32         5.24 o                         
  18   2  12         16.73         18.77         9.92 o                         
   1   3  12        295.41        323.30         4.26 o                         
   2   3  12        153.05        146.23         2.45 o                         
   3   3  12       1876.18       1952.95        19.38 o                         
   4   3  12         67.02         58.91         2.64 o                         
   5   3  12        332.27        341.33         4.24 o                         
   6   3  12          2.75          2.92         1.75 o                         
   7   3  12         50.06         47.64         2.28 o                         
   8   3  12         23.56         23.67         2.38 o                         
   9   3  12        303.83        317.12         6.18 o                         
  10   3  12        256.87        276.74         6.57 o                         
  11   3  12        161.91        153.10         5.65 o                         
  12   3  12        222.95        240.88         6.18 o                         
  13   3  12        243.16        251.04         6.82 o                         
  14   3  12         99.24         90.36         4.08 o                         
  15   3  12         24.83         21.93         3.72 o                         
  16   3  12          0.96          0.52         5.69 o                         
  17   3  12          0.16         -2.74         4.78 o                         
   0   4  12       1091.57       1047.95        15.53 o                         
   1   4  12        104.04         96.32         2.59 o                         
   2   4  12         72.55         61.57         2.59 o                         
   3   4  12         28.65         33.28         2.37 o                         
   4   4  12        202.70        206.32         4.45 o                         
   5   4  12         71.37         68.23         3.12 o                         
   6   4  12         78.03         85.05         3.17 o                         
   7   4  12         35.23         40.41         2.29 o                         
   8   4  12        299.61        259.19         5.12 o                         
   9   4  12        196.67        157.94         6.10 o                         
  10   4  12        139.75        146.33         5.68 o                         
  11   4  12        148.04        145.25         7.35 o                         
  12   4  12         12.39         14.77         3.68 o                         
  13   4  12         49.45         55.00         4.88 o                         
  14   4  12          2.06          4.12         4.65 o                         
  15   4  12          2.61          0.00         4.71 o                         
  16   4  12          1.41          3.59         6.91 o                         
   1   5  12         93.44        102.28         4.99 o                         
   2   5  12          0.56          0.39         2.08 o                         
   3   5  12         17.22         18.01         2.45 o                         
   4   5  12          4.02         -0.82         3.11 o                         
   5   5  12         44.83         58.14         4.59 o                         
   6   5  12         25.44         27.46         4.41 o                         
   7   5  12         34.25         37.04         3.04 o                         
   8   5  12         32.11         37.93         3.32 o                         
   9   5  12          5.04          8.22         2.86 o                         
  10   5  12         59.78         56.46         6.39 o                         
  11   5  12          3.01          6.06         3.78 o                         
  12   5  12         57.63         51.89         7.71 o                         
  13   5  12         44.41         43.93         4.67 o                         
  14   5  12          3.82          6.53         4.65 o                         
   0   6  12          0.49         -2.96         5.27 o                         
   1   6  12         17.60         15.82         3.71 o                         
   2   6  12         37.73         29.68         3.66 o                         
   3   6  12          2.25          5.46         3.52 o                         
   4   6  12         32.81         39.07         3.05 o                         
   5   6  12         24.58         20.03         3.82 o                         
   6   6  12         43.30         54.55         5.16 o                         
   7   6  12         12.91         21.65         4.11 o                         
   8   6  12         21.58         25.40         4.15 o                         
   9   6  12         89.83         92.74         6.46 o                         
  10   6  12         28.84         28.11         4.94 o                         
  11   6  12          3.40          4.86         5.42 o                         
   1   7  12          0.67          0.10         3.46 o                         
   2   7  12          4.89          9.11         6.67 o                         
   3   7  12          0.89         -1.38         3.95 o                         
   4   7  12         59.22         47.61         4.31 o                         
   5   7  12          2.22          5.03         3.54 o                         
   6   7  12         26.94         29.76         4.61 o                         
   7   7  12          3.73         -1.46         4.16 o                         
   2   0  13         43.33         55.30         3.66 o                         
   4   0  13        295.76        271.15         7.85 o                         
   6   0  13       3083.88       3010.32        43.43 o                         
   8   0  13        686.14        666.95        10.63 o                         
  10   0  13        182.84        184.46         5.80 o                         
  12   0  13        118.56        189.43        11.42 o                         
  14   0  13          0.59         18.92         6.56 o                         
  16   0  13         23.80         41.35        12.82 o                         
  18   0  13         16.96         11.42         7.31 o                         
   0   1  13         23.96         34.53         1.62 o                         
   1   1  13        748.75        799.67         6.80 o                         
   2   1  13        530.67        563.23         5.40 o                         
   3   1  13        172.13        132.82         2.43 o                         
   4   1  13        698.18        766.46         8.18 o                         
   5   1  13       2103.97       2258.64        23.08 o                         
   6   1  13         69.10         75.77         2.19 o                         
   7   1  13         53.73         69.64         2.29 o                         
   8   1  13        319.23        328.87         4.95 o                         
   9   1  13         21.57         23.86         2.25 o                         
  10   1  13        313.73        300.76         5.25 o                         
  11   1  13         20.93         13.56         3.43 o                         
  12   1  13        148.55        144.05         6.74 o                         
  13   1  13        637.15        567.55        10.32 o                         
  14   1  13        128.02        146.55         6.09 o                         
  15   1  13         81.17        101.54         6.21 o                         
  16   1  13         16.46         35.81         6.76 o                         
  17   1  13         11.12          9.27         5.11 o                         
  18   1  13          1.74          1.42         5.10 o                         
   1   2  13        540.48        529.12         5.68 o                         
   2   2  13        287.68        278.91         3.14 o                         
   3   2  13       1067.33       1109.44        10.98 o                         
   4   2  13        157.16        184.10         3.11 o                         
   5   2  13        105.62        103.53         2.72 o                         
   6   2  13        458.76        491.20         5.50 o                         
   7   2  13         81.04         80.42         2.10 o                         
   8   2  13        872.93        832.15         9.29 o                         
   9   2  13        117.62        123.87         3.52 o                         
  10   2  13        284.28        279.81         6.25 o                         
  11   2  13        207.26        203.50         5.05 o                         
  12   2  13         13.71         28.38         3.34 o                         
  13   2  13         13.30         21.14         3.49 o                         
  14   2  13         31.19         28.68         4.41 o                         
  15   2  13         45.48         47.84         4.41 o                         
  16   2  13          2.27         -5.56         5.56 o                         
  17   2  13          9.34          9.56         5.33 o                         
  18   2  13          5.10          6.00         6.62 o                         
   0   3  13        100.19         95.44         3.09 o                         
   1   3  13        216.87        203.31         3.34 o                         
   2   3  13        125.77        150.09         2.77 o                         
   3   3  13        164.47        175.00         2.99 o                         
   4   3  13        364.92        347.20         4.79 o                         
   5   3  13        213.74        243.93         3.56 o                         
   6   3  13         49.10         53.36         2.21 o                         
   7   3  13        475.16        463.81         6.06 o                         
   8   3  13         68.11         80.00         3.71 o                         
   9   3  13         43.50         51.54         3.01 o                         
  10   3  13        221.98        236.85         6.17 o                         
  11   3  13         47.30         76.21         5.04 o                         
  12   3  13          4.11         26.23         3.17 o                         
  13   3  13         94.87        117.76         4.90 o                         
  14   3  13         56.86         60.13         3.63 o                         
  15   3  13          7.78          7.23         3.55 o                         
  16   3  13          5.14          4.05         3.61 o                         
  17   3  13          1.91         -1.64         6.73 o                         
   1   4  13         18.02         18.80         1.77 o                         
   2   4  13        154.97        150.80         3.29 o                         
   3   4  13        170.41        163.85         3.90 o                         
   4   4  13        105.37        106.08         3.65 o                         
   5   4  13          4.86         -2.20         2.20 o                         
   6   4  13        140.43        137.31         4.16 o                         
   7   4  13         13.74         13.76         1.93 o                         
   8   4  13          0.37         -1.51         2.51 o                         
   9   4  13         99.82         95.30         3.46 o                         
  10   4  13         54.24         70.64         4.07 o                         
  11   4  13        293.62        293.16         7.14 o                         
  12   4  13         38.32         38.29         3.91 o                         
  13   4  13         57.71         59.44         6.39 o                         
  14   4  13         15.48         13.89         4.55 o                         
  15   4  13         21.35          5.14         5.24 o                         
   0   5  13        126.84        112.31         5.75 o                         
   1   5  13         93.30         94.38         3.80 o                         
   2   5  13         57.31         56.71         2.90 o                         
   3   5  13         28.17         31.87         2.66 o                         
   4   5  13          3.74          2.22         3.45 o                         
   5   5  13        296.95        286.59         7.14 o                         
   6   5  13          8.17          9.18         4.59 o                         
   7   5  13         25.09         21.69         4.78 o                         
   8   5  13         28.63         31.98         3.43 o                         
   9   5  13          3.64          5.73         3.02 o                         
  10   5  13        192.30        166.39         8.02 o                         
  11   5  13          7.34          7.35         3.17 o                         
  12   5  13         44.11         57.82         7.74 o                         
  13   5  13         35.81         42.11         5.81 o                         
   1   6  13         41.65         37.84         3.58 o                         
   2   6  13         10.13         10.89         3.45 o                         
   3   6  13         98.03         94.11         3.55 o                         
   4   6  13         42.52         41.27         3.24 o                         
   5   6  13         21.22         23.32         3.66 o                         
   6   6  13         58.46         65.61         4.30 o                         
   7   6  13         31.63         43.61         4.54 o                         
   8   6  13          1.21         -1.22         3.84 o                         
   9   6  13          6.63         10.99         4.45 o                         
  10   6  13         16.76         14.20         4.73 o                         
  11   6  13          2.56          5.01         4.92 o                         
   0   7  13          7.15          6.30         4.83 o                         
   1   7  13          0.42          5.86         3.33 o                         
   2   7  13         16.03         10.46         3.49 o                         
   3   7  13          1.89          4.30         3.36 o                         
   4   7  13         16.64         21.38         4.18 o                         
   5   7  13          9.44          8.65         4.32 o                         
   6   7  13         20.37         17.49         4.49 o                         
   0   0  14        172.62        153.73         9.54 o                         
   2   0  14       9721.52       9973.04       181.14 o                         
   4   0  14        245.51        322.47         5.82 o                         
   6   0  14       7212.57       7500.12        96.34 o                         
   8   0  14        479.26        437.22         7.65 o                         
  10   0  14        197.14        189.54         6.61 o                         
  12   0  14        506.71        538.97        17.43 o                         
  14   0  14        130.32        140.21        10.25 o                         
  16   0  14        166.75        160.62        10.14 o                         
  18   0  14          0.45         -3.92         7.12 o                         
   1   1  14       1268.94       1308.31        11.11 o                         
   2   1  14       1361.54       1476.06        12.90 o                         
   3   1  14        193.03        174.55         3.14 o                         
   4   1  14       1030.14       1116.20        10.96 o                         
   5   1  14        183.59        190.96         3.25 o                         
   6   1  14         91.55         88.52         2.41 o                         
   7   1  14        211.23        222.13         3.64 o                         
   8   1  14        298.66        295.27         4.61 o                         
   9   1  14          7.18          5.93         2.34 o                         
  10   1  14        465.24        451.31         7.68 o                         
  11   1  14        342.80        342.16         6.65 o                         
  12   1  14        263.36        269.78         8.72 o                         
  13   1  14         22.67         34.42         4.01 o                         
  14   1  14         64.97         74.80         4.96 o                         
  15   1  14          3.00         -1.97         4.68 o                         
  16   1  14         11.22          5.41         4.64 o                         
  17   1  14         25.21         21.39         5.23 o                         
  18   1  14         14.63         16.27         5.18 o                         
   0   2  14        609.07        684.11        14.08 o
[truncated: 135,921 more chars]
