# Supplementary material for: Synthesis and structure of 4-hy­droxy-N-iso­propyl­tryptamine (4-HO-NiPT) and its precursors
Source: Acta Crystallogr E Crystallogr Commun. 2023 Mar 10;79(Pt 4):280–6. doi: 10.1107/S2056989023002098 (PMC10088304; doi:10.1107/S2056989023002098)
Supplement: Supplementary file 4 [file e-79-00280-3asup4.hkl]

data_3a 
_shelx_title ' umd2790g_a.res in P-1'                                           
_shelx_refln_list_code          4                                               
_shelx_F_calc_maximum      180.12                                               
_exptl_crystal_F_000       736.00                                               
_reflns_d_resolution_high  0.8169                                               
                                                                                
loop_                                                                           
 _space_group_symop_operation_xyz                                               
 'x, y, z'                                                                      
 '-x, -y, -z'                                                                   
                                                                                
_cell_length_a    10.1895                                                       
_cell_length_b    10.9117                                                       
_cell_length_c    17.6887                                                       
_cell_angle_alpha  86.798                                                       
_cell_angle_beta   79.340                                                       
_cell_angle_gamma  87.587                                                       
                                                                                
_shelx_F_squared_multiplier     1.000                                           
                                                                                
loop_                                                                           
 _refln_index_h                                                                 
 _refln_index_k                                                                 
 _refln_index_l                                                                 
 _refln_F_squared_calc                                                          
 _refln_F_squared_meas                                                          
 _refln_F_squared_sigma                                                         
 _refln_observed_status                                                         
   2   0   0      17030.49      16549.19       241.41 o                         
   3   0   0       5060.27       5315.14       105.41 o                         
   4   0   0         93.07         99.49         2.31 o                         
   5   0   0         84.07         66.55         3.24 o                         
   6   0   0         13.95         19.01         2.44 o                         
   7   0   0         20.55         16.29         1.70 o                         
   8   0   0         28.99         25.82         2.19 o                         
   9   0   0          3.02         -2.07         2.07 o                         
  10   0   0          1.07         -1.59         2.02 o                         
  11   0   0          7.69          7.74         4.82 o                         
  12   0   0         31.35         35.67         4.43 o                         
 -12   1   0          0.37          0.07         3.30 o                         
 -11   1   0          3.67          4.37         2.18 o                         
 -10   1   0         23.71         18.65         2.39 o                         
  -9   1   0         85.49         79.62         2.96 o                         
  -8   1   0          0.91         -0.40         1.72 o                         
  -7   1   0         63.61         52.20         2.99 o                         
  -6   1   0        174.75        148.45         4.74 o                         
  -5   1   0        580.79        612.20        13.10 o                         
  -4   1   0        187.39        167.95         4.61 o                         
  -3   1   0      10194.87      10101.79       169.44 o                         
  -2   1   0       7501.40       7377.50       121.43 o                         
  -1   1   0        279.69        286.45         3.73 o                         
   1   1   0        573.57        373.40        17.26 o                         
   2   1   0        295.13        245.26         3.08 o                         
   3   1   0        322.00        314.27         3.76 o                         
   4   1   0       2065.14       2072.44        17.99 o                         
   5   1   0        100.77         91.61         2.15 o                         
   6   1   0        112.57        128.98         2.92 o                         
   7   1   0        244.53        268.27         3.92 o                         
   8   1   0        150.99        145.84         3.61 o                         
   9   1   0         39.91         44.18         3.02 o                         
  10   1   0          6.87          6.55         2.99 o                         
  11   1   0        143.90        160.87         5.79 o                         
  12   1   0          0.08         -2.29         3.80 o                         
 -12   2   0          8.55          4.98         3.18 o                         
 -11   2   0          0.04         -0.05         2.36 o                         
 -10   2   0         55.15         55.72         3.13 o                         
  -9   2   0         46.78         44.92         4.19 o                         
  -8   2   0          2.60          2.76         2.06 o                         
  -7   2   0         51.49         54.93         2.48 o                         
  -6   2   0         79.61         73.36         2.73 o                         
  -5   2   0        598.18        558.85         7.10 o                         
  -4   2   0          8.20          5.73         1.33 o                         
  -3   2   0         14.13          6.78         1.25 o                         
  -2   2   0        672.78        711.24         5.97 o                         
  -1   2   0        539.71        576.76         4.45 o                         
   1   2   0        448.77        367.52         2.83 o                         
   2   2   0       1115.79       1046.17         6.82 o                         
   3   2   0        689.77        686.58         6.26 o                         
   4   2   0        804.20        815.86         8.11 o                         
   5   2   0         61.79         45.14         2.87 o                         
   6   2   0          9.51          9.03         1.83 o                         
   7   2   0          1.96          4.02         1.83 o                         
   8   2   0         89.67         86.70         3.80 o                         
   9   2   0          2.68          3.42         2.63 o                         
  10   2   0          9.79          6.71         3.03 o                         
  11   2   0          1.30         -2.83         2.83 o                         
  12   2   0         17.68         14.55         3.41 o                         
 -11   3   0          0.00         -2.89         2.89 o                         
 -10   3   0          9.43          8.25         2.56 o                         
  -9   3   0          2.82          4.53         2.42 o                         
  -8   3   0        262.70        275.99         6.95 o                         
  -7   3   0          6.57          5.38         1.84 o                         
  -6   3   0        912.36        863.77         8.97 o                         
  -5   3   0          4.59          0.08         1.31 o                         
  -4   3   0          2.43          4.47         1.64 o                         
  -3   3   0       1359.60       1397.47        12.48 o                         
  -2   3   0       1469.97       1451.47        11.58 o                         
  -1   3   0       4374.40       4619.90       102.26 o                         
   0   3   0        724.61        679.67         5.47 o                         
   1   3   0       7664.80       7938.78       117.93 o                         
   2   3   0        154.21        154.30         1.59 o                         
   3   3   0        761.99        748.24         5.65 o                         
   4   3   0         76.25         80.77         2.71 o                         
   5   3   0         26.48         20.79         2.62 o                         
   6   3   0        163.89        176.01         3.76 o                         
   7   3   0          0.06         -1.58         1.82 o                         
   8   3   0         51.18         48.03         2.82 o                         
   9   3   0         50.95         53.42         3.43 o                         
  10   3   0          0.32         -2.28         2.28 o                         
  11   3   0          0.23          1.62         2.91 o                         
 -11   4   0         26.20         28.64         3.17 o                         
 -10   4   0          0.50         -2.68         2.68 o                         
  -9   4   0         68.92         66.33         4.10 o                         
  -8   4   0          3.70          3.27         2.02 o                         
  -7   4   0        604.55        577.38         7.17 o                         
  -6   4   0          3.16          1.79         1.54 o                         
  -5   4   0       1184.62       1172.35        10.32 o                         
  -4   4   0        400.88        395.01         4.02 o                         
  -3   4   0        132.65        143.70         2.40 o                         
  -2   4   0         77.88         58.14         1.72 o                         
  -1   4   0        355.45        374.04         2.71 o                         
   0   4   0       1705.50       1845.85        13.70 o                         
   1   4   0         30.40         29.86         0.80 o                         
   2   4   0        144.14        145.65         1.72 o                         
   3   4   0       2011.73       2122.19        13.02 o                         
   4   4   0         65.07         59.04         2.18 o                         
   5   4   0          3.95          1.74         1.15 o                         
   6   4   0        181.43        176.04         3.53 o                         
   7   4   0         38.74         35.71         2.41 o                         
   8   4   0         80.35         89.45         4.17 o                         
   9   4   0          5.44          1.42         3.66 o                         
  10   4   0         30.59         34.73         3.51 o                         
  11   4   0          2.74          0.48         2.99 o                         
 -11   5   0          1.19          0.19         3.03 o                         
 -10   5   0          4.36         -0.03         3.13 o                         
  -9   5   0         34.85         35.99         3.13 o                         
  -8   5   0        120.26        123.01         8.21 o                         
  -7   5   0          0.10         -2.12         2.12 o                         
  -6   5   0          0.03         -1.22         1.45 o                         
  -5   5   0          1.39         -1.57         1.57 o                         
  -4   5   0        161.01        154.99         2.54 o                         
  -3   5   0          6.48          1.57         0.85 o                         
  -2   5   0        131.61        133.86         1.88 o                         
  -1   5   0       1683.71       1667.13        11.01 o                         
   0   5   0         36.73         27.32         1.47 o                         
   1   5   0       2442.93       2812.22        15.54 o                         
   2   5   0        565.86        600.77         4.53 o                         
   3   5   0        605.00        605.38         4.46 o                         
   4   5   0        149.26        111.87         2.23 o                         
   5   5   0         26.92         27.82         1.67 o                         
   6   5   0        101.37        101.73         2.85 o                         
   7   5   0         26.23         26.07         2.29 o                         
   8   5   0        438.53        451.65         9.22 o                         
   9   5   0        341.09        374.93         7.51 o                         
  10   5   0         10.72         18.79         3.10 o                         
  11   5   0        167.05        187.76         6.09 o                         
 -10   6   0          4.64          4.67         2.68 o                         
  -9   6   0          3.06          4.41         2.28 o                         
  -8   6   0         14.69         13.19         2.39 o                         
  -7   6   0         67.54         70.98         3.19 o                         
  -6   6   0          1.59          1.92         1.82 o                         
  -5   6   0          0.13         -1.16         1.16 o                         
  -4   6   0        141.64        148.04         2.54 o                         
  -3   6   0          4.39          3.41         0.95 o                         
  -2   6   0          9.29          6.57         0.64 o                         
  -1   6   0        117.61        122.28         2.57 o                         
   0   6   0        213.63        249.37         4.17 o                         
   1   6   0        158.09        166.34         1.66 o                         
   2   6   0          3.88          0.87         0.80 o                         
   3   6   0        286.66        302.57         2.78 o                         
   4   6   0         41.42         38.40         1.42 o                         
   5   6   0        395.15        394.99         4.26 o                         
   6   6   0          0.56          2.22         1.65 o                         
   7   6   0       1199.44       1242.87        11.78 o                         
   8   6   0         16.14         17.70         2.94 o                         
   9   6   0         21.35         20.67         2.68 o                         
  10   6   0         50.18         39.90         3.56 o                         
  11   6   0          4.22         -0.87         3.23 o                         
 -10   7   0          5.95          5.57         2.36 o                         
  -9   7   0          3.09          5.31         2.41 o                         
  -8   7   0          5.65          3.47         2.19 o                         
  -7   7   0        100.95        110.95         4.05 o                         
  -6   7   0        155.44        156.13         3.75 o                         
  -5   7   0         19.89         21.41         1.58 o                         
  -4   7   0         22.85         24.25         1.37 o                         
  -3   7   0        371.21        408.61         3.76 o                         
  -2   7   0         32.04         33.51         2.29 o                         
  -1   7   0        272.54        295.24         4.03 o                         
   0   7   0         91.65         98.71         2.62 o                         
   1   7   0        655.37        722.28         7.26 o                         
   2   7   0        459.96        472.12         3.86 o                         
   3   7   0         62.90         59.71         1.58 o                         
   4   7   0        489.95        492.30         4.39 o                         
   5   7   0          4.77         -1.04         1.82 o                         
   6   7   0         18.92         17.76         1.72 o                         
   7   7   0         10.79          5.63         1.73 o                         
   8   7   0         57.49         59.04         3.24 o                         
   9   7   0         28.78         34.77         3.57 o                         
  10   7   0          7.39          7.57         3.45 o                         
  -9   8   0         13.39         10.30         2.42 o                         
  -8   8   0         12.13         13.22         2.60 o                         
  -7   8   0          0.45         -0.66         2.02 o                         
  -6   8   0        198.31        201.66         4.45 o                         
  -5   8   0          0.11          0.54         1.38 o                         
  -4   8   0          8.55          9.74         1.87 o                         
  -3   8   0        102.00        103.41         1.87 o                         
  -2   8   0        247.77        224.75         4.60 o                         
  -1   8   0         13.26         18.39         1.78 o                         
   0   8   0          6.99          7.97         1.53 o                         
   1   8   0         85.30         75.63         2.75 o                         
   2   8   0         78.91         77.21         1.39 o                         
   3   8   0        219.25        207.25         2.94 o                         
   4   8   0          5.78          3.13         1.09 o                         
   5   8   0         75.32         76.08         3.57 o                         
   6   8   0         27.93         26.46         1.89 o                         
   7   8   0        110.36        105.36         3.62 o                         
   8   8   0         19.28         19.98         2.01 o                         
   9   8   0          9.91          6.67         2.56 o                         
  10   8   0         25.73         31.58         3.67 o                         
  -8   9   0         58.93         62.72         2.77 o                         
  -7   9   0          6.00          5.17         2.00 o                         
  -6   9   0         11.86          8.33         2.01 o                         
  -5   9   0        192.12        173.68         3.97 o                         
  -4   9   0          0.95         -0.97         0.97 o                         
  -3   9   0         19.92         23.74         5.82 o                         
  -2   9   0         55.90         63.16         4.11 o                         
  -1   9   0        624.14        627.01        14.85 o                         
   0   9   0          0.27         -2.17         2.17 o                         
   1   9   0          9.59         14.22         2.02 o                         
   2   9   0         43.18         31.62         3.04 o                         
   3   9   0         20.21         15.59         1.00 o                         
   4   9   0        659.38        607.43         6.54 o                         
   5   9   0         15.97         14.84         1.57 o                         
   6   9   0         66.27         71.40         3.44 o                         
   7   9   0         32.16         44.13         2.55 o                         
   8   9   0          3.14          2.93         1.84 o                         
   9   9   0          7.54          8.46         2.67 o                         
  -7  10   0          0.06         -1.69         1.69 o                         
  -6  10   0         34.62         26.27         2.40 o                         
  -5  10   0          0.27          2.37         1.10 o                         
  -4  10   0        696.39        704.35        14.89 o                         
  -3  10   0         14.72         20.76         4.18 o                         
  -2  10   0         17.85         25.58         3.51 o                         
  -1  10   0          0.14          0.88         2.98 o                         
   0  10   0        270.75        295.92        10.84 o                         
   1  10   0        269.21        271.21        13.09 o                         
   2  10   0         13.23         15.73         3.53 o                         
   3  10   0        246.76        251.42         4.29 o                         
   4  10   0          0.09         -0.81         0.95 o                         
   5  10   0         16.20         16.41         1.43 o                         
   6  10   0         45.15         52.43         2.41 o                         
   7  10   0          3.60          2.88         1.67 o                         
   8  10   0         17.91         18.51         2.12 o                         
  -6  11   0          5.92          5.49         1.61 o                         
  -5  11   0         40.63         46.16         4.96 o                         
  -4  11   0         22.76         14.50         4.05 o                         
  -3  11   0         32.83         30.13         4.50 o                         
  -2  11   0         89.70         87.47         6.37 o                         
  -1  11   0         15.07         17.29         5.43 o                         
   0  11   0         97.77        121.16         6.08 o                         
   1  11   0         50.03         48.02         3.88 o                         
   2  11   0          0.01         -0.38         3.19 o                         
   3  11   0         13.63          7.21         3.53 o                         
   4  11   0          0.29         -0.48         1.75 o                         
   5  11   0         15.00         13.35         1.49 o                         
   6  11   0          5.51          4.43         1.13 o                         
   7  11   0         24.25         29.90         2.12 o                         
  -4  12   0          6.61         11.59         5.27 o                         
  -3  12   0         81.09         92.77         6.99 o                         
  -2  12   0         65.76         79.72        15.34 o                         
  -1  12   0         42.90         47.52         5.14 o                         
   0  12   0         17.27         27.64         5.18 o                         
   1  12   0          7.39          6.22         4.91 o                         
   2  12   0          6.02          7.31         4.47 o                         
   3  12   0          2.09         -1.42         4.31 o                         
   4  12   0          2.30         -1.89         7.03 o                         
   5  12   0          8.49          3.10         2.46 o                         
  -2  13   0         42.56         36.22        10.39 o                         
  -1  13   0         29.18         27.26         5.27 o                         
   0  13   0          0.01         -2.31         3.53 o                         
   1  13   0          0.85         -0.75         3.48 o                         
   2  13   0         74.41         53.36         6.39 o                         
   3  13   0          0.01         -1.28         6.39 o                         
  -2 -13   1          1.81          3.39         4.63 o                         
  -1 -13   1          1.72         -3.74         4.63 o                         
   0 -13   1          0.63         -1.31         3.83 o                         
   1 -13   1         49.89         45.71        13.26 o                         
   2 -13   1         21.64         36.75         8.31 o                         
  -5 -12   1          4.49          4.49         2.11 o                         
  -4 -12   1          8.16          7.96         6.87 o                         
  -3 -12   1         18.78         19.81         5.75 o                         
  -2 -12   1         11.06          8.37         4.47 o                         
  -1 -12   1          0.29         -2.90         2.90 o                         
   0 -12   1          0.24         -3.02         3.02 o                         
   1 -12   1         53.49         29.40         5.75 o                         
   2 -12   1         34.73         28.43         4.83 o                         
   3 -12   1         10.86         11.12         4.45 o                         
   4 -12   1          8.90          7.99         4.22 o                         
  -7 -11   1          4.09          5.23         1.58 o                         
  -6 -11   1          5.93          7.00         1.68 o                         
  -5 -11   1          1.72          1.83         1.17 o                         
  -4 -11   1         20.64         25.09         2.22 o                         
  -3 -11   1          0.01         -0.92         3.37 o                         
  -2 -11   1         11.03         10.95         3.68 o                         
  -1 -11   1         48.98         44.55         3.75 o                         
   0 -11   1         37.02         24.97         4.98 o                         
   1 -11   1         99.51         92.64         7.19 o                         
   2 -11   1          2.90          7.92         4.07 o                         
   3 -11   1         34.81         36.43         4.96 o                         
   4 -11   1          4.70          3.62         3.91 o                         
   5 -11   1          6.26          4.90         2.21 o                         
   6 -11   1         34.28         44.39         2.00 o                         
  -8 -10   1          0.88          1.78         1.95 o                         
  -7 -10   1          4.70          3.76         1.92 o                         
  -6 -10   1         22.53         29.29         2.41 o                         
  -5 -10   1          2.71          3.39         1.45 o                         
  -4 -10   1         26.27         32.75         1.60 o                         
  -3 -10   1         19.22         14.55         0.95 o                         
  -2 -10   1         11.68         11.55         3.13 o                         
  -1 -10   1         60.08         48.14         6.68 o                         
   0 -10   1          1.78          1.88         3.15 o                         
   1 -10   1          0.36          0.43         3.45 o                         
   2 -10   1        112.56        112.78         7.34 o                         
   3 -10   1        127.09        163.78         9.57 o                         
   4 -10   1        203.33        203.44         3.43 o                         
   5 -10   1        164.92        175.68         2.90 o                         
   6 -10   1          5.94          4.09         1.89 o                         
   7 -10   1         51.47         60.73         2.99 o                         
  -9  -9   1          3.08          3.79         2.33 o                         
  -8  -9   1         12.03         12.46         2.15 o                         
  -7  -9   1         23.08         26.90         2.15 o                         
  -6  -9   1         16.39         15.66         1.94 o                         
  -5  -9   1         62.29         59.18         2.20 o                         
  -4  -9   1         53.35         52.39         1.98 o                         
  -3  -9   1         19.50         20.16         1.11 o                         
  -2  -9   1          0.11          0.82         2.05 o                         
  -1  -9   1          0.76         -0.45         1.85 o                         
   0  -9   1         76.91         74.96         4.26 o                         
   1  -9   1        110.23        123.05         6.02 o                         
   2  -9   1        578.23        575.72        13.28 o                         
   3  -9   1         22.68         26.65         4.67 o                         
   4  -9   1          5.62          0.44         1.04 o                         
   5  -9   1         57.97         52.46         3.60 o                         
   6  -9   1          0.07         -1.31         1.51 o                         
   7  -9   1         11.63          8.84         2.29 o                         
   8  -9   1          3.58          0.15         1.90 o                         
  -9  -8   1          0.47          1.28         2.41 o                         
  -8  -8   1         16.91         16.47         2.07 o                         
  -7  -8   1         52.34         51.26         3.05 o                         
  -6  -8   1         16.73         16.08         1.75 o                         
  -5  -8   1         13.63          9.15         1.48 o                         
  -4  -8   1         28.54         30.80         1.40 o                         
  -3  -8   1         47.58         48.76         2.17 o                         
  -2  -8   1        296.54        305.68         2.88 o                         
  -1  -8   1         32.24         26.94         2.07 o                         
   0  -8   1        170.11        164.00         3.90 o                         
   1  -8   1        177.28        175.51         3.68 o                         
   2  -8   1         26.89         28.55         3.27 o                         
   3  -8   1        424.87        402.61         3.90 o                         
   4  -8   1          2.33          2.96         1.29 o                         
   5  -8   1        217.14        211.50         3.65 o                         
   6  -8   1          4.71         -1.65         2.46 o                         
   7  -8   1         64.28         62.96         5.37 o                         
   8  -8   1         26.84         21.66         2.27 o                         
   9  -8   1          0.40         -1.12         2.35 o                         
 -10  -7   1         33.09         26.96         5.02 o                         
  -9  -7   1          7.96          7.73         2.75 o                         
  -8  -7   1        136.39        144.86         4.36 o                         
  -7  -7   1        112.26        105.09         3.47 o                         
  -6  -7   1         17.85         19.12         1.85 o                         
  -5  -7   1         14.03         15.81         1.68 o                         
  -4  -7   1          1.98         -0.09         1.08 o                         
  -3  -7   1        718.45        702.89         5.50 o                         
  -2  -7   1         20.15         18.15         0.92 o                         
  -1  -7   1         52.61         59.99         1.60 o                         
   0  -7   1          0.05          1.24         1.37 o                         
   1  -7   1        297.38        313.56         4.15 o                         
   2  -7   1       1277.05       1255.17         8.31 o                         
   3  -7   1        184.02        196.74         2.54 o                         
   4  -7   1        547.55        593.30         6.41 o                         
   5  -7   1         34.22         25.93         1.69 o                         
   6  -7   1          5.32          1.73         1.63 o                         
   7  -7   1          9.17          9.07         1.90 o                         
   8  -7   1         35.47         34.13         2.86 o                         
   9  -7   1        138.28        141.17         4.50 o                         
  10  -7   1          0.88         -1.42         2.35 o                         
 -10  -6   1          7.23          2.52         2.67 o                         
  -9  -6   1         17.95         13.72         2.54 o                         
  -8  -6   1         58.58         57.76         3.34 o                         
  -7  -6   1         49.44         47.44         2.43 o                         
  -6  -6   1        207.78        189.79         5.41 o                         
  -5  -6   1        113.89        105.45         2.63 o                         
  -4  -6   1         73.08         85.91         2.15 o                         
  -3  -6   1        170.75        169.73         2.21 o                         
  -2  -6   1       2090.41       2065.96        14.50 o                         
  -1  -6   1        270.64        289.72         2.38 o                         
   0  -6   1        388.33        453.65         5.11 o                         
   1  -6   1       1807.08       1908.67        15.91 o                         
   2  -6   1         36.72         42.35         1.17 o                         
   3  -6   1          4.30          7.71         1.00 o                         
   4  -6   1         42.63         42.12         1.79 o                         
   5  -6   1         43.01         48.78         1.98 o                         
   6  -6   1        331.62        321.27         5.42 o                         
   7  -6   1         48.43         49.40         2.45 o                         
   9  -6   1          0.74         -1.36         2.26 o                         
  10  -6   1          5.68          6.79         2.44 o                         
 -11  -5   1          2.42          6.56         2.95 o                         
 -10  -5   1         11.64          7.25         3.28 o                         
  -9  -5   1         45.45         53.13         3.97 o                         
  -8  -5   1        198.94        223.02         6.46 o                         
  -7  -5   1        183.97        189.29         4.35 o                         
  -6  -5   1          9.61          7.40         1.54 o                         
  -5  -5   1       1426.42       1428.47        12.41 o                         
  -4  -5   1         13.39         12.65         1.11 o                         
  -3  -5   1        676.82        747.11         5.57 o                         
  -2  -5   1        131.39        173.72         1.99 o                         
  -1  -5   1        366.28        325.77         2.62 o                         
   0  -5   1        342.64        312.18         2.34 o                         
   1  -5   1        152.42        149.90         1.68 o                         
   2  -5   1        100.38         87.01         2.20 o                         
   3  -5   1          1.24         -0.05         0.82 o                         
   4  -5   1        630.71        636.08         6.94 o                         
   5  -5   1        132.06        125.67         3.09 o                         
   6  -5   1        233.51        225.07         3.73 o                         
   7  -5   1         44.37         35.23         2.63 o                         
   8  -5   1          3.05          1.58         2.21 o                         
   9  -5   1          1.37          0.92         2.50 o                         
  10  -5   1         33.84         35.40         3.63 o                         
  11  -5   1          1.78          7.63         3.06 o                         
 -11  -4   1          2.53          4.34         3.22 o                         
 -10  -4   1          6.22         14.54         3.18 o                         
  -9  -4   1          2.27          6.71         2.89 o                         
  -8  -4   1         57.93         54.50         3.51 o                         
  -7  -4   1         13.49         10.53         1.90 o                         
  -6  -4   1         14.67         14.21         1.57 o                         
  -5  -4   1          1.63         -1.16         1.16 o                         
  -4  -4   1       2781.62       2821.12        20.93 o                         
  -3  -4   1       1586.64       1705.88        11.98 o                         
  -2  -4   1        106.17         99.09         1.63 o                         
  -1  -4   1       2422.70       2450.01        14.88 o                         
   0  -4   1        499.28        522.37         3.35 o                         
   1  -4   1       2558.05       2620.43        16.70 o                         
   2  -4   1         10.22          4.42         0.79 o                         
   3  -4   1        184.12        152.62         2.24 o                         
   4  -4   1        730.52        692.13         8.03 o                         
   5  -4   1        549.62        580.51         7.27 o                         
   6  -4   1        311.78        322.99         5.32 o                         
   7  -4   1          8.65          8.15         1.95 o                         
   8  -4   1          0.26         -2.29         2.29 o                         
   9  -4   1         16.93         13.60         3.13 o                         
  10  -4   1         44.56         41.62         5.26 o                         
  11  -4   1         37.48         40.06         3.62 o                         
 -11  -3   1          5.83         10.93         3.13 o                         
 -10  -3   1         24.01         27.27         3.31 o                         
  -9  -3   1          0.05          2.40         2.55 o                         
  -8  -3   1        114.78         93.82         4.23 o                         
  -7  -3   1          3.97          1.67         1.84 o                         
  -6  -3   1         91.01         81.80         2.93 o                         
  -5  -3   1          0.55          0.00         1.43 o                         
  -4  -3   1         15.07         11.12         2.17 o                         
  -3  -3   1        264.58        258.37         2.59 o                         
  -2  -3   1         73.43         74.79         1.49 o                         
  -1  -3   1       1349.40       1242.01         7.76 o                         
   0  -3   1       3028.11       3105.15        50.61 o                         
   1  -3   1        180.41        180.19         2.13 o                         
   2  -3   1         20.29         10.48         0.79 o                         
   3  -3   1        326.34        316.58         3.76 o                         
   4  -3   1         12.60          9.81         1.29 o                         
   5  -3   1        290.06        277.90         4.03 o                         
   6  -3   1        144.60        138.29         3.62 o                         
   7  -3   1        105.06         98.58         3.47 o                         
   8  -3   1         35.47         34.51         2.75 o                         
   9  -3   1         39.18         33.65         3.60 o                         
  10  -3   1          0.09         -1.51         2.75 o                         
  11  -3   1          7.02          7.81         3.03 o                         
 -12  -2   1          3.48          4.42         3.65 o                         
 -11  -2   1         26.71         34.63         3.60 o                         
 -10  -2   1          3.84          1.92         2.88 o                         
  -9  -2   1          0.10         -0.49         2.70 o                         
  -8  -2   1        107.18         98.25         4.34 o                         
  -7  -2   1         98.69         86.94         3.60 o                         
  -6  -2   1        315.26        265.51         4.50 o                         
  -5  -2   1        452.04        504.09         5.53 o                         
  -4  -2   1        333.72        299.02         3.77 o                         
  -3  -2   1       2242.82       2190.43        17.28 o                         
  -2  -2   1         15.42          9.52         0.72 o                         
  -1  -2   1       2664.26       2311.52        47.22 o                         
   0  -2   1       3559.00       3512.62       116.16 o                         
   1  -2   1          4.40          7.73         0.82 o                         
   2  -2   1       1697.71       1673.10        14.35 o                         
   3  -2   1          0.18         -0.38         0.94 o                         
   4  -2   1       1613.40       1560.21        14.03 o                         
   5  -2   1        572.76        503.68         5.77 o                         
   6  -2   1         19.88         20.08         1.94 o                         
   7  -2   1          2.52          1.41         1.78 o                         
   8  -2   1        137.26        119.04         3.98 o                         
   9  -2   1          1.17         -1.87         1.87 o                         
  10  -2   1         23.14         19.99         2.43 o                         
  11  -2   1          5.40          3.48         2.35 o                         
  12  -2   1         30.45         29.89         4.42 o                         
 -12  -1   1          5.48          9.28         3.55 o                         
 -11  -1   1          2.66          7.55         3.03 o                         
 -10  -1   1        164.53        185.51         6.17 o                         
  -9  -1   1        105.69        100.52         4.37 o                         
  -8  -1   1          1.42          2.07         2.45 o                         
  -7  -1   1          1.73         -0.87         1.83 o                         
  -6  -1   1        537.11        549.84         6.65 o                         
  -5  -1   1        378.52        366.78         4.97 o                         
  -4  -1   1        505.93        435.83         5.11 o                         
  -3  -1   1       2365.34       2428.18        19.09 o                         
  -2  -1   1         54.05         62.20         1.90 o                         
  -1  -1   1        626.52        591.04         5.45 o                         
   1  -1   1         38.12         32.29         1.36 o                         
   2  -1   1          0.69         -0.43         0.99 o                         
   3  -1   1         62.07         44.41         2.11 o                         
   4  -1   1         64.41         57.00         2.34 o                         
   5  -1   1       1248.67       1204.76        11.34 o                         
   6  -1   1          1.19          1.33         1.59 o                         
   7  -1   1         31.07         23.17         2.31 o                         
   8  -1   1         11.91         11.94         1.98 o                         
   9  -1   1        277.13        288.73         6.05 o                         
  10  -1   1         21.69         17.71         2.41 o                         
  11  -1   1          0.65         -2.01         2.01 o                         
  12  -1   1          6.51          1.92         2.29 o                         
 -12   0   1          3.20         -0.77         3.31 o                         
 -11   0   1          0.58         -2.95         2.95 o                         
 -10   0   1         34.59         33.23         3.35 o                         
  -9   0   1        140.31        149.07         3.83 o                         
  -8   0   1         15.76         10.86         2.14 o                         
  -7   0   1         81.42         81.63         2.95 o                         
  -6   0   1        980.62        967.77         8.96 o                         
  -5   0   1       1244.91       1232.92        10.63 o                         
  -4   0   1         89.04        100.94         1.89 o                         
  -3   0   1       2302.08       2403.27        17.35 o                         
  -2   0   1       3661.90       3701.32       132.44 o                         
   2   0   1       2575.80       2597.26        57.05 o                         
   3   0   1         12.12         25.11         4.15 o                         
   4   0   1        102.59         90.91         2.22 o                         
   5   0   1         14.74         10.61         1.36 o                         
   6   0   1        302.15        352.53         5.65 o                         
   7   0   1          5.44          4.57         1.55 o                         
   8   0   1          2.70          2.59         1.75 o                         
   9   0   1          9.93         10.90         2.04 o                         
  10   0   1          6.95          7.33         2.05 o                         
  11   0   1         33.55         28.33         2.40 o                         
  12   0   1          0.03         -3.84         3.84 o                         
 -12   1   1          0.05         -3.56         3.56 o                         
 -11   1   1          5.59          2.85         3.53 o                         
 -10   1   1          0.25         -1.99         1.99 o                         
  -9   1   1         15.47         19.42         2.17 o                         
  -8   1   1         26.10         25.22         2.06 o                         
  -7   1   1         16.19         17.91         1.79 o                         
  -6   1   1          4.26          2.14         1.41 o                         
  -5   1   1       3802.62       3910.95        28.22 o                         
  -4   1   1        861.99        836.86         7.35 o                         
  -3   1   1          3.96          0.06         0.92 o                         
  -1   1   1         24.70         37.80         1.05 o                         
   1   1   1        765.98        683.32         7.74 o                         
   2   1   1       3364.85       3135.62        64.74 o                         
   3   1   1        580.77        633.33         6.17 o                         
   4   1   1        198.51        178.20         3.05 o                         
   5   1   1        630.65        618.44         7.57 o                         
   6   1   1        196.43        216.69         4.21 o                         
   7   1   1        163.93        165.82         3.39 o                         
   8   1   1         31.74         38.89         2.73 o                         
   9   1   1        184.29        183.30         4.08 o                         
  10   1   1         45.05         47.03         4.61 o                         
  11   1   1         37.11         36.85         3.42 o                         
  12   1   1         16.76          9.88         4.27 o                         
 -11   2   1         45.58         46.13         2.99 o                         
 -10   2   1          6.45          5.22         2.73 o                         
  -9   2   1         73.22         77.46         3.70 o                         
  -8   2   1        321.02        334.26         6.74 o                         
  -7   2   1        112.50        126.26         3.26 o                         
  -6   2   1         70.75         86.28         2.59 o                         
  -5   2   1        707.86        732.25         6.98 o                         
  -4   2   1          2.54          1.47         1.17 o                         
  -3   2   1       1483.94       1479.84        11.91 o                         
  -2   2   1        768.12        748.39         5.83 o                         
  -1   2   1        119.05         93.07         1.34 o                         
   0   2   1        129.57        129.28         1.23 o                         
   1   2   1      10610.69       9783.14       141.09 o                         
   2   2   1       3805.82       3079.38       389.48 o                         
   3   2   1       4370.49       4275.87        92.39 o                         
   4   2   1       1043.29       1001.30         9.57 o                         
   5   2   1        325.20        352.79         4.30 o                         
   6   2   1        136.50        121.63         2.42 o                         
   7   2   1         11.96         12.71         1.24 o                         
   8   2   1        369.66        381.41         4.88 o                         
   9   2   1         65.12         49.76         3.01 o                         
  10   2   1          5.19         -0.11         2.22 o                         
  11   2   1          2.16         -1.80         2.94 o                         
  12   2   1          4.40          7.97         3.35 o                         
 -11   3   1         57.10         53.69         4.25 o                         
 -10   3   1          9.14          7.59         2.43 o                         
  -9   3   1         41.75         43.95         3.08 o                         
  -8   3   1         10.36          5.15         1.88 o                         
  -7   3   1       1227.61       1198.27        12.69 o                         
  -6   3   1         40.66         34.19         1.86 o                         
  -5   3   1         20.75         15.98         1.92 o                         
  -4   3   1        244.49        260.46         3.45 o                         
  -3   3   1          4.51          2.98         0.92 o                         
  -2   3   1      11337.22      11444.63       175.88 o                         
  -1   3   1         82.19         82.37         1.51 o                         
   0   3   1       2794.45       2595.43        49.21 o                         
   1   3   1       6852.75       6675.87       162.79 o                         
   2   3   1       2287.44       2070.37        13.98 o                         
   3   3   1        939.96        951.60         7.35 o                         
   4   3   1        237.04        222.13         4.39 o                         
   5   3   1       1199.88       1218.32        20.25 o                         
   6   3   1         10.80          8.17         1.65 o                         
   7   3   1        207.96        214.02         4.30 o                         
   8   3   1        143.87        138.81         4.86 o                         
   9   3   1          0.31          0.89         3.12 o                         
  10   3   1          0.75         -2.27         2.27 o                         
  11   3   1          3.05          8.02         3.27 o                         
  12   3   1          3.51          2.42         3.37 o                         
 -11   4   1          1.90         -0.15         2.87 o                         
 -10   4   1        130.15        158.02         5.62 o                         
  -9   4   1         11.08          9.48         3.19 o                         
  -8   4   1         20.85         22.23         2.77 o                         
  -7   4   1          0.10          2.97         1.85 o                         
  -6   4   1        322.75        306.66         4.34 o                         
  -5   4   1        560.62        563.85         5.81 o                         
  -4   4   1       1419.93       1467.64        11.35 o                         
  -3   4   1         95.62         77.99         1.83 o                         
  -2   4   1        302.09        338.47         3.14 o                         
  -1   4   1       1145.11       1082.06         6.85 o                         
   0   4   1         29.48         41.24         1.47 o                         
   1   4   1        475.93        480.77         3.22 o                         
   2   4   1       3161.96       3252.74        21.76 o                         
   3   4   1         11.70          8.75         1.09 o                         
   4   4   1       1295.48       1312.49        10.17 o                         
   5   4   1          2.65          1.98         1.26 o                         
   6   4   1         94.75        109.14         3.28 o                         
   7   4   1         32.12         29.30         2.30 o                         
   8   4   1         16.49         14.49         2.59 o                         
   9   4   1        196.55        201.94         6.05 o                         
  10   4   1          7.33          1.36         2.51 o                         
  11   4   1         47.24         51.99         3.65 o                         
 -11   5   1          0.10          2.02         2.97 o                         
 -10   5   1          1.21          0.28         2.48 o                         
  -9   5   1        144.06        136.01         5.77 o                         
  -8   5   1         19.83         23.34         3.13 o                         
  -7   5   1         99.52        108.72         4.05 o                         
  -6   5   1          1.03         -0.24         1.42 o                         
  -5   5   1        170.93        164.79         4.18 o                         
  -4   5   1        509.91        532.59         4.75 o                         
  -3   5   1        333.57        341.87         3.34 o                         
  -2   5   1       1985.83       1959.60        13.59 o                         
  -1   5   1         13.82         13.43         0.48 o                         
   0   5   1        494.80        511.52         4.86 o                         
   1   5   1       1662.92       1744.31        10.25 o                         
   2   5   1       4003.07       3852.18        25.75 o                         
   3   5   1        101.82         97.06         2.06 o                         
   4   5   1         52.25         51.26         1.76 o                         
   5   5   1         52.84         45.13         1.92 o                         
   6   5   1        104.31        106.60         2.82 o                         
   7   5   1         66.74         62.74         4.17 o                         
   8   5   1         50.10         48.60         2.74 o                         
   9   5   1         15.87         22.83         2.94 o                         
  10   5   1         48.07         52.55         4.16 o                         
  11   5   1         12.94         16.00         3.24 o                         
 -10   6   1          0.00         -2.61         2.61 o                         
  -9   6   1         12.94         11.07         2.25 o                         
  -8   6   1         32.69         39.63         2.87 o                         
  -7   6   1          6.82          5.02         1.87 o                         
  -6   6   1         57.33         60.44         2.81 o                         
  -5   6   1        217.25        200.67         3.11 o                         
  -4   6   1        161.19        169.97         2.59 o                         
  -3   6   1         10.20         10.48         1.33 o                         
  -2   6   1          2.17          1.34         0.93 o                         
  -1   6   1        164.75        122.99         2.70 o                         
   0   6   1        203.11        213.99         3.10 o                         
   1   6   1        241.48        284.99         3.53 o                         
   2   6   1        124.15         82.85         1.36 o                         
   3   6   1        146.07        132.62         1.83 o                         
   4   6   1        299.94        286.91         3.01 o                         
   5   6   1         57.19         60.59         1.87 o                         
   6   6   1       1216.51       1213.04        11.00 o                         
   7   6   1        981.62       1066.83        11.23 o                         
   8   6   1         56.22         62.83         6.27 o                         
   9   6   1        390.35        397.82         6.73 o                         
  10   6   1          1.42          3.12         3.13 o                         
  11   6   1          5.71          7.97         3.07 o                         
 -10   7   1          1.18         -0.97         2.58 o                         
  -9   7   1         17.75         14.12         2.31 o                         
  -8   7   1         19.83         17.31         2.65 o                         
  -7   7   1         73.35         83.56         3.39 o                         
  -6   7   1          9.17          7.15         1.85 o                         
  -5   7   1          6.23          3.00         1.37 o                         
  -4   7   1         89.91         74.73         2.55 o                         
  -3   7   1          4.25          3.57         0.86 o                         
  -2   7   1        266.18        282.01         3.29 o                         
  -1   7   1          2.18          3.54         1.43 o                         
   0   7   1        969.90        989.79        10.20 o                         
   1   7   1        695.66        685.10         6.52 o                         
   2   7   1        323.41        318.77         2.62 o                         
   3   7   1        820.05        827.32         6.24 o                         
   4   7   1        142.39        138.21         2.32 o                         
   5   7   1       1531.60       1527.75        14.48 o                         
   6   7   1          0.17          0.15         1.48 o                         
   7   7   1         16.74         11.65         1.78 o                         
   8   7   1          4.02         -0.52         2.35 o                         
   9   7   1         13.74         22.19         2.76 o                         
  10   7   1          5.56          8.93         3.21 o                         
  -9   8   1          8.03         10.91         2.32 o                         
  -8   8   1          2.63         -1.91         1.91 o                         
  -7   8   1          7.64          2.84         1.81 o                         
  -6   8   1         42.42         44.64         2.13 o                         
  -5   8   1         23.30         22.92         2.26 o                         
  -4   8   1        159.51        157.25         6.26 o                         
  -3   8   1       1063.00       1087.23         9.40 o                         
  -2   8   1        145.47        136.74         3.84 o                         
  -1   8   1        726.47        765.42         7.43 o                         
   0   8   1         37.42         36.84         2.09 o                         
   1   8   1        224.90        212.58         3.80 o                         
   2   8   1          0.19         -1.11         1.93 o                         
   3   8   1          0.91         -0.89         0.89 o                         
   4   8   1        147.44        150.01         2.61 o                         
   5   8   1          0.56         -0.05         1.62 o                         
   6   8   1         71.48         65.52         3.75 o                         
   7   8   1          0.04          0.43         1.55 o                         
   8   8   1          5.00          9.01         2.04 o                         
   9   8   1         14.75         16.66         2.46 o                         
  10   8   1          2.80          6.69         2.85 o                         
  -8   9   1          4.62          7.01         1.98 o                         
  -7   9   1         39.33         35.06         2.60 o                         
  -6   9   1        155.99        161.84         3.75 o                         
  -5   9   1         27.55         29.66         2.18 o                         
  -4   9   1        164.61        148.05         4.08 o                         
  -3   9   1          0.03         -2.72         2.72 o                         
  -2   9   1        240.36        242.46         8.75 o                         
  -1   9   1          3.03         -2.15         2.49 o                         
   0   9   1        166.44        177.72         7.70 o                         
   1   9   1        179.70        190.70         4.79 o                         
   2   9   1          4.48          0.03         1.99 o                         
   3   9   1         28.02         24.60         1.64 o                         
   4   9   1          0.14         -1.15         1.15 o                         
   5   9   1        568.57        528.82         5.55 o                         
   6   9   1         32.85         30.13         1.81 o                         
   7   9   1          0.02          2.20         1.78 o                         
   8   9   1         70.83         65.71         2.77 o                         
   9   9   1          4.08         -0.51         2.16 o                         
  -7  10   1          1.62          1.47         1.74 o                         
  -6  10   1          6.70          4.40         1.67 o                         
  -5  10   1         58.53         56.54         2.36 o                         
  -4  10   1          3.91         10.37         3.36 o                         
  -3  10   1        155.71        180.46         9.73 o                         
  -2  10   1         33.41         35.36         3.79 o                         
  -1  10   1          9.29          5.68         2.90 o                         
   0  10   1         31.81         32.24         3.23 o                         
   1  10   1         10.93         11.22         2.59 o                         
   2  10   1        887.62        901.19        16.38 o                         
   3  10   1         14.11         15.80         2.95 o                         
   4  10   1          3.30          5.84         1.05 o                         
   5  10   1         28.05         27.39         1.78 o                         
   6  10   1         29.48         32.56         2.03 o                         
   7  10   1          0.51          0.20         1.82 o                         
   8  10   1          0.83          3.06         1.74 o                         
  -6  11   1         45.86         45.57         3.15 o                         
  -5  11   1          1.54          2.22         1.21 o                         
  -4  11   1         45.23         39.26         4.59 o                         
  -3  11   1          3.72         11.59         4.79 o                         
  -2  11   1        169.76        187.57         7.68 o                         
  -1  11   1         76.79         81.06         5.32 o                         
   0  11   1         23.66         23.32         2.92 o                         
   1  11   1         33.63         39.73         5.25 o                         
   2  11   1          1.92          1.00         2.79 o                         
   3  11   1         27.90         33.78         4.01 o                         
   4  11   1          3.45          5.70         1.39 o                         
   5  11   1          0.01          2.00         1.09 o                         
   6  11   1         20.40         23.99         1.94 o                         
   7  11   1          0.71         -0.61         1.53 o                         
  -4  12   1         19.33         16.17         4.37 o                         
  -3  12   1         70.62         54.96         6.71 o                         
  -2  12   1         33.88         31.73         4.37 o                         
  -1  12   1          0.99         -2.36         3.67 o                         
   0  12   1         33.20         31.13         3.96 o                         
   1  12   1         12.40         11.44         3.72 o                         
   2  12   1          1.69          2.06         3.53 o                         
   3  12   1          0.20          0.71         4.15 o                         
   4  12   1          0.16         -1.92         5.43 o                         
   5  12   1          3.42          3.13         1.34 o                         
  -2  13   1          6.87         -0.93         3.58 o                         
  -1  13   1          2.81          1.87         3.58 o                         
   0  13   1          5.04          1.28         4.15 o                         
   1  13   1         35.82         25.65         8.47 o                         
   2  13   1          0.00         -2.99         3.33 o                         
   3  13   1          6.26          5.00         5.91 o                         
  -2 -13   2         16.72         10.46        10.55 o                         
  -1 -13   2          4.25         -2.71         4.26 o                         
   0 -13   2         15.92         37.07         8.63 o                         
   1 -13   2          0.14          8.31         7.67 o                         
  -5 -12   2          7.52          3.89         1.28 o                         
  -4 -12   2         31.52         23.31         7.83 o                         
  -3 -12   2         72.25         56.55         5.91 o                         
  -2 -12   2          4.74         -0.12         3.13 o                         
  -1 -12   2         46.85         40.08         4.02 o                         
   0 -12   2          3.09         -2.58         3.60 o                         
   1 -12   2        117.17        109.63        19.49 o                         
   2 -12   2          1.93          1.80         4.79 o                         
   3 -12   2        118.08        147.92         9.03 o                         
   4 -12   2        167.02        177.35         9.71 o                         
  -6 -11   2          1.04          0.73         2.12 o                         
  -5 -11   2         14.50         17.51         1.63 o                         
  -4 -11   2         10.73          7.61         1.14 o                         
  -3 -11   2          8.96          5.43         3.50 o                         
  -2 -11   2        223.68        232.54         7.92 o                         
  -1 -11   2         44.82         32.96         3.92 o                         
   0 -11   2         80.86        103.87         5.72 o                         
   1 -11   2        105.42        116.90         7.90 o                         
   2 -11   2          4.55         14.38         6.71 o                         
   3 -11   2         79.65         83.40         6.21 o                         
   4 -11   2          3.38          5.88         4.05 o                         
   5 -11   2         58.37         55.25         1.88 o                         
   6 -11   2          3.88          4.34         1.67 o                         
  -8 -10   2          1.12          3.83         6.39 o                         
  -7 -10   2          0.09         -1.03         1.52 o                         
  -6 -10   2         26.91         22.94         1.98 o                         
  -5 -10   2         11.63         16.89         1.40 o                         
  -4 -10   2          1.63          1.76         1.25 o                         
  -3 -10   2         24.41         17.69         1.15 o                         
  -2 -10   2         74.49         70.24         5.43 o                         
  -1 -10   2         64.22         72.72         4.60 o                         
   0 -10   2          4.76          1.86         2.82 o                         
   1 -10   2         87.25         94.05         6.89 o                         
   2 -10   2         38.30         35.46         4.63 o                         
   3 -10   2         43.32         40.21         8.79 o                         
   4 -10   2          1.65          2.47         2.17 o                         
   5 -10   2        123.09        130.48         3.54 o                         
   6 -10   2         54.66         57.23         3.87 o                         
   7 -10   2          8.90          6.48         2.10 o                         
  -8  -9   2          7.24         12.78         2.19 o                         
  -7  -9   2         11.01          9.68         1.80 o                         
  -6  -9   2          0.01         -0.26         1.53 o                         
  -5  -9   2         72.60         77.91         2.94 o                         
  -4  -9   2        193.81        184.75         2.90 o                         
  -3  -9   2          0.03         -0.03         0.98 o                         
  -2  -9   2        105.84        105.26         1.72 o                         
  -1  -9   2         44.12         39.65         2.45 o                         
   0  -9   2        116.86        121.19         4.70 o                         
   1  -9   2         29.30         27.06         3.09 o                         
   2  -9   2       1017.46       1025.52        18.53 o                         
   3  -9   2          0.04          0.02         0.69 o                         
   4  -9   2         81.15         85.74         2.20 o                         
   5  -9   2        115.66        132.30         4.06 o                         
   6  -9   2         17.42         13.74         1.75 o                         
   7  -9   2          4.25          2.71         1.99 o                         
   8  -9   2          2.78         -0.52         1.93 o                         
  -9  -8   2          0.09          2.49         2.16 o                         
  -8  -8   2         40.04         41.55         2.95 o                         
  -7  -8   2         20.74         18.28         2.18 o                         
  -6  -8   2         59.17         57.83         2.40 o                         
  -5  -8   2          1.25         -1.21         1.21 o                         
  -4  -8   2          5.44          0.37         1.13 o                         
  -3  -8   2         14.71          7.42         1.09 o                         
  -2  -8   2          4.13          2.40         0.84 o                         
  -1  -8   2        470.90        449.17         4.67 o                         
   0  -8   2         28.00         32.69         2.01 o                         
   1  -8   2         16.95         12.32         1.99 o                         
   2  -8   2         65.12         54.82         1.98 o                         
   3  -8   2          0.89          1.35         0.89 o                         
   4  -8   2        344.04        360.23         5.97 o                         
   5  -8   2         60.73         61.70         2.58 o                         
   6  -8   2        325.03        326.20         5.72 o                         
   7  -8   2         29.74         31.80         2.33 o                         
   8  -8   2         21.91         23.53         2.31 o                         
   9  -8   2         26.56         32.46         3.00 o                         
 -10  -7   2          3.49          9.50         3.63 o                         
  -9  -7   2          8.20          8.52         2.94 o                         
  -8  -7   2         20.53         18.27         2.27 o                         
  -7  -7   2         37.83         32.75         2.67 o                         
  -6  -7   2        162.83        168.41         3.61 o                         
  -5  -7   2         13.08          8.49         1.54 o                         
  -4  -7   2        102.16         95.98         4.15 o                         
  -3  -7   2         22.93         20.76         1.09 o                         
  -2  -7   2        115.85        114.57         2.05 o                         
  -1  -7   2         24.99         17.65         0.88 o                         
   0  -7   2        356.63        369.23         4.02 o                         
   1  -7   2        183.32        189.28         3.31 o                         
   2  -7   2          5.09          3.29         0.68 o                         
   3  -7   2        559.25        543.91         7.75 o                         
   4  -7   2         61.69         56.73         2.26 o                         
   5  -7   2         16.86         15.00         1.78 o                         
   6  -7   2         53.14         58.55         2.74 o                         
   7  -7   2         14.34         14.63         2.02 o                         
   8  -7   2        100.12        120.15         6.23 o                         
   9  -7   2          0.27          3.99         2.28 o                         
  10  -7   2         42.59         44.67         3.19 o                         
 -10  -6   2         63.52         64.26         4.00 o                         
  -9  -6   2         25.93         19.35         3.23 o                         
  -8  -6   2          0.99         -0.08         2.30 o                         
  -7  -6   2          0.63         -1.72         2.14 o                         
  -6  -6   2         10.83          9.30         1.81 o                         
  -5  -6   2        721.54        724.03         6.48 o                         
  -4  -6   2          1.05          0.83         1.08 o                         
  -3  -6   2        333.87        344.49         3.30 o                         
  -2  -6   2        571.93        623.04         4.96 o                         
  -1  -6   2         14.64          7.11         0.69 o                         
   0  -6   2       1617.17       1711.03        11.35 o                         
   1  -6   2         46.38         48.73         1.08 o                         
   2  -6   2         15.91         11.71         0.82 o                         
   3  -6   2         12.90          9.82         1.03 o                         
   4  -6   2        334.53        322.39         5.74 o                         
   5  -6   2         17.71         14.24         1.63 o                         
   6  -6   2          1.82          0.90         2.13 o                         
   7  -6   2         68.64         71.57         3.23 o                         
   8  -6   2         23.20         23.84         2.62 o                         
   9  -6   2          9.25          3.71         2.27 o                         
  10  -6   2          1.35          2.25         2.40 o                         
 -11  -5   2         22.74         22.61         4.67 o                         
 -10  -5   2          3.92          1.97         3.32 o                         
  -9  -5   2         78.21         72.21         4.48 o                         
  -8  -5   2          4.86          1.29         2.62 o                         
  -7  -5   2         10.73         12.80         2.00 o                         
  -6  -5   2        718.16        713.47         7.02 o                         
  -5  -5   2         23.33         20.75         1.62 o                         
  -4  -5   2       2072.28       2198.17        17.13 o                         
  -3  -5   2        100.09        116.95         2.00 o                         
  -2  -5   2        290.58        367.80         3.11 o                         
  -1  -5   2       1005.90       1199.79         8.23 o                         
   0  -5   2         18.05         26.27         1.24 o                         
   1  -5   2         22.77         33.88         1.00 o                         
   2  -5   2         83.96         79.04         1.91 o                         
   3  -5   2        796.34        747.81         6.33 o                         
   4  -5   2        464.62        459.35         4.84 o                         
   5  -5   2       1239.48       1227.06        10.98 o                         
   6  -5   2        492.30        494.79         6.83 o                         
   7  -5   2         73.53         71.21         4.00 o                         
   8  -5   2          2.09          2.79         2.31 o                         
   9  -5   2          9.21          9.26         2.74 o                         
  10  -5   2         10.07          7.39         4.06 o                         
  11  -5   2          2.02          0.19         2.93 o                         
 -11  -4   2          0.53          7.09         3.51 o                         
 -10  -4   2        194.38        236.11         6.09 o                         
  -9  -4   2        253.11        282.01         7.68 o                         
  -8  -4   2          0.04         -1.58         2.47 o                         
  -7  -4   2        368.11        361.62         4.92 o                         
  -6  -4   2          0.08         -1.36         1.37 o                         
  -5  -4   2          0.78          3.43         1.24 o                         
  -4  -4   2         80.36         85.80         2.63 o                         
  -3  -4   2        322.04        433.35         4.46 o                         
  -2  -4   2         25.35         15.31         0.83 o                         
  -1  -4   2        516.85        566.43         4.03 o                         
   0  -4   2         31.65         38.57         1.15 o                         
   1  -4   2         76.31         88.39         1.92 o                         
   2  -4   2       3308.72       3171.13        39.11 o                         
   3  -4   2         82.56         85.22         2.00 o                         
   4  -4   2         49.82         45.97         1.85 o                         
   5  -4   2        124.63        117.26         2.94 o                         
   6  -4   2         48.34         40.43         2.11 o                         
   7  -4   2        117.91        115.21         3.99 o                         
   8  -4   2          4.89          3.31         2.21 o                         
   9  -4   2          0.74          1.02         2.76 o                         
  10  -4   2          9.42          6.97         2.87 o                         
  11  -4   2         51.41         51.96         4.18 o                         
 -11  -3   2         15.22         22.62         5.34 o                         
 -10  -3   2          3.07         -0.23         2.72 o                         
  -9  -3   2          3.42          3.96         2.73 o                         
  -8  -3   2         45.20         40.45         2.47 o                         
  -7  -3   2          1.55          2.50         1.80 o                         
  -6  -3   2        209.68        233.53         3.64 o                         
  -5  -3   2          4.77          2.85         1.26 o                         
  -4  -3   2       1087.84       1134.49         9.91 o                         
  -3  -3   2         65.60         70.45         1.61 o                         
  -2  -3   2         16.02         17.16         0.89 o                         
  -1  -3   2       6132.58       5995.62       102.02 o                         
   0  -3   2       1843.74       1939.01        12.51 o                         
   1  -3   2        203.62        281.30         2.53 o                         
   2  -3   2        152.20        148.84         2.05 o                         
   3  -3   2       3244.27       3279.72        30.99 o                         
   4  -3   2         93.35        113.32         2.62 o                         
   5  -3   2        210.60        210.28         5.31 o                         
   6  -3   2        133.50        139.12         3.28 o                         
   7  -3   2         45.59         48.38         2.36 o                         
   8  -3   2         55.88         49.61         2.87 o                         
   9  -3   2          8.91          5.70         2.41 o                         
  10  -3   2         14.37         10.90         3.29 o                         
  11  -3   2          0.27         -2.75         2.75 o                         
 -11  -2   2          2.04          0.91         3.16 o                         
 -10  -2   2         55.05         60.18         3.64 o                         
  -9  -2   2         27.43         24.42         2.74 o                         
  -8  -2   2          1.56         -0.69         2.32 o                         
  -7  -2   2        261.57        266.09         4.99 o                         
  -6  -2   2         29.46         34.74         3.12 o                         
  -5  -2   2        337.48        298.71         4.43 o                         
  -4  -2   2         23.29         31.82         1.86 o                         
  -3  -2   2       2041.16       2001.03        14.87 o                         
  -2  -2   2       3183.56       3186.82        34.68 o                         
  -1  -2   2         16.07         14.44         1.00 o                         
   0  -2   2       3340.84       3487.41        65.99 o                         
   1  -2   2        793.92        764.71         6.29 o                         
   2  -2   2         29.03         10.06         1.01 o                         
   3  -2   2        390.09        360.59         4.05 o                         
   4  -2   2        601.54        544.54         5.86 o                         
   5  -2   2        493.26        459.48         5.43 o                         
   6  -2   2        370.83        368.46         4.94 o                         
   7  -2   2        202.99        181.87         3.82 o                         
   8  -2   2          6.40          4.14         2.16 o                         
   9  -2   2          0.06         -0.90         1.88 o                         
  10  -2   2         22.80         20.05         2.47 o                         
  11  -2   2         11.09         16.97         3.48 o                         
  12  -2   2          3.13         -1.86         3.33 o                         
 -11  -1   2          4.03          4.37         3.34 o                         
 -10  -1   2        122.03        135.92         5.21 o                         
  -9  -1   2         32.75         30.11         2.95 o                         
  -8  -1   2         78.94         87.00         4.27 o                         
  -7  -1   2         39.27         40.35         2.40 o                         
  -6  -1   2        256.13        265.93         4.58 o                         
  -5  -1   2         20.23         19.20         1.74 o                         
  -4  -1   2        296.18        311.87         3.67 o                         
  -3  -1   2        473.53        539.17         4.67 o                         
  -2  -1   2         64.82         42.57         1.53 o                         
  -1  -1   2       5919.61       5850.95        98.63 o                         
   0  -1   2         27.03         25.94         0.86 o                         
   1  -1   2       8929.71       7932.92       121.77 o                         
   2  -1   2       1299.58       1145.03        12.85 o                         
   3  -1   2       4378.67       4424.08       120.61 o                         
   4  -1   2       2931.83       2910.43        38.85 o                         
   5  -1   2          5.55          6.31         1.35 o                         
   6  -1   2         38.44         48.55         2.10 o                         
   7  -1   2          1.84          0.46         1.53 o                         
   8  -1   2        240.03        226.88         4.90 o                         
   9  -1   2         31.28         25.50         2.18 o                         
  10  -1   2         63.29         62.10         5.52 o                         
  11  -1   2         30.84         27.14         3.31 o                         
  12  -1   2          0.64         -2.65         3.14 o                         
 -11   0   2         12.27         18.02         3.37 o                         
 -10   0   2         11.66          9.73         2.88 o                         
  -9   0   2         45.94         38.60         3.12 o                         
  -8   0   2          1.04         -1.11         2.28 o                         
  -7   0   2        168.42        153.77         4.05 o                         
  -6   0   2        217.54        249.24         7.01 o                         
  -5   0   2         43.49         39.89         1.92 o                         
  -4   0   2         34.66         31.81         1.35 o                         
  -3   0   2        886.86        859.63         7.84 o                         
  -2   0   2       1596.70       1569.73        11.51 o                         
  -1   0   2         58.23         64.45         0.97 o                         
   1   0   2        306.13        290.68         9.43 o                         
   2   0   2        334.73        272.99         3.59 o                         
   3   0   2       1104.68       1037.64        12.35 o                         
   4   0   2        597.87        613.22         7.07 o                         
   5   0   2       1316.72       1304.59        12.14 o                         
   6   0   2          1.68          5.95         2.12 o                         
   7   0   2        828.95        859.04         9.07 o                         
   8   0   2        274.19        281.23         5.22 o                         
   9   0   2         23.04         24.92         3.17 o                         
  10   0   2         29.51         13.70         3.62 o                         
  11   0   2          8.67          6.86         2.19 o                         
  12   0   2          1.70         -2.18         2.18 o                         
 -11   1   2         53.10         49.83         3.66 o                         
 -10   1   2          0.45         -2.21         3.42 o                         
  -9   1   2          2.49          1.71         1.73 o                         
  -8   1   2          2.28         -1.85         1.97 o                         
  -7   1   2         42.45         43.87         2.24 o                         
  -6   1   2          2.74         -0.08         1.17 o                         
  -5   1   2        268.84        256.18         3.34 o                         
  -4   1   2       2538.14       2740.44        20.01 o                         
  -3   1   2       1500.60       1478.41        11.12 o                         
  -2   1   2      19733.13      19050.67       280.05 o                         
  -1   1   2       5898.73       5813.29       136.77 o                         
   0   1   2          8.71          2.69         0.57 o                         
   1   1   2      18507.77      17613.34       348.28 o                         
   2   1   2          8.56          5.30         1.23 o                         
   3   1   2        604.39        597.26         6.67 o                         
   4   1   2         10.77         12.15         1.51 o                         
   5   1   2         89.63        101.78         2.92 o                         
   6   1   2         70.58         63.69         2.24 o                         
   7   1   2         51.61         48.33         1.96 o                         
   8   1   2         14.61         12.04         2.76 o                         
   9   1   2          0.45          0.12         1.66 o                         
  10   1   2         83.76         95.43         5.89 o                         
  11   1   2          0.44          1.23         2.22 o                         
  12   1   2         26.38         31.41         3.60 o                         
 -11   2   2          2.64         -0.61         3.05 o                         
 -10   2   2         13.39         14.54         2.86 o                         
  -9   2   2         36.69         36.37         3.24 o                         
  -8   2   2         98.31        103.78         3.79 o                         
  -7   2   2        190.64        184.46         3.44 o                         
  -6   2   2         45.18         62.87         2.35 o                         
  -5   2   2        560.25        520.32         5.43 o                         
  -4   2   2        652.90        706.20         7.20 o                         
  -3   2   2       2121.55       2117.56        18.32 o                         
  -2   2   2      12517.70      10526.43      1093.86 o                         
  -1   2   2         70.00         74.59         1.16 o                         
   0   2   2       2074.43       1795.03        34.51 o                         
   1   2   2       1141.31       1015.14         6.55 o                         
   2   2   2         23.43         13.96         0.90 o                         
   3   2   2       4001.23       3882.52        87.06 o                         
   4   2   2          0.98          1.23         1.20 o                         
   5   2   2        391.43        346.97         4.65 o                         
   6   2   2        115.79        120.29         3.25 o                         
   7   2   2       1252.67       1308.34        12.65 o                         
   8   2   2          0.10          0.67         1.31 o                         
   9   2   2        235.68        244.69         4.06 o                         
  10   2   2          0.08         -2.36         2.36 o                         
  11   2   2          4.92          3.60         2.95 o                         
  12   2   2          5.06          2.46         4.10 o                         
 -11   3   2          0.83          5.19         3.43 o                         
 -10   3   2          4.55          2.92         2.39 o                         
  -9   3   2         34.25         29.01         3.07 o                         
  -8   3   2        120.06        111.43         5.34 o                         
  -7   3   2          0.04         -1.62         1.62 o                         
  -6   3   2        234.62        231.66         4.34 o                         
  -5   3   2         79.31         64.19         2.47 o                         
  -4   3   2        253.47        267.99         3.64 o                         
  -3   3   2        449.47        540.51         4.79 o                         
  -2   3   2        590.89        575.25         4.79 o                         
  -1   3   2       9552.43       9766.10       146.06 o                         
   0   3   2        329.51        333.97         2.72 o                         
   1   3   2       3872.54       3784.22       105.13 o                         
   2   3   2          0.50          0.71         0.66 o                         
   3   3   2        122.74        111.58         1.77 o                         
   4   3   2         19.44         10.90         1.54 o                         
   5   3   2         76.47         80.80         3.27 o                         
   6   3   2        984.78        931.53        10.81 o                         
   7   3   2          0.08         -0.35         0.89 o                         
   8   3   2          0.89         -0.02         2.28 o                         
   9   3   2         62.17         51.72         3.12 o                         
  10   3   2          1.97         -0.93         2.51 o                         
  11   3   2         64.48         82.83         4.42 o                         
  12   3   2          2.46         -0.63         3.41 o                         
 -11   4   2          0.80          0.28         2.76 o                         
 -10   4   2          2.66          7.44         3.91 o                         
  -9   4   2        196.20        202.54         6.62 o                         
  -8   4   2          0.95         -1.80         1.80 o                         
  -7   4   2         56.24         54.88         2.63 o                         
  -6   4   2        264.97        262.70         4.08 o                         
  -5   4   2         26.34         19.41         1.39 o                         
  -4   4   2       1979.59       1970.09        14.78 o                         
  -3   4   2        266.56        288.35         3.06 o                         
  -2   4   2        970.47       1027.13         7.07 o                         
  -1   4   2          2.92          0.49         0.72 o                         
   0   4   2       3037.40       2873.65        20.66 o                         
   1   4   2        327.53        351.89         2.81 o                         
   2   4   2        149.45        177.14         3.26 o                         
   3   4   2       2687.65       2792.37        17.77 o                         
   4   4   2        539.58        581.87         8.19 o                         
   5   4   2       1087.79       1149.43         9.89 o                         
   6   4   2         94.95        110.12         2.40 o                         
   7   4   2          9.82          7.11         1.94 o                         
   8   4   2         47.76         43.42         3.04 o                         
   9   4   2          0.01         -1.28         2.59 o                         
  10   4   2        106.60        104.23         7.87 o                         
  11   4   2          4.67          2.65         2.90 o                         
 -10   5   2         98.06        104.46         5.57 o                         
  -9   5   2         12.27         12.49         2.14 o                         
  -7   5   2         37.17         37.24         2.20 o                         
  -6   5   2         15.10         18.93         1.65 o                         
  -5   5   2        125.81        126.08         2.61 o                         
  -4   5   2         34.05         40.52         2.13 o                         
  -3   5   2       3226.86       3199.14        21.68 o                         
  -2   5   2          7.97         10.44         0.91 o                         
  -1   5   2         13.41         18.51         0.89 o                         
   0   5   2       1790.39       1840.12        13.94 o                         
   1   5   2        447.80        484.26         3.48 o                         
   2   5   2         23.97         61.55         2.19 o                         
   3   5   2       1872.75       1894.02        13.18 o                         
   4   5   2        128.03        117.98         2.09 o                         
   5   5   2          6.99          7.00         1.10 o                         
   6   5   2         29.75         38.70         2.14 o                         
   7   5   2        335.36        341.08         5.39 o                         
   8   5   2         59.70         47.30         2.67 o                         
   9   5   2          8.11          5.91         2.66 o                         
  10   5   2         10.08         10.52         2.64 o                         
  11   5   2         20.07         10.62         3.41 o                         
 -10   6   2          4.40          4.26         2.36 o                         
  -9   6   2         88.39         97.48         3.95 o                         
  -8   6   2         16.30         21.92         2.53 o                         
  -7   6   2         75.31         69.15         2.58 o                         
  -6   6   2        200.38        204.78         3.88 o                         
  -5   6   2          1.92          2.30         1.32 o                         
  -4   6   2        161.99        153.50         2.42 o                         
  -3   6   2        186.59        185.74         2.52 o                         
  -2   6   2        451.32        378.78         3.21 o                         
  -1   6   2         52.67         45.44         1.99 o                         
   0   6   2       1665.18       1830.86        24.82 o                         
   1   6   2        130.20        117.83         2.54 o                         
   2   6   2        209.72        219.15         2.09 o                         
   3   6   2         96.22         81.43         2.06 o                         
   4   6   2        100.68         95.70         2.13 o                         
   5   6   2          5.05          5.67         1.09 o                         
   6   6   2        127.21        135.37         4.48 o                         
   7   6   2        428.03        454.65         6.37 o                         
   8   6   2         19.42         16.76         2.89 o                         
   9   6   2         38.38         45.43         3.33 o                         
  10   6   2         20.48         29.27         3.63 o                         
  11   6   2         14.88         14.58         5.58 o                         
  -9   7   2          4.28          0.24         2.21 o                         
  -8   7   2         52.58         55.69         2.70 o                         
  -7   7   2         10.47          8.01         2.00 o                         
  -6   7   2        133.35        154.98         3.83 o                         
  -5   7   2         29.06         29.02         1.67 o                         
  -4   7   2          8.73         11.46         1.28 o                         
  -3   7   2        157.95        151.83         2.42 o                         
  -2   7   2         87.94         96.08         1.52 o                         
  -1   7   2         33.82         29.77         3.10 o                         
   0   7   2         25.97         28.83         1.60 o                         
   1   7   2         18.01         18.72         1.48 o                         
   2   7   2       1431.80       1437.11         9.28 o                         
   3   7   2         20.51         22.34         1.33 o                         
   4   7   2        681.66        726.33         5.72 o                         
   5   7   2         10.43         17.67         1.41 o                         
   6   7   2         55.30         46.66         2.17 o                         
   7   7   2         54.44         53.39         2.37 o                         
   8   7   2        109.23        115.75         4.34 o                         
   9   7   2          6.74          7.45         2.37 o                         
  10   7   2          1.14          2.91         2.63 o                         
  -9   8   2         60.58         67.17         4.19 o                         
  -8   8   2         11.01          9.07         2.03 o                         
  -7   8   2         10.72         11.02         2.13 o                         
  -6   8   2          0.57         -2.20         2.28 o                         
  -5   8   2         90.82        100.03         3.43 o                         
  -4   8   2        244.45        247.80        11.25 o                         
  -3   8   2         21.11         17.92         1.07 o                         
  -2   8   2        578.09        620.03        12.30 o                         
  -1   8   2        618.21        624.04         8.54 o                         
   0   8   2        329.30        327.29         4.39 o                         
   1   8   2        131.63        125.61         3.74 o                         
   2   8   2        212.25        211.15         4.13 o                         
   3   8   2         36.09         19.86         1.14 o                         
   4   8   2         65.43         55.74         2.12 o                         
   5   8   2         23.24         17.91         1.45 o                         
   6   8   2          6.41          2.80         1.45 o                         
   7   8   2          0.04          0.96         1.56 o                         
   8   8   2          7.00          4.71         1.98 o                         
   9   8   2          0.20          0.67         2.06 o                         
  10   8   2         27.32         30.53         4.33 o                         
  -8   9   2         51.15         52.77         2.83 o                         
  -7   9   2         93.97         86.60         3.74 o                         
  -6   9   2          0.02         -1.41         1.41 o                         
  -5   9   2        205.44        192.10         5.65 o                         
  -4   9   2         19.35         17.53         1.22 o                         
  -3   9   2         31.51         20.53         4.07 o                         
  -2   9   2         42.92         43.62         2.95 o                         
  -1   9   2        212.83        190.07         7.10 o                         
   0   9   2        719.24        743.69        11.76 o                         
   1   9   2          3.64          1.98         2.07 o                         
   2   9   2         73.87         75.20         3.91 o                         
   3   9   2         58.16         56.80         2.98 o                         
   4   9   2        175.20        158.39         2.79 o                         
   5   9   2         43.19         39.30         1.56 o                         
   6   9   2          4.98          3.18         1.41 o                         
   7   9   2         23.71         23.10         2.19 o                         
   8   9   2          0.01          0.17         1.85 o                         
   9   9   2          1.40         -1.97         1.97 o                         
  -7  10   2         17.46         21.54         2.01 o                         
  -6  10   2          9.68          3.13         1.89 o                         
  -5  10   2          0.30         -0.06         1.33 o                         
  -4  10   2         79.38         69.50         3.88 o                         
  -3  10   2         14.82         16.79         3.48 o                         
  -2  10   2         10.04          0.24         2.93 o                         
  -1  10   2          2.46         -1.21         2.40 o                         
   0  10   2         89.32        100.49         4.78 o                         
   1  10   2        318.67        321.71         7.42 o                         
   2  10   2          0.28         -0.87         2.63 o                         
   3  10   2        288.03        301.17         6.60 o                         
   4  10   2         34.38         34.89         1.56 o                         
   5  10   2         55.98         68.81         5.07 o                         
   6  10   2          7.71          7.49         1.43 o                         
   7  10   2         15.89         11.33         2.01 o                         
   8  10   2          1.17          1.13         1.88 o                         
  -6  11   2          1.25          2.33         1.16 o                         
  -5  11   2         20.30         22.04         1.94 o                         
  -4  11   2         21.18         24.42         3.66 o                         
  -3  11   2        253.17        272.88         8.00 o                         
  -2  11   2          2.18          1.90         3.69 o                         
  -1  11   2         39.25         34.79         3.91 o                         
   0  11   2         60.76         72.23         6.27 o                         
   1  11   2         10.49          6.20         3.06 o                         
   2  11   2        118.85        114.03         8.63 o                         
   3  11   2          3.80          2.89         3.31 o                         
   4  11   2        177.43        180.72         8.69 o                         
   5  11   2          7.22          8.34         1.82 o                         
   6  11   2          7.13         27.56         3.04 o                         
   7  11   2         13.15         13.72         1.63 o                         
  -4  12   2          5.20          4.79         3.68 o                         
  -3  12   2         11.59         12.23         3.65 o                         
  -2  12   2         72.97         94.29         5.77 o                         
  -1  12   2         61.14         75.15         7.35 o                         
   0  12   2          1.12         -0.33         3.03 o                         
   1  12   2         66.18         71.25         7.61 o                         
   2  12   2          1.12         -2.75         2.75 o                         
   3  12   2         17.57          9.41        10.23 o                         
   4  12   2          1.99         -2.59         3.33 o                         
   5  12   2          9.62          9.30         1.37 o                         
  -2  13   2          4.84         -0.32         6.71 o                         
  -1  13   2         31.05         29.08         5.43 o                         
   0  13   2          3.91         -3.83         3.83 o                         
   1  13   2          4.39          0.24         3.90 o                         
   2  13   2          1.60          8.95         7.03 o                         
   3  13   2          0.01         -3.52        10.70 o                         
  -1 -13   3          7.72          4.74         3.40 o                         
   0 -13   3          2.76          9.86         4.20 o                         
   1 -13   3         66.96         46.60         5.30 o                         
  -4 -12   3         12.19         14.88         2.35 o                         
  -3 -12   3         17.61         10.13         4.63 o                         
  -2 -12   3         75.93         89.90         8.91 o                         
  -1 -12   3          2.78          4.14         3.36 o                         
   0 -12   3         19.66         13.17         4.30 o                         
   1 -12   3          1.58          4.47         3.99 o                         
   2 -12   3         65.71         50.46         5.37 o                         
   3 -12   3        116.02        126.18        14.38 o                         
   4 -12   3          0.00          0.93         4.45 o                         
  -6 -11   3          6.85          4.08         1.99 o                         
  -5 -11   3         63.98         63.41         3.37 o                         
  -4 -11   3          0.00          0.92         1.30 o                         
  -3 -11   3          0.93         -0.48         1.05 o                         
  -2 -11   3          6.21          3.88         3.06 o                         
  -1 -11   3        260.05        274.96         7.83 o                         
   0 -11   3        103.33         93.81        11.66 o                         
   1 -11   3          3.60         -1.07         3.60 o                         
   2 -11   3        124.61        139.99        12.94 o                         
   3 -11   3          7.84          6.08         4.22 o                         
   4 -11   3          0.92         -3.13         3.91 o                         
   5 -11   3          1.39          0.39         1.12 o                         
   6 -11   3          8.49          5.47         1.27 o                         
  -7 -10   3          1.67          1.21         1.81 o                         
  -6 -10   3          5.10          2.07         1.74 o                         
  -5 -10   3         16.89         12.68         1.42 o                         
  -4 -10   3        202.65        196.37         4.50 o                         
  -3 -10   3         11.82         13.09         1.16 o                         
  -2 -10   3          1.84          6.39         0.93 o                         
  -1 -10   3         46.90         43.19         6.56 o                         
   0 -10   3        451.35        463.63         9.38 o                         
   1 -10   3         65.49         50.51         5.08 o                         
   2 -10   3         42.78         42.25         4.73 o                         
   3 -10   3          5.60         -1.60         5.11 o                         
   4 -10   3          1.69          3.51         0.96 o                         
   5 -10   3         15.19          8.55         1.43 o                         
   6 -10   3         17.04         20.06         2.26 o                         
   7 -10   3          6.71         11.06         1.89 o                         
  -8  -9   3          0.10          0.92         2.15 o                         
  -7  -9   3          0.00         -1.50         1.50 o                         
  -6  -9   3         16.87         15.91         2.22 o                         
  -5  -9   3        149.04        140.38         2.96 o                         
  -4  -9   3         81.74         68.86         2.27 o                         
  -3  -9   3        396.48        383.34         4.66 o                         
  -2  -9   3         58.40         50.60         1.54 o                         
  -1  -9   3          0.02         -0.64         0.64 o                         
   0  -9   3         71.73         77.84         4.24 o                         
   1  -9   3        197.92        207.73         6.20 o                         
   2  -9   3         30.27         31.63         3.28 o                         
   3  -9   3         45.23         45.52         1.67 o                         
   4  -9   3        344.53        371.48         4.88 o                         
   5  -9   3          1.92          2.22         1.61 o                         
   6  -9   3          5.64         14.55         1.75 o                         
   7  -9   3        176.93        175.78         5.70 o                         
   8  -9   3         65.98         60.34         4.02 o                         
  -9  -8   3         37.22         41.75         2.83 o                         
  -8  -8   3          7.37          9.09         2.43 o                         
  -7  -8   3         30.59         29.95         3.39 o                         
  -6  -8   3        357.70        371.40         5.12 o                         
  -5  -8   3          2.71         -0.45         1.37 o                         
  -4  -8   3         82.09         75.89         2.78 o                         
  -3  -8   3          3.45          1.06         1.03 o                         
  -2  -8   3        126.14        147.80         3.98 o                         
  -1  -8   3         36.78         36.74         1.38 o                         
   0  -8   3        295.55        284.61         2.66 o                         
   1  -8   3        109.98        107.46         1.48 o                         
   2  -8   3         40.77         40.87         1.36 o                         
   3  -8   3          6.74          2.27         0.96 o                         
   4  -8   3         16.36         17.94         1.92 o                         
   5  -8   3         44.63         43.18         2.23 o                         
   6  -8   3        432.49        449.93         6.07 o                         
   7  -8   3          0.99         -1.93         1.93 o                         
   8  -8   3         51.20         46.43         2.66 o                         
   9  -8   3         33.38         31.70         2.95 o                         
 -10  -7   3          2.00          3.09         3.35 o                         
  -9  -7   3         41.32         40.96         3.39 o                         
  -8  -7   3          2.72          3.28         2.33 o                         
  -7  -7   3          1.09          1.60         1.99 o                         
  -6  -7   3         30.02         26.76         2.30 o                         
  -5  -7   3          9.38          2.75         1.69 o                         
  -4  -7   3          4.52          3.09         1.17 o                         
  -3  -7   3          0.83         -0.89         0.94 o                         
  -2  -7   3         95.36         89.88         1.94 o                         
  -1  -7   3        154.39        145.05         1.83 o                         
   0  -7   3        219.94        215.40         2.18 o                         
   1  -7   3         34.27         28.89         1.11 o                         
   2  -7   3        507.82        481.43         4.21 o                         
   3  -7   3         17.06         19.35         1.67 o                         
   4  -7   3        317.09        299.77         3.80 o                         
   5  -7   3         33.09         33.09         2.79 o                         
   6  -7   3          3.96         -1.14         2.11 o                         
   7  -7   3         33.00         23.08         2.37 o                         
   8  -7   3          1.63          1.50         2.26 o                         
   9  -7   3         27.86         32.26         2.73 o                         
  10  -7   3          5.49          5.98         2.61 o                         
 -10  -6   3         12.68         15.24         3.03 o                         
  -9  -6   3         49.15         49.30         3.51 o                         
  -8  -6   3         36.63         33.34         2.65 o                         
  -7  -6   3         50.68         48.65         2.80 o                         
  -6  -6   3         22.34         16.86         2.32 o                         
  -5  -6   3        360.66        389.94         4.30 o                         
  -4  -6   3          2.10         -0.55         1.15 o                         
  -3  -6   3        115.53        122.84         2.26 o                         
  -2  -6   3          5.78         12.28         0.90 o                         
  -1  -6   3        924.88        935.92         6.48 o                         
   0  -6   3        246.40        261.33         2.39 o                         
   1  -6   3        317.40        301.71         2.77 o                         
   2  -6   3         54.34         52.73         1.76 o                         
   3  -6   3       1323.09       1263.19         9.39 o                         
   4  -6   3         17.57         18.88         1.65 o                         
   5  -6   3         92.17         76.93         2.72 o                         
   6  -6   3         75.99         87.48         3.30 o                         
   7  -6   3        347.83        376.43         6.37 o                         
   8  -6   3          0.44         -2.86         2.86 o                         
   9  -6   3         91.48         82.77         3.47 o                         
  10  -6   3        118.30        137.42         4.97 o                         
 -10  -5   3          0.00          2.36         2.80 o                         
  -9  -5   3         40.72         39.58         4.33 o                         
  -8  -5   3         39.14         38.96         2.98 o                         
  -7  -5   3         15.86         11.57         2.08 o                         
  -6  -5   3        143.51        158.53         3.59 o                         
  -5  -5   3        106.07        110.15         2.14 o                         
  -4  -5   3         26.97         28.72         2.41 o                         
  -3  -5   3        181.47        222.64         2.54 o                         
  -2  -5   3        235.14        239.45         2.47 o                         
  -1  -5   3       1767.61       1913.29        11.63 o                         
   0  -5   3       2584.43       2591.51        15.90 o                         
   1  -5   3        552.15        614.81         5.05 o                         
   2  -5   3        233.26        235.74         2.58 o                         
   3  -5   3          0.24         -0.66         1.02 o                         
   4  -5   3       2006.47       1951.28        20.89 o                         
   5  -5   3        100.73        115.71         2.81 o                         
   6  -5   3        359.53        372.60         5.22 o                         
   7  -5   3        601.22        604.68        10.24 o                         
   8  -5   3         14.86         16.50         2.89 o                         
   9  -5   3          0.03         -0.47         2.51 o                         
  10  -5   3         21.72         25.82         3.41 o                         
  11  -5   3         15.47         22.17         3.43 o                         
 -11  -4   3         31.88         43.25         4.11 o                         
 -10  -4   3         15.19         13.42         3.33 o                         
  -9  -4   3         34.93         26.42         3.96 o                         
  -8  -4   3         91.44        101.85         4.98 o                         
  -7  -4   3        155.91        173.18         4.01 o                         
  -6  -4   3        113.78        122.93         3.09 o                         
  -5  -4   3         15.27         21.85         1.53 o                         
  -4  -4   3         19.59         21.39         1.36 o                         
  -3  -4   3         85.19        113.07         1.94 o                         
  -2  -4   3          8.81          4.79         0.80 o                         
  -1  -4   3        737.27        769.39         5.26 o                         
   0  -4   3        622.16        603.18         4.27 o                         
   1  -4   3       2275.92       2388.22        16.24 o                         
   2  -4   3         57.64         55.85         1.50 o                         
   3  -4   3       1211.41       1269.83        10.60 o                         
   4  -4   3        236.42        313.56         4.10 o                         
   5  -4   3         67.27         64.08         3.46 o                         
   6  -4   3        213.66        217.82         4.43 o                         
   7  -4   3        145.91        149.88         3.91 o                         
   8  -4   3         22.26         23.42         2.59 o                         
   9  -4   3          7.81          7.70         3.03 o                         
  10  -4   3          7.61          1.75         3.09 o                         
  11  -4   3         10.59         19.60         6.05 o                         
 -11  -3   3         14.02         11.10         4.52 o                         
 -10  -3   3          5.80          4.79         2.83 o                         
  -9  -3   3          2.02         -0.27         2.10 o                         
  -8  -3   3         36.48         29.31         2.33 o                         
  -7  -3   3         59.29         59.47         2.54 o                         
  -6  -3   3        128.40        115.03         2.95 o                         
  -5  -3   3        715.63        721.38         6.71 o                         
  -4  -3   3        392.82        438.92         5.83 o                         
  -3  -3   3       3827.70       3683.45        31.49 o                         
  -2  -3   3         73.77         83.10         1.72 o                         
  -1  -3   3         41.52         28.67         1.40 o                         
   0  -3   3        503.98        429.77         3.29 o                         
   1  -3   3        581.83        583.06         4.81 o                         
   2  -3   3       2410.90       2383.56        20.26 o                         
   3  -3   3         13.35         15.66         3.52 o                         
   4  -3   3        784.38        803.04         8.22 o                         
   5  -3   3       1242.34       1208.14        11.49 o                         
   6  -3   3        170.65        175.74         3.63 o                         
   7  -3   3         11.17         11.06         1.88 o                         
   8  -3   3          3.43          1.68         2.05 o                         
   9  -3   3        185.75        199.78         5.49 o                         
  10  -3   3          0.53          0.14         3.37 o                         
  11  -3   3         86.88         85.23         5.05 o                         
 -11  -2   3          0.38         -2.93         2.93 o                         
 -10  -2   3          4.77          1.92         2.84 o                         
  -9  -2   3          8.02         11.10         2.30 o                         
  -8  -2   3         69.25         66.11         3.02 o                         
  -7  -2   3          0.02         -0.75         1.64 o                         
  -6  -2   3       1397.89       1432.93        11.77 o                         
  -5  -2   3         17.66         13.88         0.96 o                         
  -4  -2   3        211.09        206.98         2.78 o                         
  -3  -2   3        424.78        420.73         4.16 o                         
  -2  -2   3       3665.02       3702.54        69.66 o                         
  -1  -2   3        204.05        244.14         2.72 o                         
   0  -2   3        350.30        359.10         4.08 o                         
   1  -2   3       1965.45       2134.04        40.90 o                         
   2  -2   3          6.93          5.09         0.96 o                         
   3  -2   3        777.39        785.24         8.31 o                         
   4  -2   3         40.11         58.35         2.56 o                         
   5  -2   3        149.73        145.65         3.02 o                         
   6  -2   3        478.06        441.94         6.08 o                         
   7  -2   3          6.56          5.19         1.74 o                         
   8  -2   3        395.38        406.79         6.10 o                         
   9  -2   3         29.15         26.19         3.56 o                         
  10  -2   3          5.03          5.93         2.36 o                         
  11  -2   3          6.93         15.06         2.79 o                         
  12  -2   3          2.58         -3.04         3.04 o                         
 -11  -1   3         18.98         15.52         3.70 o                         
 -10  -1   3          0.29         -2.11         2.11 o                         
  -9  -1   3         51.70         41.00         3.27 o                         
  -8  -1   3          3.07          1.41         2.33 o                         
  -7  -1   3         17.73         11.93         2.31 o                         
  -6  -1   3          6.98          5.37         1.29 o                         
  -5  -1   3       1588.75       1600.68        13.55 o                         
  -4  -1   3         24.35         21.64         1.11 o                         
  -3  -1   3          2.27         -0.36         0.95 o                         
  -2  -1   3       7655.74       7952.50       140.86 o                         
  -1  -1   3       1131.50       1129.96         7.92 o                         
   0  -1   3       3221.47       3016.02        61.34 o                         
   1  -1   3       1326.59       1259.75        10.92 o                         
   2  -1   3       2869.95       2879.27       200.80 o                         
   3  -1   3        396.99        398.64         4.95 o                         
   4  -1   3       1697.27       1748.85        17.38 o                         
   5  -1   3       1108.51       1097.83        11.82 o                         
   6  -1   3         35.04         34.64         2.03 o                         
   7  -1   3         11.85          2.49         1.81 o                         
   8  -1   3         27.46         25.38         2.24 o                         
   9  -1   3         30.72         33.13         2.97 o                         
  10  -1   3         10.71          6.12         2.29 o                         
  11  -1   3          4.96          1.25         2.84 o                         
  12  -1   3          4.74          3.12         3.32 o                         
 -11   0   3          3.54          3.14         3.09 o                         
 -10   0   3          3.82          2.49         2.75 o                         
  -9   0   3          0.58         -2.17         2.17 o                         
  -8   0   3        147.36        159.77         6.16 o                         
  -7   0   3          0.00          0.33         2.03 o                         
  -6   0   3         31.73         42.21         2.69 o                         
  -5   0   3         65.92         80.95         2.61 o                         
  -4   0   3        435.07        421.16         4.59 o                         
  -3   0   3       1138.53       1103.72        14.88 o                         
  -2   0   3       5008.32       5187.56       123.01 o                         
  -1   0   3       9215.83       8610.86       140.18 o                         
   0   0   3        530.27        537.78         3.89 o                         
   1   0   3         19.65         21.84         1.38 o                         
   2   0   3      14917.08      14435.21       219.83 o                         
   3   0   3        223.35        216.88         3.36 o                         
   4   0   3        215.49        197.69         3.59 o                         
   5   0   3          0.35         -1.60         1.60 o                         
   6   0   3        898.90        859.99         8.82 o                         
   7   0   3          5.55          2.91         1.57 o                         
   8   0   3         93.13         96.29         4.35 o                         
   9   0   3          6.12          3.73         2.12 o                         
  10   0   3         55.44         49.13         2.96 o                         
  11   0   3         15.93         16.22         2.57 o                         
  12   0   3          0.16         -2.60         2.60 o                         
 -11   1   3          2.87          5.38         3.11 o                         
 -10   1   3         11.45         10.33         2.85 o                         
  -9   1   3         23.05         25.54         3.64 o                         
  -8   1   3         27.06         28.42         2.78 o                         
  -7   1   3        115.01        117.10         3.34 o                         
  -6   1   3          0.06          2.46         1.26 o                         
  -5   1   3        330.33        333.02         3.86 o                         
  -4   1   3        161.32        195.64         2.78 o                         
  -3   1   3        155.42        168.70         2.59 o                         
  -2   1   3      23740.96      24028.31       350.18 o                         
  -1   1   3       1254.50       1122.91         8.39 o                         
   1   1   3       3079.90       3293.77        69.15 o                         
   2   1   3        603.63        610.97         6.55 o                         
   3   1   3       6073.77       6164.68       136.75 o                         
   4   1   3        283.35        279.73         4.31 o                         
   5   1   3        276.63        308.54         4.83 o                         
   6   1   3         15.38         14.14         2.44 o                         
   7   1   3         81.78         81.41         2.67 o                         
   8   1   3         34.00         37.05         2.72 o                         
   9   1   3          4.85          3.46         1.91 o                         
  10   1   3         35.78         34.05         2.20 o                         
  11   1   3         24.99         30.69         2.33 o                         
  12   1   3         22.04         27.42         2.44 o                         
 -11   2   3          0.38         -3.23         4.50 o                         
 -10   2   3         26.21         31.30         3.20 o                         
  -9   2   3          1.37         -2.50         2.50 o                         
  -8   2   3         18.26         24.76         2.25 o                         
  -7   2   3         15.07         22.17         2.18 o                         
  -6   2   3        491.15        527.00         5.45 o                         
  -5   2   3        446.19        413.01         4.48 o                         
  -4   2   3       5467.01       5416.55       125.87 o                         
  -3   2   3       8108.05       7773.49       148.45 o                         
  -2   2   3        135.88        136.13         1.87 o                         
  -1   2   3      13552.33      13587.94       203.11 o                         
   0   2   3        235.25        206.19         1.96 o                         
   1   2   3       2387.20       2415.57        52.08 o                         
   2   2   3        418.46        379.13         3.95 o                         
   3   2   3         57.40         72.57         2.14 o                         
   4   2   3         75.39         82.54         2.95 o                         
   5   2   3          3.84          0.68         1.39 o                         
   6   2   3        527.90        515.05         6.29 o                         
   7   2   3          4.27          5.10         1.88 o                         
   8   2   3        238.31        224.72         3.90 o                         
   9   2   3         57.69         58.15         3.13 o                         
  10   2   3         21.64         19.22         1.76 o                         
  11   2   3          0.33         -0.74         1.78 o                         
  12   2   3          6.43          5.82         3.70 o                         
 -11   3   3          5.19          4.20         3.02 o                         
 -10   3   3        101.70        110.92         7.03 o                         
  -9   3   3          0.57          2.06         2.47 o                         
  -8   3   3        197.00        197.48         4.65 o                         
  -7   3   3        395.67        413.04         5.16 o                         
  -6   3   3       1181.86       1210.05        10.25 o                         
  -5   3   3        940.97        985.42         8.98 o                         
  -4   3   3       3678.66       3589.96        28.03 o                         
  -3   3   3       1480.50       1554.88        11.66 o                         
  -2   3   3         62.77         51.50         1.56 o                         
  -1   3   3         67.84         49.42         1.24 o                         
   0   3   3       1411.57       1411.99         9.76 o                         
   1   3   3       1279.30       1371.74         9.39 o                         
   2   3   3       4637.97       4317.91        84.50 o                         
   3   3   3         18.35         22.51         1.71 o                         
   4   3   3        357.26        367.17         5.72 o                         
   5   3   3        568.73        598.39        10.27 o                         
   6   3   3         79.05         80.51         2.96 o                         
   7   3   3         22.55         25.68         2.12 o                         
   8   3   3          1.78         -0.29         2.47 o                         
   9   3   3         27.73         22.81         2.00 o                         
  10   3   3          3.48          0.54         2.62 o                         
  11   3   3          8.55          9.78         3.74 o                         
  12   3   3         20.76         13.78         3.27 o                         
 -11   4   3          0.10          3.72         3.87 o                         
 -10   4   3         33.71         36.60         3.33 o                         
  -9   4   3         34.99         35.13         2.94 o                         
  -8   4   3         13.79          7.80         1.85 o                         
  -7   4   3         98.99         90.31         2.95 o                         
  -6   4   3          6.43          5.15         1.49 o                         
  -5   4   3          2.11          3.06         1.15 o                         
  -4   4   3         92.42         85.26         2.36 o                         
  -3   4   3        923.70        895.22         8.43 o                         
  -2   4   3        485.99        483.47         3.80 o                         
  -1   4   3       1384.87       1413.86         9.39 o                         
   0   4   3          8.04         11.22         0.67 o                         
   1   4   3        347.00        350.73         2.89 o                         
   2   4   3         25.72         22.32         1.13 o                         
   3   4   3        503.80        587.12         4.66 o                         
   4   4   3         39.51         47.70         1.96 o                         
   5   4   3        282.51        272.18         3.51 o                         
   6   4   3        458.53        429.00         4.99 o                         
   7   4   3          8.59          1.69         1.20 o                         
   8   4   3        170.26        184.45         6.05 o                         
   9   4   3         67.02         58.72         3.48 o                         
  10   4   3         32.16         29.40         3.27 o                         
  11   4   3          0.01         -3.26         3.83 o                         
  12   4   3          1.69          5.75         6.39 o                         
 -10   5   3          1.07          1.21         2.25 o                         
  -9   5   3          2.23          1.24         2.06 o                         
  -8   5   3          7.38          3.70         2.30 o                         
  -7   5   3        111.83        121.79         3.42 o                         
  -6   5   3          0.07         -0.41         1.44 o                         
  -5   5   3         88.45         87.80         2.44 o                         
  -4   5   3       1132.49       1121.05         8.58 o                         
  -3   5   3         78.83         84.77         1.87 o                         
  -2   5   3        401.89        412.24         3.97 o                         
  -1   5   3         17.84         21.65         0.86 o                         
   0   5   3        992.07        979.17         6.10 o                         
   1   5   3        153.31        153.51         1.63 o                         
   2   5   3       3062.84       2985.52        19.05 o                         
   3   5   3        701.94        761.06         5.56 o                         
   4   5   3         15.75         25.06         1.38 o                         
   5   5   3        399.83        446.54         4.87 o                         
   6   5   3          0.89          0.80         1.24 o                         
   7   5   3        219.73        217.89         6.07 o                         
   8   5   3        132.38        127.21         4.22 o                         
   9   5   3         24.04         18.48         2.95 o                         
  10   5   3         77.32         81.12         4.52 o                         
  11   5   3          1.55          2.03         6.30 o                         
 -10   6   3          1.55          1.32         2.14 o                         
  -9   6   3          4.54         -1.96         1.96 o                         
  -8   6   3        112.92        116.89         4.05 o                         
  -7   6   3         44.85         50.65         2.79 o                         
  -6   6   3          1.83         -0.96         1.55 o                         
  -5   6   3        198.31        226.89         3.64 o                         
  -4   6   3         40.73         36.86         1.42 o                         
  -3   6   3        972.14       1043.62         7.92 o                         
  -2   6   3        379.47        383.89         3.56 o                         
  -1   6   3       1342.52       1379.72         8.82 o                         
   0   6   3         95.02        102.55         2.64 o                         
   1   6   3       1725.97       1689.18        11.19 o                         
   2   6   3        496.84        515.24         4.11 o                         
   3   6   3        450.87        456.65         3.80 o                         
   4   6   3         31.62         31.65         1.83 o                         
   5   6   3         22.19         20.69         1.26 o                         
   6   6   3        574.36        598.31         7.33 o                         
   7   6   3         21.33         22.55         1.88 o                         
   8   6   3          0.67         -1.84         1.93 o                         
   9   6   3         40.66         40.61         2.97 o                         
  10   6   3          5.64          0.99         3.50 o                         
  11   6   3          1.84         -0.03         3.06 o                         
  -9   7   3          0.09         -0.20         2.03 o                         
  -8   7   3          6.73          5.38         1.91 o                         
  -7   7   3        136.13        132.60         4.06 o                         
  -6   7   3          0.04          1.47         1.62 o                         
  -5   7   3         56.73         52.40         2.08 o                         
  -4   7   3        130.05        106.10         2.49 o                         
  -3   7   3          3.80          4.35         2.14 o                         
  -2   7   3          4.93          6.59         0.99 o                         
  -1   7   3          6.50          6.95         1.59 o                         
   0   7   3          9.21          4.38         1.41 o                         
   1   7   3        976.73        985.03        11.40 o                         
   2   7   3        430.54        415.48         3.48 o                         
   3   7   3         15.50         17.02         1.23 o                         
   4   7   3          5.88          9.43         1.04 o                         
   5   7   3       2049.88       2035.05        14.50 o                         
   6   7   3         13.60         17.48         1.46 o                         
   7   7   3        328.04        348.88         4.43 o                         
   8   7   3        305.79        333.10         8.04 o                         
   9   7   3         25.67         22.93         2.52 o                         
  10   7   3          4.70          3.76         2.56 o                         
  -9   8   3          0.07         -0.02         2.23 o                         
  -8   8   3          0.26         -0.28         1.88 o                         
  -7   8   3         30.01         27.29         2.82 o                         
  -6   8   3          5.29          4.26         1.57 o                         
  -5   8   3          5.20          5.42         1.45 o                         
  -4   8   3         58.23         55.02         2.34 o                         
  -3   8   3          9.11         11.27         1.06 o                         
  -2   8   3          1.94         -1.34         1.34 o                         
  -1   8   3        570.22        556.60         6.88 o                         
   0   8   3          4.79          4.51         1.48 o                         
   1   8   3        156.68        145.10         3.31 o                         
   2   8   3        186.16        166.59         1.88 o                         
   3   8   3        442.49        406.95         4.47 o                         
   4   8   3        467.21        470.93         4.46 o                         
   5   8   3        186.91        191.50         3.21 o                         
   6   8   3        396.01        367.48         5.66 o                         
   7   8   3          0.04          1.21         1.40 o                         
   8   8   3          6.04          7.39         1.98 o                         
   9   8   3          5.41          3.58         2.28 o                         
  10   8   3          0.13         -1.38         2.62 o                         
  -8   9   3         14.68         13.70         2.07 o                         
  -7   9   3          5.94          7.50         2.09 o                         
  -6   9   3         53.78         49.99         2.19 o                         
  -5   9   3         39.48         45.54         2.02 o                         
  -4   9   3          3.00          4.22         1.10 o                         
  -3   9   3          3.03          1.79         0.89 o                         
  -2   9   3          8.16          4.94         2.18 o                         
  -1   9   3          9.16          5.38         2.17 o                         
   0   9   3        203.56        207.94         5.57 o                         
   1   9   3        426.70        437.71        20.41 o                         
   2   9   3         38.32         27.83         3.18 o                         
   3   9   3        184.01        148.05         2.14 o                         
   4   9   3          0.54         -1.05         1.05 o                         
   5   9   3          6.07          8.69         1.25 o                         
   6   9   3         74.39         71.24         2.43 o                         
   7   9   3          0.43         -0.15         1.80 o                         
   8   9   3          2.23          0.55         1.84 o                         
   9   9   3          0.90          3.09         2.08 o                         
  -7  10   3          1.05          0.66         1.63 o                         
  -6  10   3         36.33         36.44         2.38 o                         
  -5  10   3         59.20         63.43         3.44 o                         
  -4  10   3          2.21         -0.63         0.95 o                         
  -3  10   3          6.02          5.16         3.06 o                         
  -2  10   3        143.96        129.87         8.79 o                         
  -1  10   3          8.64          6.13         2.58 o                         
   0  10   3          9.66          3.87         2.82 o                         
   1  10   3         19.94         19.15         2.89 o                         
   2  10   3         70.75         75.61         6.07 o                         
   3  10   3         27.04         33.23         3.17 o                         
   4  10   3         46.91         47.70         1.96 o                         
   5  10   3          3.80          5.03         1.60 o                         
   6  10   3         76.75         74.99         2.70 o                         
   7  10   3          1.94          4.69         1.67 o                         
   8  10   3          0.05         -1.57         1.83 o                         
  -6  11   3         15.65         17.40         1.64 o                         
  -5  11   3          1.37          1.07         0.94 o                         
  -4  11   3        109.17        134.44         6.82 o                         
  -3  11   3          0.15          2.59         3.21 o                         
  -2  11   3         32.84         37.79         3.76 o                         
  -1  11   3         79.08         73.61         4.81 o                         
   0  11   3         29.87         24.50         4.84 o                         
   1  11   3         34.60         30.15         4.39 o                         
   2  11   3          1.13         -1.32         2.72 o                         
   3  11   3        220.59        254.23        11.62 o                         
   4  11   3         30.43         27.24         7.17 o                         
   5  11   3          1.81          0.15         1.16 o                         
   6  11   3          4.64          3.88         1.65 o                         
   7  11   3          1.33         -0.01         1.55 o                         
  -4  12   3         19.28         16.86         3.70 o                         
  -3  12   3         47.32         48.42         5.68 o                         
  -2  12   3         42.19         40.04         4.72 o                         
  -1  12   3         60.54         54.39         5.08 o                         
   0  12   3        144.54        164.28        11.88 o                         
   1  12   3          0.11          0.91         3.60 o                         
   2  12   3         46.73         48.03         3.79 o                         
   3  12   3          1.69         -4.28         4.28 o                         
   4  12   3         31.11         38.01         5.49 o                         
   5  12   3          0.16          1.33         2.12 o                         
  -1  13   3          7.92          6.18         3.72 o                         
   0  13   3          0.36         -3.24         3.24 o                         
   1  13   3         33.83         30.42         6.08 o                         
   2  13   3         13.34         10.33         3.24 o                         
   3  13   3          3.99         15.18         5.20 o                         
  -4 -12   4          8.05          4.90         3.25 o                         
  -3 -12   4         50.57         30.68         6.39 o                         
  -2 -12   4          3.74          1.81         3.23 o                         
  -1 -12   4         78.04         71.52         5.48 o                         
   0 -12   4          0.06         -2.69         3.83 o                         
   1 -12   4          4.94          3.80         9.27 o                         
   2 -12   4          0.08         -1.02         4.22 o                         
   3 -12   4          1.48         -1.26         4.45 o                         
   4 -12   4         33.80         31.68        10.55 o                         
  -6 -11   4         14.94         12.31         1.75 o                         
  -5 -11   4          0.21         -0.92         1.46 o                         
  -4 -11   4          7.50          8.03         2.04 o                         
  -3 -11   4          1.91         -0.42         1.34 o                         
  -2 -11   4         98.89        104.71         7.18 o                         
  -1 -11   4          0.17         -1.70         3.03 o                         
   0 -11   4         25.22         29.81         5.75 o                         
   1 -11   4          0.05         -3.91         3.91 o                         
   2 -11   4        115.39        135.90         8.79 o                         
   3 -11   4          0.89          0.46         4.05 o                         
   4 -11   4          8.21          3.08         4.18 o                         
   5 -11   4        135.69        128.68         5.24 o                         
   6 -11   4         15.11         15.45         1.68 o                         
  -7 -10   4          3.18          2.49         1.89 o                         
  -6 -10   4         24.12         28.05         2.19 o                         
  -5 -10   4         10.46          5.05         1.57 o                         
  -4 -10   4          0.62         -0.23         1.25 o                         
  -3 -10   4         46.06         37.73         1.54 o                         
  -2 -10   4         41.31         43.15         1.60 o                         
  -1 -10   4        466.95        498.13         8.75 o                         
   0 -10   4         40.47         35.50         3.14 o                         
   1 -10   4        164.13        172.88         8.47 o                         
   2 -10   4        107.47        102.19         7.57 o                         
   3 -10   4          0.13         -0.33         1.47 o                         
   4 -10   4        183.75        185.73         2.80 o                         
   5 -10   4         50.43         48.83         3.26 o                         
   6 -10   4        354.39        357.80         5.45 o                         
   7 -10   4         42.21         45.21         2.43 o                         
  -8  -9   4         10.03         10.11         2.16 o                         
  -7  -9   4          0.16          1.65         2.67 o                         
  -6  -9   4         12.63          6.27         1.86 o                         
  -5  -9   4         27.16         30.54         1.74 o                         
  -4  -9   4        129.67        150.71         3.88 o                         
  -3  -9   4         25.90         17.68         1.39 o                         
  -2  -9   4        354.42        363.91         3.82 o                         
  -1  -9   4         14.48         10.14         1.04 o                         
   0  -9   4         31.29         25.25         1.44 o                         
   1  -9   4        193.93        189.22         2.27 o                         
   2  -9   4          0.14          1.57         1.40 o                         
   3  -9   4        935.86        907.58        10.84 o                         
   4  -9   4          1.38          1.43         1.42 o                         
   5  -9   4         10.59         10.94         1.72 o                         
   6  -9   4         96.37        114.70         3.77 o                         
   7  -9   4         55.51         55.18         3.46 o                         
   8  -9   4          0.05          2.35         2.03 o                         
  -9  -8   4          8.63          9.60         2.58 o                         
  -8  -8   4         22.18         26.60         2.46 o                         
  -7  -8   4         58.44         58.01         3.29 o                         
  -6  -8   4          9.08          7.46         2.33 o                         
  -5  -8   4         11.87          9.49         1.54 o                         
  -4  -8   4          0.93          0.19         1.27 o                         
  -3  -8   4        237.51        241.88         3.06 o                         
  -2  -8   4         23.81         27.24         1.37 o                         
  -1  -8   4        223.73        237.41         2.76 o                         
   0  -8   4         80.46         67.48         1.51 o                         
   1  -8   4          0.04          9.51         2.10 o                         
   2  -8   4        109.15        111.00         2.03 o                         
   3  -8   4        202.80        195.54         3.17 o                         
   4  -8   4          3.65         -0.20         1.40 o                         
   5  -8   4        172.97        170.59         3.41 o                         
   6  -8   4        141.83        162.49         4.31 o                         
   7  -8   4          0.49          3.05         2.23 o                         
   8  -8   4          1.21          1.04         2.09 o                         
   9  -8   4         15.78         19.06         2.80 o                         
  -9  -7   4         20.57         24.81         2.76 o                         
  -8  -7   4         23.84         28.88         2.74 o                         
  -7  -7   4        120.04        131.28         4.68 o                         
  -6  -7   4         16.12         14.84         1.87 o                         
  -5  -7   4          2.09          0.91         1.39 o                         
  -4  -7   4         62.46         56.21         2.33 o                         
  -3  -7   4         42.04         40.55         1.54 o                         
  -2  -7   4        166.14        178.40         2.37 o                         
  -1  -7   4         27.65         30.05         1.18 o                         
   0  -7   4        274.02        255.22         2.79 o                         
   1  -7   4        803.67        829.81         6.24 o                         
   2  -7   4        103.67        101.72         2.25 o                         
   3  -7   4        152.80        153.34         2.39 o                         
   4  -7   4        208.19        222.20         3.19 o                         
   5  -7   4        142.15        145.97         3.50 o                         
   6  -7   4         24.81         21.40         2.15 o                         
   7  -7   4         15.55         16.62         2.06 o                         
   8  -7   4         63.72         76.77         3.72 o                         
   9  -7   4         18.60         15.18         2.48 o                         
  10  -7   4          4.59          3.24         2.53 o                         
 -10  -6   4         61.32         69.15         4.46 o                         
  -9  -6   4          1.22          2.05         2.73 o                         
  -8  -6   4          0.26          2.42         2.76 o                         
  -7  -6   4         16.97         23.53         2.55 o                         
  -6  -6   4          8.13          7.58         1.88 o                         
  -5  -6   4         75.49         77.26         2.57 o                         
  -4  -6   4          5.95          7.24         1.23 o                         
  -3  -6   4        233.35        203.27         2.53 o                         
  -2  -6   4          5.02          5.59         0.97 o                         
  -1  -6   4        148.37        152.43         2.13 o                         
   0  -6   4          9.78         20.10         0.89 o                         
   1  -6   4        230.88        232.59         3.20 o                         
   2  -6   4        396.03        411.84         3.81 o                         
   3  -6   4          3.25          3.92         0.94 o                         
   4  -6   4        423.42        420.79         4.40 o                         
   5  -6   4        259.57        237.78         3.99 o                         
   6  -6   4          0.04          0.61         1.85 o                         
   7  -6   4        161.01        144.20         4.10 o                         
   8  -6   4         24.48         17.93         2.58 o                         
   9  -6   4        152.79        165.94         8.61 o                         
  10  -6   4          7.45         14.63         2.93 o                         
 -10  -5   4         25.57         19.86         3.51 o                         
  -9  -5   4         10.34          8.83         2.70 o                         
  -8  -5   4         22.19         16.78         2.67 o                         
  -7  -5   4        258.56        271.00         6.97 o                         
  -6  -5   4         39.85         38.73         2.00 o                         
  -5  -5   4        234.02        226.21         3.22 o                         
  -4  -5   4        967.56       1031.31         8.14 o                         
  -3  -5   4        143.92        119.99         2.01 o                         
  -2  -5   4       1739.60       1731.21        11.06 o                         
  -1  -5   4        371.05        376.08         3.21 o                         
   0  -5   4         37.93         42.99         1.66 o                         
   1  -5   4       1321.25       1311.98         8.96 o                         
   2  -5   4         77.19        100.98         4.47 o                         
   3  -5   4         50.59         63.81         1.72 o                         
   4  -5   4         76.07         75.64         2.43 o                         
   5  -5   4        972.35        977.72         9.04 o                         
   6  -5   4        106.34        111.28         3.37 o                         
   7  -5   4        633.80        652.22         9.28 o                         
   8  -5   4         36.44         43.39         2.94 o                         
   9  -5   4         60.64         47.64         3.68 o                         
  10  -5   4         35.56         33.54         3.51 o                         
  11  -5   4          0.57         -0.16         3.27 o                         
 -11  -4   4          2.13          0.67         3.54 o                         
 -10  -4   4          0.80          2.75         2.90 o                         
  -9  -4   4          2.66          1.75         3.29 o                         
  -8  -4   4         71.34         58.35         2.85 o                         
  -7  -4   4          0.00         -0.95         1.72 o                         
  -6  -4   4        468.03        496.77         5.82 o                         
  -5  -4   4        745.53        705.16         7.22 o                         
  -4  -4   4         37.09         38.64         1.37 o                         
  -3  -4   4       1017.02       1197.28         9.75 o                         
  -2  -4   4        952.04        988.20         7.38 o                         
  -1  -4   4         77.11        105.32         1.77 o                         
   0  -4   4         12.31         15.30         0.80 o                         
   1  -4   4        142.27        161.90         2.14 o                         
   2  -4   4       6318.36       6554.23       121.99 o                         
   3  -4   4          0.61          1.29         1.08 o                         
   4  -4   4        521.75        582.33         6.30 o                         
   5  -4   4       1163.80       1191.58        11.51 o                         
   6  -4   4        292.42        290.92         4.57 o                         
   7  -4   4          7.59          8.95         1.93 o                         
   8  -4   4          1.17          4.60         2.27 o                         
   9  -4   4        190.73        210.52         6.56 o                         
  10  -4   4         12.39          9.36         3.51 o                         
  11  -4   4         25.32         22.83         3.96 o                         
 -11  -3   4          6.59          2.61         3.22 o                         
 -10  -3   4          0.54          4.47         3.36 o                         
  -9  -3   4         52.52         56.56         3.13 o                         
  -8  -3   4        122.53        120.96         4.68 o                         
  -7  -3   4         11.06         12.67         2.01 o                         
  -6  -3   4          0.67          1.61         1.45 o                         
  -5  -3   4          1.03          0.24         0.78 o                         
  -4  -3   4        136.81        118.27         2.97 o                         
  -3  -3   4        263.73        271.64         6.15 o                         
  -2  -3   4        536.30        517.74         4.45 o                         
  -1  -3   4         15.74         33.40         1.17 o                         
   0  -3   4          3.10          1.91         0.58 o                         
   1  -3   4       1427.55       1420.56         9.94 o                         
   2  -3   4         20.21         21.88         1.39 o                         
   3  -3   4       1256.16       1206.58        12.30 o                         
   4  -3   4        145.17        141.72         2.89 o                         
   5  -3   4         98.93        100.66         2.83 o                         
   6  -3   4          0.48         -0.86         1.48 o                         
   7  -3   4         83.47         80.56         4.47 o                         
   8  -3   4        849.20        851.40        21.96 o                         
   9  -3   4         77.63         84.50         6.22 o                         
  10  -3   4        113.16        124.28         6.16 o                         
  11  -3   4          4.38          5.39         3.07 o                         
 -11  -2   4          7.27          6.50         3.77 o                         
 -10  -2   4         13.80          8.68         3.62 o                         
  -9  -2   4          0.84         -1.15         2.22 o                         
  -8  -2   4         44.33         43.95         2.71 o                         
  -7  -2   4        321.01        315.07         6.52 o                         
  -6  -2   4         45.30         43.77         2.13 o                         
  -5  -2   4        526.77        526.10         6.08 o                         
  -4  -2   4          2.70          6.09         1.22 o                         
  -3  -2   4       3601.35       3680.89        28.67 o                         
  -2  -2   4       1019.34        993.61        13.14 o                         
  -1  -2   4       2358.22       2330.42        20.70 o                         
   0  -2   4       3412.97       3258.97       158.16 o                         
   1  -2   4          4.51          1.39         0.84 o                         
   2  -2   4         21.51         30.58         2.06 o                         
   3  -2   4       3085.20       3094.02        29.40 o                         
   4  -2   4        422.18        469.35         6.30 o                         
   5  -2   4        286.94        243.40         4.31 o                         
   6  -2   4          8.35          6.83         1.56 o                         
   7  -2   4        124.96        116.24         3.38 o                         
   8  -2   4         26.52         28.77         2.47 o                         
   9  -2   4          2.09          1.57         2.04 o                         
  10  -2   4          1.40          1.06         2.33 o                         
  11  -2   4          1.23         -3.05         3.05 o                         
  12  -2   4          1.83          2.40         4.01 o                         
 -11  -1   4          2.99         -0.14         3.44 o                         
 -10  -1   4         16.04         21.32         3.40 o                         
  -9  -1   4         26.21         23.45         2.45 o                         
  -8  -1   4        131.69        125.73         5.77 o                         
  -7  -1   4          2.60          1.06         1.39 o                         
  -6  -1   4        465.05        519.52         5.33 o                         
  -5  -1   4         31.36         29.97         1.90 o                         
  -4  -1   4        767.90        673.79         5.65 o                         
  -3  -1   4         24.33         22.90         1.18 o                         
  -2  -1   4       2677.85       2634.03        20.59 o                         
  -1  -1   4        171.44        191.12         2.18 o                         
   0  -1   4       1294.73       1265.00         9.52 o                         
   1  -1   4       2308.53       2429.40        58.75 o                         
   2  -1   4       1151.30       1115.83        11.18 o                         
   3  -1   4        245.18        257.48         3.94 o                         
   4  -1   4        332.76        326.50         4.75 o                         
   5  -1   4        580.70        667.16        11.30 o                         
   6  -1   4          5.65          7.01         1.83 o                         
   7  -1   4         16.41         11.62         1.81 o                         
   8  -1   4         98.38         76.74         3.05 o                         
   9  -1   4         17.28         16.10         2.45 o                         
  10  -1   4          9.27          8.21         4.31 o                         
  11  -1   4         35.12         35.49         2.70 o                         
  12  -1   4          3.62          1.30         3.14 o                         
 -11   0   4          9.71          9.28         3.29 o                         
 -10   0   4          0.71         -0.21         2.30 o                         
  -9   0   4         25.31         19.92         3.37 o                         
  -8   0   4          3.63         -0.78         2.17 o                         
  -7   0   4         98.44        114.26         4.87 o                         
  -6   0   4          5.13          3.60         1.41 o                         
  -5   0   4       1977.10       1934.15        16.03 o                         
  -4   0   4       3331.94       3285.41        22.33 o                         
  -3   0   4        972.79        970.90         7.28 o                         
  -2   0   4        319.11        379.71         3.87 o                         
  -1   0   4       1113.96       1068.98         8.09 o                         
   0   0   4       4738.46       4648.21       155.92 o                         
   1   0   4        634.06        653.26         5.61 o                         
   2   0   4      32441.68      31878.21       451.52 o                         
   3   0   4        876.26        830.81        11.39 o                         
   4   0   4        754.80        747.84         8.35 o                         
   5   0   4          4.14         -1.55         1.55 o                         
   6   0   4          3.87         12.54         4.24 o                         
   7   0   4        165.74        175.46         3.75 o                         
   8   0   4         55.01         44.37         2.42 o                         
   9   0   4        189.81        185.46         4.56 o                         
  10   0   4         69.79         59.52         3.06 o                         
  11   0   4         26.53         22.67         2.40 o                         
  12   0   4         17.71         15.59         2.57 o                         
 -11   1   4          9.46          4.98         3.64 o                         
 -10   1   4          0.00         -2.38         3.35 o                         
  -9   1   4         24.24         26.40         3.35 o                         
  -8   1   4        146.92        121.06         7.38 o                         
  -7   1   4          6.02          6.04         1.91 o                         
  -6   1   4          0.15          0.89         1.45 o                         
  -5   1   4        137.40        129.03         4.05 o                         
  -4   1   4        594.43        630.86         6.24 o                         
  -3   1   4        475.04        487.82         4.41 o                         
  -2   1   4        230.67        247.35         2.80 o                         
  -1   1   4       1258.15       1282.49         9.68 o                         
   0   1   4          3.51          0.53         0.73 o                         
   1   1   4        487.53        478.78         3.91 o                         
   2   1   4        450.63        462.20         5.38 o                         
   3   1   4       3265.36       3329.53        65.65 o                         
   4   1   4         24.27         25.11         1.75 o                         
   5   1   4        108.23        108.11         3.27 o                         
   6   1   4       2237.25       2372.54        23.81 o                         
   7   1   4         50.87         52.33         2.71 o                         
   8   1   4        316.74        286.35         4.85 o                         
   9   1   4        118.73        120.79         4.62 o                         
  10   1   4          1.18         -1.91         1.91 o                         
  11   1   4        133.43        144.86         4.84 o                         
  12   1   4          1.45          4.67         1.97 o                         
 -11   2   4          1.47         -3.30         3.30 o                         
 -10   2   4          0.00         -2.56         2.56 o                         
  -9   2   4          9.69          7.52         3.00 o                         
  -8   2   4         60.80         64.38         3.40 o                         
  -7   2   4        181.06        184.94         4.07 o                         
  -6   2   4         11.30          8.36         1.60 o                         
  -5   2   4        376.12        392.74         5.60 o                         
  -4   2   4       5007.56       5015.25        35.83 o                         
  -3   2   4       3085.60       3105.61        22.37 o                         
  -2   2   4       1013.85        966.89         8.19 o                         
  -1   2   4       1314.02       1222.87         9.05 o                         
   0   2   4        187.87        199.26         2.18 o                         
   1   2   4          8.73          6.94         0.79 o                         
   2   2   4        126.15        119.22         2.19 o                         
   3   2   4        231.91        236.39         3.59 o                         
   4   2   4        291.90        324.73         4.75 o                         
   5   2   4         22.16         35.80         2.15 o                         
   6   2   4          0.06          1.90         2.36 o                         
   7   2   4         30.80         24.53         2.05 o                         
   8   2   4         65.53         61.61         2.42 o                         
   9   2   4        110.14        108.44         3.60 o                         
  10   2   4          7.87          8.44         2.38 o                         
  11   2   4         11.22          9.83         3.22 o                         
  12   2   4          8.22          5.09         1.91 o                         
 -11   3   4          8.91         11.89         5.20 o                         
 -10   3   4          0.00          0.14         3.51 o                         
  -9   3   4          2.26          6.12         4.58 o                         
  -8   3   4          0.97          2.61         1.96 o                         
  -7   3   4         34.67         31.27         2.22 o                         
  -6   3   4         67.17         53.62         2.47 o                         
  -5   3   4       1477.86       1450.71        11.69 o                         
  -4   3   4       1095.92       1036.48         8.43 o                         
  -3   3   4        574.88        653.85         5.58 o                         
  -2   3   4          2.46          4.54         0.73 o                         
  -1   3   4         56.86         46.26         1.25 o                         
   0   3   4         12.93         11.38         1.17 o                         
   1   3   4       2583.04       2701.30        30.01 o                         
   2   3   4       1651.47       1569.68        13.68 o                         
   3   3   4        411.28        418.25         4.17 o                         
   4   3   4       2663.78       2683.85        23.09 o                         
   5   3   4        140.54        136.05         3.03 o                         
   6   3   4         23.96         44.27         2.04 o                         
   7   3   4         61.27         69.25         3.11 o                         
   8   3   4        212.19        234.44         5.50 o                         
   9   3   4          0.22         -1.08         1.62 o                         
  10   3   4          6.96         10.05         1.40 o                         
  11   3   4          1.57         -0.85         3.21 o                         
  12   3   4          1.94          2.04         3.06 o                         
 -10   4   4          3.67         -2.26         2.26 o                         
  -9   4   4          9.87          9.90         2.05 o                         
  -8   4   4        169.02        172.77         4.05 o                         
  -7   4   4         74.99         72.20         2.37 o                         
  -6   4   4         82.72         77.95         2.34 o                         
  -5   4   4        427.94        429.53         4.52 o                         
  -4   4   4          1.01         -0.86         1.12 o                         
  -3   4   4       1606.00       1630.02        11.66 o                         
  -2   4   4        213.89        256.38         2.57 o                         
  -1   4   4        310.98        297.61         2.69 o                         
   0   4   4       1366.13       1309.83        10.79 o                         
   1   4   4        592.94        552.20         4.09 o                         
   2   4   4        151.60        175.47         1.98 o                         
   3   4   4        672.57        857.23         7.06 o                         
   4   4   4          3.17          8.15         1.30 o                         
   5   4   4        805.87        769.13         7.94 o                         
   6   4   4          1.37          2.03         1.70 o                         
   7   4   4        233.47        253.19         4.88 o                         
   8   4   4         18.80         12.10         2.14 o                         
   9   4   4         97.57        108.09         2.10 o                         
  10   4   4          1.73          1.11         2.91 o                         
  11   4   4         21.77         20.92         4.15 o                         
  12   4   4         15.11         13.43         3.66 o                         
 -10   5   4          0.25          1.24         2.31 o                         
  -9   5   4         28.59         26.91         2.24 o                         
  -8   5   4          2.97          4.92         1.89 o                         
  -7   5   4        132.87        137.85         3.34 o                         
  -6   5   4        385.89        432.66         4.88 o                         
  -5   5   4        122.64        131.91         2.70 o                         
  -4   5   4         54.62         57.22         1.88 o                         
  -3   5   4        607.44        623.35         5.65 o                         
  -2   5   4         13.53         12.89         1.15 o                         
  -1   5   4          2.87          6.32         0.77 o                         
   0   5   4         27.53         31.57         1.19 o                         
   1   5   4       2046.64       2079.71        14.40 o                         
   2   5   4        449.61        398.65         3.33 o                         
   3   5   4        451.61        471.10         3.82 o                         
   4   5   4        964.25        989.97         8.04 o                         
   5   5   4         33.30         22.19         1.45 o                         
   6   5   4        529.34        542.07         5.73 o                         
   7   5   4          0.04         -1.38         1.38 o                         
   8   5   4        224.59        230.86         4.05 o                         
   9   5   4         17.38         17.25         3.31 o                         
  10   5   4          2.44          0.44         2.92 o                         
  11   5   4          3.09          0.14         3.63 o                         
 -10   6   4          0.96          3.78         2.24 o                         
  -9   6   4        211.51        226.48         6.75 o                         
  -8   6   4         13.65          8.19         1.85 o                         
  -7   6   4         87.73         80.68         3.70 o                         
  -6   6   4        113.43         93.93         4.05 o                         
  -5   6   4         71.12         71.82         2.88 o                         
  -4   6   4         74.27         84.63         3.14 o                         
  -3   6   4          4.71          5.80         1.49 o                         
  -2   6   4        625.81        633.05         6.52 o                         
  -1   6   4        358.46        388.42         3.19 o                         
   0   6   4         76.47         78.54         1.25 o                         
   1   6   4        303.60        324.55         2.75 o                         
   2   6   4        136.20        206.72         5.75 o                         
   3   6   4         23.93         23.57         1.18 o                         
   4   6   4         66.00         67.42         1.76 o                         
   5   6   4        681.52        703.60         7.89 o                         
   6   6   4          5.47          0.84         1.50 o                         
   7   6   4          2.79          0.90         1.47 o                         
   8   6   4         98.93         97.76         3.19 o                         
   9   6   4          0.59          0.52         2.26 o                         
  10   6   4          6.30          5.35         2.71 o                         
  11   6   4          6.89          9.74         3.28 o                         
  -9   7   4          2.39          0.91         2.02 o                         
  -8   7   4         47.41         49.63         2.44 o                         
  -7   7   4         37.01         39.94         3.16 o                         
  -6   7   4          9.40          2.29         1.76 o                         
  -5   7   4        460.32        490.19         5.81 o                         
  -4   7   4        163.04        147.53         3.07 o                         
  -3   7   4         45.55         47.18         2.16 o                         
  -2   7   4         19.05         24.23         1.25 o                         
  -1   7   4        326.53        278.63         2.76 o                         
   0   7   4         93.77        112.83         1.69 o                         
   1   7   4         55.43         56.16         1.08 o                         
   2   7   4         58.93         57.36         1.37 o                         
   3   7   4         17.00         17.57         1.01 o                         
   4   7   4        683.81        753.43         5.90 o                         
   5   7   4         23.68         23.41         1.59 o                         
   6   7   4         66.91         71.00         2.75 o                         
   7   7   4         77.25         78.95         2.60 o                         
   8   7   4         55.55         54.80         3.34 o                         
   9   7   4          0.60          2.27         2.10 o                         
  10   7   4          3.79          0.12         2.48 o                         
  -8   8   4          1.27          0.51         1.82 o                         
  -7   8   4          2.78          4.43         2.37 o                         
  -6   8   4         22.95         32.59         1.99 o                         
  -5   8   4         30.50         32.82         1.79 o                         
  -4   8   4         63.43         78.53         2.38 o                         
  -3   8   4         15.28         11.04         1.12 o                         
  -2   8   4         72.51         61.75         1.50 o                         
  -1   8   4        470.29        503.87         6.71 o                         
   0   8   4        616.60        646.29         7.85 o                         
   1   8   4          2.84         -1.10         2.03 o                         
   2   8   4         23.11         28.91         1.09 o                         
   3   8   4       2310.87       2227.27        20.96 o                         
   4   8   4         82.88         81.80         2.10 o                         
   5   8   4        168.60        180.64         2.90 o                         
   6   8   4         97.15         93.44         3.20 o                         
   7   8   4         45.76         47.57         3.02 o                         
   8   8   4          1.50          3.73         1.44 o                         
   9   8   4          0.81          0.24         2.11 o                         
  10   8   4          0.62         -2.21         2.21 o                         
  -8   9   4         13.08         17.29         3.22 o                         
  -7   9   4          0.40          0.12         1.70 o                         
  -6   9   4         87.68         80.37         2.86 o                         
  -5   9   4         11.73         12.60         1.49 o                         
  -4   9   4         48.73         42.22         1.64 o                         
  -3   9   4        367.34        368.36         5.56 o                         
  -2   9   4        181.08        192.89         6.20 o                         
  -1   9   4          5.05          2.11         2.04 o                         
   0   9   4       1306.50       1381.28        16.69 o                         
   1   9   4         40.11         38.40         3.09 o                         
   2   9   4        306.36        326.98         7.86 o                         
   3   9   4         89.21         70.83         3.44 o                         
   4   9   4        181.17        161.22         2.96 o                         
   5   9   4          0.02         -1.11         1.11 o                         
   6   9   4          0.10          0.67         1.24 o                         
   7   9   4         16.65         10.92         1.91 o                         
   8   9   4         13.40         14.57         1.98 o                         
   9   9   4         24.60         33.54         2.50 o                         
  -7  10   4         11.23         11.78         1.72 o                         
  -6  10   4        116.49        131.74         5.09 o                         
  -5  10   4          1.25         -0.06         1.27 o                         
  -4  10   4         17.88         19.41         1.34 o                         
  -3  10   4         43.69         54.40         5.75 o                         
  -2  10   4         91.79         90.06         5.16 o                         
  -1  10   4         40.26         58.27         4.55 o                         
   0  10   4          0.07         -0.61         3.16 o                         
   1  10   4         71.95         70.34         4.18 o                         
   2  10   4         88.55         76.34         6.77 o                         
   3  10   4         85.69         68.02         5.49 o                         
   4  10   4          9.12          9.39         1.02 o                         
   5  10   4          3.12          2.82         1.52 o                         
   6  10   4         35.86         42.55         2.86 o                         
   7  10   4          0.36         -1.40         1.57 o                         
   8  10   4         13.45         18.62         2.36 o                         
  -5  11   4         25.41         32.87         3.17 o                         
  -4  11   4          2.13          7.76         4.43 o                         
  -3  11   4         26.47         29.19         3.72 o                         
  -2  11   4          6.80          7.12         3.18 o                         
  -1  11   4          2.92          0.50         3.11 o                         
   0  11   4         52.92         49.86         4.37 o                         
   1  11   4         11.57         12.68         3.01 o                         
   2  11   4        132.06        129.83         8.34 o                         
   3  11   4          0.35         -2.87         3.24 o                         
   4  11   4         42.44         28.50         2.94 o                         
   5  11   4          6.46          9.62         1.18 o                         
   6  11   4          5.10          4.72         1.66 o                         
   7  11   4         25.45         30.63         3.33 o                         
  -4  12   4          0.22          0.92         3.14 o                         
  -3  12   4          7.96         10.93         3.35 o                         
  -2  12   4         70.91         59.90         5.90 o                         
  -1  12   4        190.11        184.58        22.69 o                         
   0  12   4          3.98          4.19         3.09 o                         
   1  12   4         74.97         65.75         6.68 o                         
   2  12   4          7.24         13.58         4.97 o                         
   3  12   4         61.53         47.22         4.15 o                         
   4  12   4          0.04          0.22         2.61 o                         
   5  12   4          2.58          2.16         1.75 o                         
  -1  13   4          5.57          4.33        10.55 o                         
   0  13   4          8.62          4.86         3.35 o                         
   1  13   4          2.32         -4.64         5.08 o                         
   2  13   4          5.45          4.14         5.08 o                         
   3  13   4          0.85         10.23         7.67 o                         
  -3 -12   5          8.56         10.94         1.51 o                         
  -2 -12   5         15.88         11.34         6.21 o                         
  -1 -12   5          0.28          1.47         3.26 o                         
   0 -12   5          2.28         -2.88         3.96 o                         
   1 -12   5          3.41         -2.09         5.59 o                         
   2 -12   5          1.27         -3.98         3.99 o                         
   3 -12   5         30.94         22.66         4.91 o                         
   4 -12   5         22.70         22.49         6.43 o                         
  -5 -11   5          8.99         11.48         1.63 o                         
  -4 -11   5          9.52         10.16         2.68 o                         
  -3 -11   5          5.20          3.47         1.26 o                         
  -2 -11   5          0.00         -0.20         1.00 o                         
  -1 -11   5         26.68         21.49         4.28 o                         
   0 -11   5          2.14          1.58         4.63 o                         
   1 -11   5         30.20         14.67         4.07 o                         
   2 -11   5          9.39          7.42         4.37 o                         
   3 -11   5         62.00         61.48         5.82 o                         
   4 -11   5        163.06        169.89         3.00 o                         
   5 -11   5          1.38          3.31         1.34 o                         
   6 -11   5         28.52         34.32         1.97 o                         
  -7 -10   5         28.35         36.73         2.68 o                         
  -6 -10   5         12.56          7.30         1.52 o                         
  -5 -10   5          0.38          1.68         1.54 o                         
  -4 -10   5         17.72         15.39         1.61 o                         
  -3 -10   5          0.65          0.75         1.35 o                         
  -2 -10   5        106.95        106.14         2.40 o                         
  -1 -10   5         97.94         91.16         2.23 o                         
   0 -10   5        664.60        620.12         9.20 o                         
   1 -10   5        278.18        286.86         5.11 o                         
   2 -10   5         40.01         31.25         1.58 o                         
   3 -10   5        170.54        169.32         4.02 o                         
   4 -10   5          2.55          0.89         1.33 o                         
   5 -10   5          0.03         -1.44         2.37 o                         
   6 -10   5         11.32         11.81         1.60 o                         
   7 -10   5          2.70          4.09         1.74 o                         
  -8  -9   5         16.09         19.04         2.40 o                         
  -7  -9   5          0.02          0.87         1.88 o                         
  -6  -9   5         12.89         12.00         1.82 o                         
  -5  -9   5          5.04          7.42         1.56 o                         
  -4  -9   5          0.64         -0.08         1.37 o                         
  -3  -9   5        801.48        769.59        11.04 o                         
  -2  -9   5          0.46         -1.12         1.24 o                         
  -1  -9   5         61.79         48.54         2.65 o                         
   0  -9   5         10.79          8.16         1.09 o                         
   1  -9   5         21.14         19.27         1.27 o                         
   2  -9   5        191.62        206.45         2.77 o                         
   3  -9   5         77.37         78.84         2.18 o                         
   4  -9   5        294.63        314.63         9.92 o                         
   5  -9   5        127.49        132.09         3.15 o                         
   6  -9   5          9.61         11.78         1.91 o                         
   7  -9   5          9.84         12.07         2.46 o                         
   8  -9   5         20.23         20.22         2.34 o                         
  -8  -8   5          0.21         -1.99         1.99 o                         
  -7  -8   5         13.02         10.42         2.45 o                         
  -6  -8   5         19.90         24.69         1.75 o                         
  -5  -8   5         14.35         14.35         1.65 o                         
  -4  -8   5          0.92          0.08         1.38 o                         
  -3  -8   5         37.91         32.65         1.67 o                         
  -2  -8   5        116.38        130.01         2.37 o                         
  -1  -8   5         53.94         58.47         1.86 o                         
   0  -8   5        212.74        202.44         2.99 o                         
   1  -8   5       1004.06       1014.62         8.84 o                         
   2  -8   5         22.39         23.71         1.69 o                         
   3  -8   5         52.33         51.00         2.24 o                         
   4  -8   5        145.63        177.06         3.59 o                         
   5  -8   5        274.58        267.54         4.43 o                         
   6  -8   5         66.18         73.71         3.07 o                         
   7  -8   5         89.70         83.63         3.94 o                         
   8  -8   5        110.02        109.01         4.50 o                         
   9  -8   5         23.66         14.46         3.09 o                         
  -9  -7   5          2.95          7.03         3.16 o                         
  -8  -7   5        156.92        170.13         4.85 o                         
  -7  -7   5         22.08         17.43         2.43 o                         
  -6  -7   5        173.79        166.64         3.18 o                         
  -5  -7   5        445.62        424.00         4.71 o                         
  -4  -7   5          7.04          4.22         1.32 o                         
  -3  -7   5        243.10        243.36         3.11 o                         
  -2  -7   5          9.51         10.14         1.10 o                         
  -1  -7   5        272.57        253.29         2.74 o                         
   0  -7   5          0.07          0.10         0.78 o                         
   1  -7   5        184.00        181.15         2.37 o                         
   2  -7   5          1.24          1.52         0.92 o                         
   3  -7   5          1.03         -1.02         1.02 o                         
   4  -7   5         73.02         58.48         2.30 o                         
   5  -7   5          0.15         -1.40         1.40 o                         
   6  -7   5          6.44          6.15         2.23 o                         
   7  -7   5        147.66        150.17         4.88 o                         
   8  -7   5          5.78          6.91         2.30 o                         
   9  -7   5          5.06          6.73         2.78 o                         
  10  -7   5          3.98          3.36         2.55 o                         
 -10  -6   5          6.32          6.85         4.33 o                         
  -9  -6   5         40.64         45.83         2.99 o                         
  -8  -6   5         30.24         32.36         2.82 o                         
  -7  -6   5          4.09          1.95         2.28 o                         
  -6  -6   5        319.96        317.16         5.74 o                         
  -5  -6   5         41.42         38.69         2.28 o                         
  -4  -6   5        647.98        620.46         5.13 o                         
  -3  -6   5         24.53         28.61         1.50 o                         
  -2  -6   5         10.10          6.33         2.80 o                         
  -1  -6   5        538.92        554.48         4.61 o                         
   0  -6   5        373.72        381.58         3.23 o                         
   1  -6   5         16.45         13.60         0.97 o                         
   2  -6   5        170.12        175.22         2.53 o                         
   3  -6   5        423.56        429.51         4.16 o                         
   4  -6   5         78.35         77.08         2.16 o                         
   5  -6   5        150.26        158.78         3.70 o                         
   6  -6   5         26.52         23.24         2.08 o                         
   7  -6   5          2.36          1.10         1.93 o                         
   8  -6   5         49.65         39.77         2.95 o                         
   9  -6   5          0.64          2.65         2.46 o                         
  10  -6   5         41.12         46.12         4.84 o                         
 -10  -5   5         13.95         14.72         3.23 o                         
  -9  -5   5          1.64          0.75         3.71 o                         
  -8  -5   5         60.20         62.21         3.78 o                         
  -7  -5   5          3.86          4.95         1.95 o                         
  -6  -5   5          3.99          1.55         1.67 o                         
  -5  -5   5         64.34         51.87         1.71 o                         
  -4  -5   5          0.23         -1.17         1.17 o                         
  -3  -5   5         74.83         74.22         1.87 o                         
  -2  -5   5        128.33        143.45         2.09 o                         
  -1  -5   5        201.73        196.50         2.44 o                         
   0  -5   5       1592.36       1611.66        10.30 o                         
   1  -5   5        378.22        391.19         3.66 o                         
   2  -5   5        182.79        189.56         2.44 o                         
   3  -5   5        159.37        162.03         2.39 o                         
   4  -5   5        153.41        165.99         2.91 o                         
   5  -5   5        497.23        489.11         7.31 o                         
   6  -5   5        213.00        210.53         4.51 o                         
   7  -5   5        406.59        409.48         6.71 o                         
   8  -5   5        203.64        196.49         6.02 o                         
   9  -5   5          7.66          4.31         2.59 o                         
  10  -5   5          6.00          4.62         3.43 o                         
  11  -5   5         57.73         62.35         4.30 o                         
 -10  -4   5          2.99         -0.10         3.14 o                         
  -9  -4   5         14.85         12.13         2.80 o                         
  -8  -4   5          2.76          3.39         3.53 o                         
  -7  -4   5          0.11          0.38         1.96 o                         
  -6  -4   5        375.40        400.87         5.61 o                         
  -5  -4   5         46.46         49.64         2.90 o                         
  -4  -4   5        562.11        500.81         5.23 o                         
  -3  -4   5        869.53        878.76         7.21 o                         
  -2  -4   5        756.53        768.62         5.85 o                         
  -1  -4   5         16.34         17.08         1.11 o                         
   0  -4   5         30.35         22.13         0.90 o                         
   1  -4   5         43.39         27.13         1.40 o                         
   2  -4   5        254.88        288.75         3.53 o                         
   3  -4   5         77.35         96.08         2.29 o                         
   4  -4   5        407.99        421.74         5.24 o                         
   5  -4   5         88.73        100.62         3.20 o                         
   6  -4   5        202.54        189.87         3.89 o                         
   7  -4   5        117.62        118.37         3.68 o                         
   8  -4   5        351.52        362.66         6.59 o                         
   9  -4   5          3.13          3.83         3.01 o                         
  10  -4   5          1.50         -2.32         2.96 o                         
  11  -4   5          5.07          5.65         4.02 o                         
 -11  -3   5          2.98          1.32         3.47 o                         
 -10  -3   5          1.34          1.56         3.04 o                         
  -9  -3   5          1.17          1.13         2.10 o                         
  -8  -3   5          2.61          2.96         2.00 o                         
  -7  -3   5        262.73        272.33         4.63 o                         
  -6  -3   5          2.38          3.46         1.65 o                         
  -5  -3   5        194.70        218.56         3.50 o                         
  -4  -3   5          3.87          6.16         1.27 o                         
  -3  -3   5          2.47         11.16         1.13 o                         
  -2  -3   5        291.20        248.69         4.43 o                         
  -1  -3   5        239.64        233.80         2.42 o                         
   0  -3   5         56.19         75.39         1.75 o                         
   1  -3   5         86.13        102.90         1.68 o                         
   2  -3   5        531.68        463.58         5.03 o                         
   3  -3   5         54.69         67.03         2.43 o                         
   4  -3   5        859.62        887.75        11.25 o                         
   5  -3   5        159.36        187.34         4.03 o                         
   6  -3   5          0.05         -1.05         1.56 o                         
   7  -3   5        109.95         99.67         3.61 o                         
   8  -3   5         66.81         66.92         4.20 o                         
   9  -3   5          0.18          0.44         2.82 o                         
  10  -3   5        114.76        106.14         6.86 o                         
  11  -3   5          3.39          5.26         3.73 o                         
 -11  -2   5          6.64          3.60         3.26 o                         
 -10  -2   5         63.74         59.48         3.14 o                         
  -9  -2   5         23.70         24.10         2.71 o                         
  -8  -2   5         26.17         15.30         2.25 o                         
  -7  -2   5          4.57          4.27         1.59 o                         
  -6  -2   5         11.93         22.83         1.44 o                         
  -5  -2   5         18.55         14.19         1.27 o                         
  -4  -2   5        114.48        148.05         2.74 o                         
  -3  -2   5       1397.13       1402.86        10.25 o                         
  -2  -2   5        126.56        117.91         2.09 o                         
  -1  -2   5       3604.19       3614.54        34.35 o                         
   0  -2   5        411.14        420.49         3.92 o                         
   1  -2   5        387.08        314.49         3.41 o                         
   2  -2   5        447.94        449.20         4.90 o                         
   3  -2   5       5620.91       5671.50       119.38 o                         
   4  -2   5          1.26          0.54         1.47 o                         
   5  -2   5         20.35         29.38         1.99 o                         
   6  -2   5        629.52        600.27         7.79 o                         
   7  -2   5        404.39        387.61         5.54 o                         
   8  -2   5        265.71        250.81        10.47 o                         
   9  -2   5         48.14         37.51         4.10 o                         
  10  -2   5         30.37         35.55         2.83 o                         
  11  -2   5         12.52          9.79         3.66 o                         
  12  -2   5         15.32         12.96         3.44 o                         
 -11  -1   5          1.66          3.96         2.42 o                         
 -10  -1   5         13.41          8.70         2.36 o                         
  -9  -1   5         27.64         26.75         2.83 o                         
  -8  -1   5        180.08        178.54         4.13 o                         
  -7  -1   5         17.32         13.08         1.64 o                         
  -6  -1   5         31.30         37.32         1.75 o                         
  -5  -1   5       1373.36       1447.49        11.17 o                         
  -4  -1   5        842.32        841.19         7.07 o                         
  -3  -1   5        461.62        458.09         4.54 o                         
  -2  -1   5        168.91        163.51         2.41 o                         
  -1  -1   5       1079.47       1162.88         9.85 o                         
   0  -1   5       5816.88       5711.28       110.49 o                         
   1  -1   5       1008.65       1033.10         9.40 o                         
   2  -1   5         53.61         66.73         2.01 o                         
   3  -1   5        125.49        125.92         2.93 o                         
   4  -1   5       2526.40       2633.69        25.56 o                         
   5  -1   5         41.04         39.95         2.81 o                         
   6  -1   5          0.71         -1.59         1.78 o                         
   7  -1   5        524.03        544.85         7.75 o                         
   8  -1   5         41.50         46.70         2.56 o                         
   9  -1   5          7.65          4.49         2.12 o                         
  10  -1   5         66.60         67.98         5.12 o                         
  11  -1   5          1.83          0.13         2.76 o                         
  12  -1   5          8.07         16.34         2.85 o                         
 -11   0   5         35.06         36.29         3.77 o                         
 -10   0   5          3.93         -0.23         2.09 o                         
  -9   0   5          8.22          9.30         2.20 o                         
  -8   0   5         36.50         37.98         2.17 o                         
  -7   0   5          2.26          0.30         1.63 o                         
  -6   0   5         26.21         28.41         1.59 o                         
  -5   0   5          2.05          1.41         1.06 o                         
  -4   0   5       3414.06       3454.11        23.54 o                         
  -3   0   5       1101.41       1139.87         9.07 o                         
  -2   0   5          1.00          0.96         0.75 o                         
  -1   0   5        173.01        228.00         2.30 o                         
   0   0   5        269.12        280.14         2.67 o                         
   1   0   5       6188.50       5939.83       119.02 o                         
   2   0   5        413.62        427.82         4.57 o                         
   3   0   5        738.47        746.86         8.15 o                         
   4   0   5        579.55        555.34         6.79 o                         
   5   0   5        166.76        174.87         3.83 o                         
   6   0   5        179.89        176.86         4.15 o                         
   7   0   5         67.72         65.64         3.03 o                         
   8   0   5          0.24         -1.99         1.99 o                         
   9   0   5         40.58         39.31         2.74 o                         
  10   0   5         21.78         21.09         2.34 o                         
  11   0   5        114.65        117.44         5.51 o                         
  12   0   5          1.54         -1.44         3.76 o                         
 -11   1   5          1.93         -2.11         2.11 o                         
 -10   1   5         42.77         46.68         2.80 o                         
  -9   1   5          1.03          1.17         1.96 o                         
  -8   1   5          8.45          8.42         1.78 o                         
  -7   1   5        764.85        757.61         8.14 o                         
  -6   1   5        120.48        124.94         2.87 o                         
  -5   1   5        102.22        109.17         2.32 o                         
  -4   1   5          0.79         -1.11         1.11 o                         
  -3   1   5       2048.70       2046.08        15.37 o                         
  -2   1   5        411.80        380.46         4.13 o                         
  -1   1   5        844.46        818.39         6.60 o                         
   0   1   5       9343.44       9445.54       158.94 o                         
   1   1   5       1671.18       1769.48        13.89 o                         
   2   1   5        363.88        357.29         4.39 o                         
   3   1   5         12.30          8.10         1.41 o                         
   4   1   5        528.11        510.28         6.39 o                         
   5   1   5       2001.86       2046.68        20.53 o                         
   6   1   5         20.26         26.90         2.19 o                         
   7   1   5        212.11        197.25         4.63 o                         
   8   1   5         12.54          3.71         2.52 o                         
   9   1   5         21.70         15.13         2.12 o                         
  10   1   5          2.85          0.24         1.87 o                         
  11   1   5         12.34         16.05         2.46 o                         
  12   1   5         62.18         81.76         3.40 o                         
 -11   2   5          8.58          5.67         2.22 o                         
 -10   2   5         16.49         12.33         3.62 o                         
  -9   2   5          1.30         -2.19         2.19 o                         
  -8   2   5         58.13         59.59         3.43 o                         
  -7   2   5         67.35         67.27         2.97 o                         
  -6   2   5          7.22          9.05         1.95 o                         
  -5   2   5        244.17        243.88         3.86 o                         
  -4   2   5       1627.89       1649.50        13.91 o                         
  -3   2   5        151.39        138.24         2.94 o                         
  -2   2   5         11.46         13.12         1.11 o                         
  -1   2   5        189.05        222.62         2.40 o                         
   0   2   5        824.78        774.04         5.79 o                         
   1   2   5       4310.86       4447.03       128.14 o                         
   2   2   5          3.58          2.53         0.70 o                         
   3   2   5        623.77        660.16         7.89 o                         
   4   2   5       4989.94       5221.15        69.37 o                         
   5   2   5        155.14        164.30         3.71 o                         
   6   2   5         36.17         50.46         3.97 o                         
   7   2   5        106.29        113.51         3.62 o                         
   8   2   5          0.43         -1.88         1.88 o                         
   9   2   5        305.89        293.40        10.46 o                         
  10   2   5         28.11         31.93         2.22 o                         
  11   2   5         79.36         72.12         3.53 o                         
  12   2   5          1.17          5.46         2.07 o                         
 -10   3   5         22.63         18.39         2.99 o                         
  -9   3   5         24.20         32.43         3.02 o                         
  -8   3   5          2.93          7.26         2.29 o                         
  -7   3   5       1200.96       1174.44        12.51 o                         
  -6   3   5          3.66          3.63         1.39 o                         
  -5   3   5       3634.08       3603.91        28.46 o                         
  -4   3   5        145.59        138.01         2.27 o                         
  -3   3   5        550.00        548.46         5.28 o                         
  -2   3   5        519.36        497.01         4.18 o                         
  -1   3   5        360.52        380.06         3.18 o                         
   0   3   5         23.09         15.39         1.01 o                         
   1   3   5       1304.83       1314.61        10.71 o                         
   2   3   5        344.88        370.11         4.22 o                         
   3   3   5        899.48        862.66         9.81 o                         
   4   3   5         35.45         70.50         3.84 o                         
   5   3   5          6.03         -0.18         1.25 o                         
   6   3   5         69.80         75.81         2.85 o                         
   7   3   5         88.72         93.75         3.37 o                         
   8   3   5         20.11         22.85         2.48 o                         
   9   3   5         54.18         49.72         6.51 o                         
  10   3   5          5.53          5.41         3.14 o                         
  11   3   5          1.67          3.14         1.89 o                         
  12   3   5         15.49         15.06         3.93 o                         
 -10   4   5         45.28         48.69         3.12 o                         
  -9   4   5         99.56        110.99         3.55 o                         
  -8   4   5        179.95        205.44         4.14 o                         
  -7   4   5          4.07         10.09         1.50 o                         
  -6   4   5        143.26        128.50         3.45 o                         
  -5   4   5         74.69         74.18         3.71 o                         
  -4   4   5         88.92         74.44         1.86 o                         
  -3   4   5         41.96         43.81         1.78 o                         
  -2   4   5        107.18        104.89         1.84 o                         
  -1   4   5       2874.39       2753.84        19.80 o                         
   0   4   5        463.32        503.49         4.19 o                         
   1   4   5        263.69        277.13         2.54 o                         
   2   4   5        229.49        210.64         2.61 o                         
   3   4   5         83.87         84.53         1.79 o                         
   4   4   5       4927.16       5300.20        49.84 o                         
   5   4   5         16.34         10.41         1.40 o                         
   6   4   5       1373.07       1372.78        13.09 o                         
   7   4   5         38.85         38.42         2.54 o                         
   8   4   5         28.77         16.64         2.56 o                         
   9   4   5         75.71         74.80         3.86 o                         
  10   4   5          1.11          3.07         1.20 o                         
  11   4   5         25.45         26.39         3.57 o                         
  12   4   5          0.01         -3.24         3.24 o                         
 -10   5   5          4.76          6.71         3.45 o                         
  -9   5   5          0.33          2.19         1.93 o                         
  -8   5   5          0.14         -1.18         1.65 o                         
  -7   5   5         43.52         34.88         2.09 o                         
  -6   5   5          8.53          8.99         1.55 o                         
  -5   5   5        229.86        227.73         3.17 o                         
  -4   5   5         58.31         52.68         1.86 o                         
  -3   5   5          0.31         -0.92         0.92 o                         
  -2   5   5         41.13         51.36         2.03 o                         
  -1   5   5         52.35         39.91         1.33 o                         
   0   5   5        700.52        702.41         5.51 o                         
   1   5   5       1163.76       1272.86         8.72 o                         
   2   5   5        344.09        361.12         3.46 o                         
   3   5   5        896.63        838.83         6.83 o                         
   4   5   5          6.29          3.01         0.96 o                         
   5   5   5         13.52         15.66         1.66 o                         
   6   5   5         28.29         22.55         1.51 o                         
   7   5   5        450.41        447.60         5.36 o                         
   8   5   5         20.98         24.30         1.82 o                         
   9   5   5          0.36          2.42         3.28 o                         
  10   5   5         28.10         27.98         3.13 o                         
  11   5   5          0.72         -0.39         4.83 o                         
  -9   6   5          6.56          4.68         2.54 o                         
  -8   6   5          7.38         12.26         1.87 o                         
  -7   6   5         82.99         84.87         3.02 o                         
  -6   6   5         29.37         26.15         1.73 o                         
  -5   6   5          0.84         -0.42         1.44 o                         
  -4   6   5          6.12          4.36         1.19 o                         
  -3   6   5        187.21        168.45         2.70 o                         
  -2   6   5         41.95         36.12         1.53 o                         
  -1   6   5         68.44         70.91         2.37 o                         
   0   6   5        112.28         95.28         1.83 o                         
   1   6   5         13.27         13.15         1.11 o                         
   2   6   5         58.37         68.67         1.44 o                         
   3   6   5         46.04         37.75         1.26 o                         
   4   6   5        203.42        186.98         2.56 o                         
   5   6   5          0.01          4.13         1.67 o                         
   6   6   5          7.29          6.90         1.43 o                         
   7   6   5         15.48         13.09         1.59 o                         
   8   6   5        154.32        165.58         4.70 o                         
   9   6   5         22.57         29.47         2.06 o                         
  10   6   5         12.56          6.19         2.94 o                         
  11   6   5         17.53         20.36         5.65 o                         
  -9   7   5         17.60         16.91         2.08 o                         
  -8   7   5          0.61         -0.39         1.72 o                         
  -7   7   5         13.70         17.69         2.01 o                         
  -6   7   5        123.52        131.80         3.30 o                         
  -5   7   5         46.14         49.15         2.10 o                         
  -4   7   5         17.25         28.85         1.85 o                         
  -3   7   5         20.11         21.50         1.34 o                         
  -2   7   5       1182.55       1209.54        14.38 o                         
  -1   7   5        316.48        342.12         3.18 o                         
   0   7   5        499.81        492.32         3.90 o                         
   1   7   5        417.80        448.56         3.76 o                         
   2   7   5         86.67         71.77         1.65 o                         
   3   7   5          2.21          1.75         0.87 o                         
   4   7   5         13.53          9.55         1.01 o                         
   5   7   5          1.90          0.13         1.28 o                         
   6   7   5          0.04         -1.29         1.29 o                         
   7   7   5          5.91          7.86         1.86 o                         
   8   7   5          0.05         -1.78         1.78 o                         
   9   7   5          0.28          0.07         1.41 o                         
  10   7   5         21.68         23.01         2.74 o                         
  -8   8   5          3.01          6.50         1.95 o                         
  -7   8   5         46.47         48.00         2.31 o                         
  -6   8   5        148.71        133.39         4.40 o                         
  -5   8   5         24.69         25.01         1.81 o                         
  -4   8   5         34.24         32.57         1.62 o                         
  -3   8   5         62.83         62.28         2.70 o                         
  -2   8   5         30.51         33.79         1.35 o                         
  -1   8   5       1056.45       1045.38        11.15 o                         
   0   8   5          4.97          2.33         1.12 o                         
   1   8   5          0.18         -0.89         0.89 o                         
   2   8   5         83.61         95.53         2.09 o                         
   3   8   5        520.53        531.07         6.98 o                         
   4   8   5        652.97        625.64         5.77 o                         
   5   8   5         24.88         26.23         1.84 o                         
   6   8   5        515.85        539.02         6.18 o                         
   7   8   5          5.94          6.59         1.89 o                         
   8   8   5          7.90         10.16         1.61 o                         
   9   8   5         30.40         30.65         2.43 o                         
  10   8   5          0.53         -2.32         2.32 o                         
  -7   9   5          0.43          2.60         1.92 o                         
  -6   9   5         25.21         30.49         2.41 o                         
  -5   9   5          0.26          0.00         1.34 o                         
  -4   9   5        230.09        236.71         4.13 o                         
  -3   9   5         27.48         25.83         1.28 o                         
  -2   9   5        164.38        172.03         2.60 o                         
  -1   9   5          0.08          2.16         2.58 o                         
   0   9   5        216.13        210.89         5.23 o                         
   1   9   5        142.84        153.60         6.75 o                         
   2   9   5        134.29        121.75         8.96 o                         
   3   9   5         42.55         42.49         1.40 o                         
   4   9   5         11.21         11.27         1.57 o                         
   5   9   5         46.53         60.90         2.75 o                         
   6   9   5         23.92         27.99         1.62 o                         
   7   9   5          6.25          3.79         1.59 o                         
   8   9   5         37.62         34.89         1.91 o                         
   9   9   5          1.33          4.55         1.97 o                         
  -6  10   5          1.88         -1.53         1.59 o                         
  -5  10   5         27.90         24.36         1.80 o                         
  -4  10   5          9.87          5.78         1.08 o                         
  -3  10   5        123.73        121.27         6.55 o                         
  -2  10   5        168.32        174.01         7.83 o                         
  -1  10   5          5.45          5.66         2.80 o                         
   0  10   5          0.61         -3.07         3.07 o                         
   1  10   5          2.65          0.72         2.65 o                         
   2  10   5          0.41         -1.87         2.35 o                         
   3  10   5          0.39         -1.16         1.16 o                         
   4  10   5         25.89         21.29         1.17 o                         
   5  10   5          0.00         -1.31         1.85 o                         
   6  10   5         57.95         57.42         2.44 o                         
   7  10   5         39.78         44.82         2.62 o                         
   8  10   5          0.02          2.36         2.02 o                         
  -5  11   5          0.07          1.14         1.74 o                         
  -4  11   5          0.72          0.24         4.11 o                         
  -3  11   5          6.13         16.62         7.99 o                         
  -2  11   5         37.40         42.46         4.60 o                         
  -1  11   5          8.82          7.31         3.53 o                         
   0  11   5         55.41         58.32         7.34 o                         
   1  11   5        203.18        210.35         6.47 o                         
   2  11   5          4.59         -0.84         2.39 o                         
   3  11   5          3.98          4.21         3.33 o                         
   4  11   5         39.25         36.57         1.52 o                         
   5  11   5         14.29         12.39         1.17 o                         
   6  11   5          9.34          5.51         1.89 o                         
   7  11   5          2.59         -1.49         1.49 o                         
  -3  12   5          0.34          2.02         3.72 o                         
  -2  12   5         67.00         67.81         5.66 o                         
  -1  12   5          0.06          6.56         3.69 o                         
   0  12   5         72.14         78.26         5.17 o                         
   1  12   5          0.04         -1.02         3.45 o                         
   2  12   5         36.48         33.94         5.26 o                         
   3  12   5          3.24         -1.67         3.07 o                         
   4  12   5         17.32         22.40         3.70 o                         
   5  12   5         33.59         38.36         1.81 o                         
   0  13   5          0.59          0.76         3.15 o                         
   1  13   5         63.56         65.48        10.33 o                         
   2  13   5          2.04         -2.99         2.99 o                         
  -3 -12   6         27.39         23.23         1.86 o                         
  -2 -12   6          6.61          8.78         1.80 o                         
  -1 -12   6          0.88         -4.14         4.14 o                         
   0 -12   6          0.45         -1.28         4.30 o                         
   1 -12   6          4.49         -1.78         4.79 o                         
   2 -12   6         56.52         63.74         6.31 o                         
   3 -12   6         10.88          9.13         5.75 o                         
  -5 -11   6         39.58         52.96         3.86 o                         
  -4 -11   6          4.70          7.89         1.74 o                         
  -3 -11   6          1.81          0.94         1.30 o                         
  -2 -11   6          0.83          0.12         1.53 o                         
  -1 -11   6          0.71         -0.45         1.08 o                         
   0 -11   6          4.24          2.71        10.70 o                         
   1 -11   6         11.87         10.21         4.40 o                         
   2 -11   6          9.88          2.68         4.22 o                         
   3 -11   6         60.53         57.58         3.57 o                         
   4 -11   6          2.75          3.16         1.42 o                         
   5 -11   6        173.53        160.30         7.82 o                         
  -6 -10   6          5.97          5.95         1.55 o                         
  -5 -10   6          0.27         -0.15         1.64 o                         
  -4 -10   6          6.31          6.50         1.50 o                         
  -3 -10   6          0.11         -0.29         1.31 o                         
  -2 -10   6         10.97          5.88         1.79 o                         
  -1 -10   6          0.77         -1.10         1.10 o                         
   0 -10   6         45.39         59.10         2.94 o                         
   1 -10   6          0.01         -0.25         0.97 o                         
   2 -10   6        262.77        254.75         3.16 o                         
   3 -10   6          9.92          8.95         1.23 o                         
   4 -10   6          6.72          7.71         1.37 o                         
   5 -10   6         15.33         14.59         3.87 o                         
   6 -10   6         71.02         71.84         3.20 o                         
   7 -10   6          2.83          7.71         2.03 o                         
  -7  -9   6          0.13         -0.78         1.99 o                         
  -6  -9   6          9.52          7.74         1.47 o                         
  -5  -9   6          0.24          1.41         1.58 o                         
  -4  -9   6        163.85        158.01         3.07 o                         
  -3  -9   6          0.30          3.38         1.44 o                         
  -2  -9   6        255.66        226.27         3.14 o                         
  -1  -9   6        124.28        110.04         3.11 o                         
   0  -9   6          7.53          9.10         1.64 o                         
   1  -9   6         46.85         42.67         1.76 o                         
   2  -9   6         32.05         31.23         1.39 o                         
   3  -9   6          4.26          3.10         1.58 o                         
   4  -9   6        197.04        183.33         3.48 o                         
   5  -9   6        130.46        149.71         4.19 o                         
   6  -9   6        144.22        142.13         4.05 o                         
   7  -9   6         43.32         51.77         2.64 o                         
   8  -9   6         22.39         16.44         2.44 o                         
  -8  -8   6         33.85         41.51         2.90 o                         
  -7  -8   6          0.50          0.19         1.93 o                         
  -6  -8   6          0.56         -2.04         2.04 o                         
  -5  -8   6         72.58         67.68         2.32 o                         
  -4  -8   6          9.23          6.44         1.48 o                         
  -3  -8   6         37.72         43.78         2.22 o                         
  -2  -8   6         17.87         16.79         1.35 o                         
  -1  -8   6          2.60          3.29         1.11 o                         
   0  -8   6         44.51         49.35         1.70 o                         
   1  -8   6        142.56        141.51         2.59 o                         
   2  -8   6        218.96        215.27         3.08 o                         
   3  -8   6         13.00          9.50         1.30 o                         
   4  -8   6        360.36        369.75         4.46 o                         
   5  -8   6          3.27          3.13         1.51 o                         
   6  -8   6         38.68         39.14         2.24 o                         
   7  -8   6         23.79         28.37         2.48 o                         
   8  -8   6         75.29         88.59         3.98 o                         
   9  -8   6          0.60          1.60         2.59 o                         
  -9  -7   6          0.01         -2.25         2.50 o                         
  -8  -7   6         29.60         30.07         2.84 o                         
  -7  -7   6          1.15          4.88         2.11 o                         
  -6  -7   6         66.20         73.50         4.62 o                         
  -5  -7   6          0.48         -0.41         1.41 o                         
  -4  -7   6         70.93         68.69         2.47 o                         
  -3  -7   6         19.89         21.06         1.64 o                         
  -2  -7   6        549.56        524.70         4.73 o                         
  -1  -7   6         72.02         77.34         1.96 o                         
   0  -7   6        129.41        127.07         2.02 o                         
   1  -7   6         39.56         34.26         1.37 o                         
   2  -7   6        341.87        347.81         3.72 o                         
   3  -7   6          7.88          8.44         1.23 o                         
   4  -7   6         44.28         39.83         2.10 o                         
   5  -7   6        292.57        283.37         4.38 o                         
   6  -7   6         42.09         39.61         2.31 o                         
   7  -7   6         76.23         83.12         3.95 o                         
   8  -7   6         46.48         50.09         2.89 o                         
   9  -7   6          0.07         -2.30         2.30 o                         
  10  -7   6         27.30         28.27         4.06 o                         
  -9  -6   6          0.11          0.55         3.03 o                         
  -8  -6   6         42.36         34.26         3.92 o                         
  -7  -6   6         53.49         44.18         3.48 o                         
  -6  -6   6         17.07         14.08         2.17 o                         
  -5  -6   6        480.01        488.55         7.22 o                         
  -4  -6   6         21.46         19.94         1.36 o                         
  -3  -6   6        647.38        652.15         5.32 o                         
  -2  -6   6          0.64         -0.59         0.91 o                         
  -1  -6   6         40.42         32.83         1.31 o                         
   0  -6   6        217.06        217.08         2.37 o                         
   1  -6   6          0.19          2.16         1.07 o                         
   2  -6   6        859.91        839.48         6.78 o                         
   3  -6   6        500.90        500.44         4.76 o                         
   4  -6   6         11.70         14.19         1.50 o                         
   5  -6   6        128.98        140.96         3.45 o                         
   6  -6   6         13.12         10.38         2.02 o                         
   7  -6   6          0.05          0.86         1.90 o                         
   8  -6   6         73.11         72.13         5.25 o                         
   9  -6   6        176.01        179.12         5.54 o                         
  10  -6   6          4.47          8.80         4.56 o                         
 -10  -5   6         28.35         23.79         3.44 o                         
  -9  -5   6          7.56          8.06         2.52 o                         
  -8  -5   6         13.62          7.32         2.80 o                         
  -7  -5   6          2.77         -0.36         2.27 o                         
  -6  -5   6        186.25        180.28         2.95 o                         
  -5  -5   6          9.17          9.19         1.36 o                         
  -4  -5   6        272.99        312.14        11.46 o                         
  -3  -5   6         24.02         27.55         1.46 o                         
  -2  -5   6        547.16        504.89         4.74 o                         
  -1  -5   6        200.58        206.04         2.72 o                         
   0  -5   6         45.87         31.79         1.69 o                         
   1  -5   6         72.23         58.20         1.81 o                         
   2  -5   6         44.20         45.27         1.62 o                         
   3  -5   6         42.14         56.24         1.91 o                         
   4  -5   6          9.11         14.85         1.40 o                         
   5  -5   6        419.25        393.78         5.25 o                         
   6  -5   6        387.33        367.66         6.89 o                         
   7  -5   6         50.88         59.93         3.74 o                         
   8  -5   6          0.34         -1.87         1.87 o                         
   9  -5   6          6.49          3.85         2.55 o                         
  10  -5   6         18.09         10.16         3.07 o                         
  11  -5   6         25.39         29.38         6.17 o                         
 -10  -4   6          1.32         -2.52         2.90 o                         
  -9  -4   6         10.68         12.18         2.75 o                         
  -8  -4   6          2.06         -1.02         2.26 o                         
  -7  -4   6        249.40        264.64         6.39 o                         
  -6  -4   6         12.06         13.93         1.01 o                         
  -5  -4   6          7.80          4.21         1.50 o                         
  -4  -4   6         12.82         19.73         1.47 o                         
  -3  -4   6        898.49        939.39         7.57 o                         
  -2  -4   6        339.02        358.23         3.49 o                         
  -1  -4   6        655.17        655.75         5.27 o                         
   0  -4   6        207.48        190.65         3.57 o                         
   1  -4   6         97.63        107.67         1.88 o                         
   2  -4   6         36.38         29.09         1.42 o                         
   3  -4   6         32.92         25.23         1.47 o                         
   4  -4   6        366.41        337.97         5.72 o                         
   5  -4   6        418.18        425.87         5.51 o                         
   6  -4   6        255.25        262.93         6.68 o                         
   7  -4   6        392.30        403.87        13.19 o                         
   8  -4   6         81.08         76.41         3.50 o                         
   9  -4   6         90.85         79.12         8.33 o                         
  10  -4   6         14.94          9.25         3.11 o                         
  11  -4   6          0.54          3.89         3.87 o                         
 -10  -3   6          1.23         -0.17         2.83 o                         
  -9  -3   6          2.71          3.50         2.15 o                         
  -8  -3   6          5.96          3.03         2.50 o                         
  -7  -3   6         87.14         78.64         4.50 o                         
  -6  -3   6         35.48         35.47         1.89 o                         
  -5  -3   6         16.15         12.95         1.56 o                         
  -4  -3   6        792.33        777.74         7.14 o                         
  -3  -3   6         86.56         96.21         2.21 o                         
  -2  -3   6        138.27        138.47         2.38 o                         
  -1  -3   6          0.04          1.51         0.78 o                         
   0  -3   6         24.57         19.02         1.24 o                         
   1  -3   6       2582.32       2453.92        16.82 o                         
   2  -3   6        148.52        152.55         2.82 o                         
   3  -3   6       5656.63       5878.49       126.84 o                         
   4  -3   6        271.01        290.96         4.59 o                         
   5  -3   6         10.71         16.66         1.98 o                         
   6  -3   6        517.99        545.95         7.39 o                         
   7  -3   6          5.34          2.94         1.90 o                         
   8  -3   6         98.17        103.45         4.33 o                         
   9  -3   6          7.13          3.15         3.15 o                         
  10  -3   6          1.21          1.35         3.23 o                         
  11  -3   6          1.84         -0.14         3.13 o                         
 -10  -2   6         58.24         66.63         4.33 o                         
  -9  -2   6          1.63          3.15         2.70 o                         
  -8  -2   6         36.86         34.86         2.60 o                         
  -7  -2   6          2.03          4.54         1.90 o                         
  -6  -2   6         18.72         18.51         1.42 o                         
  -5  -2   6         18.12         17.50         1.35 o                         
  -4  -2   6         11.35          5.61         1.31 o                         
  -3  -2   6        270.11        264.30         3.14 o                         
  -2  -2   6       1132.18       1105.96         8.32 o                         
  -1  -2   6          0.42         -0.92         0.92 o                         
   0  -2   6       1922.73       2016.94        16.19 o                         
   1  -2   6         30.52         18.32         1.21 o                         
   2  -2   6        480.22        528.95         5.70 o                         
   3  -2   6        611.23        671.30        10.25 o                         
   4  -2   6          0.35         -0.44         1.47 o                         
   5  -2   6        506.60        511.65         6.79 o                         
   6  -2   6          4.66          5.80         1.95 o                         
   7  -2   6         42.80         37.66         2.63 o                         
   8  -2   6        157.97        153.01         5.40 o                         
   9  -2   6        396.24        409.33        12.04 o                         
  10  -2   6         81.03         70.56         3.89 o                         
  11  -2   6          5.29          5.23         3.94 o                         
  12  -2   6         17.63         21.06         4.36 o                         
 -11  -1   6          0.31          1.04         2.41 o                         
 -10  -1   6          6.82          2.07         2.86 o                         
  -9  -1   6         33.69         28.67         2.37 o                         
  -8  -1   6        246.79        252.13         5.07 o                         
  -7  -1   6         28.39         27.50         2.39 o                         
  -6  -1   6        138.94        127.83         2.66 o                         
  -5  -1   6        143.62        138.15         2.57 o                         
  -4  -1   6          4.41          6.90         1.31 o                         
  -3  -1   6         30.12         21.22         1.17 o                         
  -2  -1   6         15.88         18.64         1.42 o                         
  -1  -1   6       1948.95       1980.15        17.00 o                         
   0  -1   6        209.61        209.68         2.86 o                         
   1  -1   6      13663.39      13933.72       226.84 o                         
   2  -1   6          1.48          1.44         1.13 o                         
   3  -1   6        884.93        963.49        10.30 o                         
   4  -1   6        674.53        731.07         8.43 o                         
   5  -1   6        919.90        882.68        12.96 o                         
   6  -1   6        780.31        813.17         9.75 o                         
   7  -1   6        121.20        117.51         4.19 o                         
   8  -1   6          0.43         -1.36         2.02 o                         
   9  -1   6          3.56          1.44         2.29 o                         
  10  -1   6         18.91         14.42         3.48 o                         
  11  -1   6          1.29          1.30         2.46 o                         
  12  -1   6          0.07         -0.35         3.83 o                         
 -11   0   6          4.37          4.34         2.43 o                         
 -10   0   6         71.61         65.54         3.25 o                         
  -9   0   6         59.95         58.88         4.18 o                         
  -8   0   6          0.67         -0.72         1.59 o                         
  -7   0   6          0.01         -1.01         1.83 o                         
  -6   0   6          0.23          2.27         1.61 o                         
  -5   0   6        165.54        138.02         2.53 o                         
  -4   0   6        296.74        302.21         3.40 o                         
  -3   0   6        749.40        697.60         6.18 o                         
  -2   0   6        390.18        388.09         3.86 o                         
  -1   0   6       1090.57       1145.71         8.27 o                         
   0   0   6          8.36          5.08         0.98 o                         
   1   0   6          0.28          1.13         0.83 o                         
   2   0   6       6729.63       6870.55       134.08 o                         
   3   0   6        590.08        569.09         6.71 o                         
   4   0   6         24.02         17.74         1.76 o                         
   5   0   6        188.93        198.98         4.07 o                         
   6   0   6        172.59        168.93         4.19 o                         
   7   0   6         49.98         56.75         4.06 o                         
   8   0   6        111.09        110.37         5.16 o                         
   9   0   6         98.35         87.86         3.48 o                         
  10   0   6          0.21          0.67         2.23 o                         
  11   0   6          0.02         -1.18         2.37 o                         
  12   0   6         32.95         21.81         4.91 o                         
 -11   1   6          0.41          0.29         2.06 o                         
 -10   1   6          2.18          2.79         1.98 o                         
  -9   1   6          7.21          5.72         1.86 o                         
  -8   1   6        175.78        167.99         3.76 o                         
  -7   1   6         66.01         61.71         2.53 o                         
  -6   1   6        578.46        540.47         5.60 o                         
  -5   1   6        124.14        134.91         2.46 o                         
  -4   1   6       1819.74       1710.91        13.14 o                         
  -3   1   6        593.45        623.30         5.80 o                         
  -2   1   6        314.36        336.26         3.42 o                         
  -1   1   6       3208.66       3100.45        41.57 o                         
   0   1   6          0.32         -0.39         0.77 o                         
   1   1   6          8.91          4.65         0.72 o                         
   2   1   6        137.92        141.69         2.23 o                         
   3   1   6         11.51         15.59        15.83 o                         
   4   1   6          5.85          3.20         1.55 o                         
   5   1   6        844.96        882.45        10.07 o                         
   6   1   6         56.58         45.91         2.40 o                         
   7   1   6          0.80         -1.30         1.99 o                         
   8   1   6        148.75        149.84         5.72 o                         
   9   1   6        109.03        100.11         4.58 o                         
  10   1   6         13.20         15.85         2.19 o                         
  11   1   6          1.67          5.09         2.23 o                         
  12   1   6         32.61         42.28         3.69 o                         
 -10   2   6          4.59          0.13         2.93 o                         
  -9   2   6         16.70          9.82         1.89 o                         
  -8   2   6          7.98          8.08         1.61 o                         
  -7   2   6         86.65         84.38         3.03 o                         
  -6   2   6         51.26         50.11         2.25 o                         
  -5   2   6        526.13        504.38         5.85 o                         
  -4   2   6        424.74        465.89         5.31 o                         
  -3   2   6        117.80        107.24         2.85 o                         
  -2   2   6        253.95        287.96         3.40 o                         
  -1   2   6         70.05         67.65         1.77 o                         
   0   2   6       2709.52       2701.00        29.76 o                         
   1   2   6        160.03        150.26         1.86 o                         
   2   2   6        194.34        189.68         2.49 o                         
   3   2   6       1488.20       1561.12        19.46 o                         
   4   2   6         66.09         82.44         2.91 o                         
   5   2   6          7.76          8.02         1.75 o                         
   6   2   6          0.97          3.87         1.83 o                         
   7   2   6        213.19        215.35         4.91 o                         
   8   2   6          3.12          3.25         2.03 o                         
   9   2   6         74.76         83.39         3.69 o                         
  10   2   6          6.57          0.34         1.89 o                         
  11   2   6         20.32         30.51         3.56 o                         
  12   2   6         16.36         22.40         2.42 o                         
 -10   3   6         26.86         23.25         2.49 o                         
  -9   3   6          1.74          2.25         1.49 o                         
  -8   3   6          0.06          0.00         2.35 o                         
  -7   3   6         40.50         40.35         2.80 o                         
  -6   3   6       1245.23       1215.44        12.74 o                         
  -5   3   6          1.71          7.83         2.35 o                         
  -4   3   6         66.35         62.20         3.00 o                         
  -3   3   6        329.18        327.75         5.13 o                         
  -2   3   6        116.62        116.87         2.47 o                         
  -1   3   6        202.38        237.39         2.50 o                         
   0   3   6        361.76        331.30         3.31 o                         
   1   3   6        159.56        157.99         2.03 o                         
   2   3   6       1075.39       1209.36        11.09 o                         
   3   3   6         61.13         59.36         2.41 o                         
   4   3   6        439.06        418.44         4.92 o                         
   5   3   6         35.27         36.06         1.74 o                         
   6   3   6         17.98         19.33         3.18 o                         
   7   3   6         49.08         34.66         2.20 o                         
   8   3   6        169.39        167.95         4.51 o                         
   9   3   6          2.02          4.52         2.28 o                         
  10   3   6         82.89         83.71         5.24 o                         
  11   3   6          1.65          2.20         2.12 o                         
  12   3   6          0.78          5.33         2.44 o                         
 -10   4   6         16.53         15.82         1.63 o                         
  -9   4   6        311.38        304.21         6.00 o                         
  -8   4   6         63.77         59.30         3.24 o                         
  -7   4   6        861.65        838.85         8.55 o                         
  -6   4   6        301.29        303.41         5.41 o                         
  -5   4   6         18.03         11.96         1.68 o                         
  -4   4   6         62.37         61.80         2.47 o                         
  -3   4   6         70.78         63.12         2.45 o                         
  -2   4   6        286.91        249.15         2.81 o                         
  -1   4   6        766.44        748.19         5.67 o                         
   0   4   6        574.14        631.53         4.99 o                         
   1   4   6         47.59         41.52         1.17 o                         
   2   4   6        286.23        263.87         3.54 o                         
   3   4   6        146.11        171.51         3.03 o                         
   4   4   6        166.53        184.37         2.92 o                         
   5   4   6       1503.45       1561.64        14.37 o                         
   6   4   6         13.41         17.22         1.74 o                         
   7   4   6        525.70        545.14         7.00 o                         
   8   4   6         39.67         44.04         2.95 o                         
   9   4   6         18.19         11.52         2.90 o                         
  10   4   6        171.96        183.50         4.97 o                         
  11   4   6          6.18          6.04         1.98 o                         
 -10   5   6         61.70         57.07         4.29 o                         
  -9   5   6         41.80         38.54         3.06 o                         
  -8   5   6         10.22          5.06         2.22 o                         
  -7   5   6         57.78         49.06         2.36 o                         
  -6   5   6         23.71         25.08         1.62 o                         
  -5   5   6         57.73         55.10         2.43 o                         
  -4   5   6          3.72          5.95         1.32 o                         
  -3   5   6         26.72         16.18         1.30 o                         
  -2   5   6          0.26         -0.12         0.91 o                         
  -1   5   6        740.14        649.83         5.03 o                         
   0   5   6         61.87         55.51         1.42 o                         
   1   5   6         38.10         30.69         1.42 o                         
   2   5   6       5237.89       5545.86       105.45 o                         
   3   5   6         25.37         18.78         1.47 o                         
   4   5   6        322.12        343.82         3.78 o                         
   5   5   6        167.99        165.86         2.76 o                         
   6   5   6          0.07         -1.26         1.26 o                         
   7   5   6        202.66        204.06         4.08 o                         
   8   5   6         54.47         48.88         2.64 o                         
   9   5   6         16.03         11.73         1.94 o                         
  10   5   6          0.04          2.48         2.23 o                         
  11   5   6          0.32         -0.83         3.20 o                         
  -9   6   6         18.75         27.12         3.53 o                         
  -8   6   6         27.11         27.50         2.17 o                         
  -7   6   6         10.88         13.00         1.76 o                         
  -6   6   6          3.04          3.36         1.49 o                         
  -5   6   6        123.91        131.41         2.90 o                         
  -4   6   6         72.61         88.43         2.91 o                         
  -3   6   6         15.15         19.19         1.94 o                         
  -2   6   6        168.78        194.05         2.71 o                         
  -1   6   6        263.44        308.78         3.19 o                         
   0   6   6        182.66        177.46         2.35 o                         
   1   6   6          8.79         10.39         0.84 o                         
   2   6   6        278.71        277.82         3.20 o                         
   3   6   6        336.90        296.21         3.50 o                         
   4   6   6          1.29         -0.89         0.89 o                         
   5   6   6        100.72        112.79         2.60 o                         
   6   6   6         32.97         31.79         1.74 o                         
   7   6   6        225.45        235.41         3.76 o                         
   8   6   6         23.90         39.30         3.68 o                         
   9   6   6          2.12          0.36         1.62 o                         
  10   6   6          6.43          6.18         3.18 o                         
  11   6   6          1.66         -1.97         2.65 o                         
  -9   7   6          5.78          6.91         2.01 o                         
  -8   7   6         16.80         12.49         1.71 o                         
  -7   7   6         56.53         54.63         3.45 o                         
  -6   7   6         13.40         13.05         1.66 o                         
  -5   7   6         14.89         11.75         1.59 o                         
  -4   7   6          7.74          8.30         1.46 o                         
  -3   7   6        423.95        430.55         8.62 o                         
  -2   7   6          0.12         -0.50         1.02 o                         
  -1   7   6        672.99        675.29         6.70 o                         
   0   7   6         19.63         19.18         1.07 o                         
   1   7   6         59.41         57.60         1.54 o                         
   2   7   6          1.62          2.14         0.76 o                         
   3   7   6        117.96        118.03         2.34 o                         
   4   7   6         74.31         80.63         2.68 o                         
   5   7   6         62.11         64.34         2.24 o                         
   6   7   6        518.05        526.18         5.56 o                         
   7   7   6          6.92          6.82         1.57 o                         
   8   7   6          0.00         -1.55         1.59 o                         
   9   7   6         23.66         18.90         1.88 o                         
  10   7   6          0.07         -2.31         2.31 o                         
  -8   8   6          8.37         10.81         1.80 o                         
  -7   8   6         85.27         94.25         3.10 o                         
  -6   8   6         59.38         54.75         2.51 o                         
  -5   8   6          0.61          0.13         1.54 o                         
  -4   8   6        339.18        319.53         7.16 o                         
  -3   8   6         73.04         64.97         3.59 o                         
  -2   8   6          4.85          4.36         1.40 o                         
  -1   8   6        192.18        200.35         2.65 o                         
   0   8   6        555.64        536.68         5.10 o                         
   1   8   6        236.35        219.99         2.50 o                         
   2   8   6        252.95        260.49         4.29 o                         
   3   8   6         36.82         32.23         1.46 o                         
   4   8   6        250.39        260.05         4.34 o                         
   5   8   6        280.09        265.59         4.09 o                         
   6   8   6          0.14         -0.67         1.37 o                         
   7   8   6         24.42         32.31         2.88 o                         
   8   8   6         42.34         53.70         2.59 o                         
   9   8   6          0.96          0.61         1.58 o                         
  10   8   6         42.16         43.79         3.19 o                         
  -7   9   6          0.13          0.74         1.62 o                         
  -6   9   6          0.08          0.32         1.74 o                         
  -5   9   6         11.59          9.28         1.58 o                         
  -4   9   6          0.54          2.76         1.57 o                         
  -3   9   6        265.06        258.06         7.59 o                         
  -2   9   6          3.92          1.57         0.92 o                         
  -1   9   6         54.46         46.71         1.79 o                         
   0   9   6         14.48          9.38         2.77 o                         
   1   9   6       1224.59       1251.03        37.18 o                         
   2   9   6       1185.14       1134.12         8.92 o                         
   3   9   6         49.28         57.76         1.77 o                         
   4   9   6        589.47        549.51         8.86 o                         
   5   9   6          2.83          0.29         1.53 o                         
   6   9   6          2.16          0.98         1.42 o                         
   7   9   6         15.78         17.81         1.75 o                         
   8   9   6         11.49         14.26         1.71 o                         
   9   9   6          1.39          2.28         1.52 o                         
  -6  10   6         12.21         13.60         1.96 o                         
  -5  10   6         36.82         43.11         3.32 o                         
  -4  10   6          0.42         -2.49         2.49 o                         
  -3  10   6          4.93          6.59         0.95 o                         
  -2  10   6        392.85        430.81        10.98 o                         
  -1  10   6        124.44        131.69         5.85 o                         
   0  10   6         76.36         87.27         4.79 o                         
   1  10   6        278.27        305.65         8.46 o                         
   2  10   6          4.03          2.69         4.14 o                         
   3  10   6          1.95         -0.32         0.75 o                         
   4  10   6          3.14          2.29         1.00 o                         
   5  10   6         10.36         10.04         1.57 o                         
   6  10   6         30.23         27.63         1.87 o                         
   7  10   6          8.51         13.96         1.72 o                         
   8  10   6         52.36         50.31         2.22 o                         
  -5  11   6         61.66         61.07         2.29 o                         
  -4  11   6          1.28         -0.67         1.37 o                         
  -3  11   6          1.93          3.29         3.90 o                         
  -2  11   6        104.42        140.84         8.79 o                         
  -1  11   6         32.36         28.94         3.94 o                         
   0  11   6         38.35         41.22         4.82 o                         
   1  11   6          5.03          1.97         3.18 o                         
   2  11   6          2.44          3.89         4.50 o                         
   3  11   6          0.39         -1.87         2.40 o                         
   4  11   6          0.37          1.25         1.00 o                         
   5  11   6         11.06         10.95         1.50 o                         
   6  11   6          8.68         12.78         3.64 o                         
   7  11   6         13.57         12.47         2.14 o                         
  -3  12   6          5.51          9.16         4.00 o                         
  -2  12   6         27.03         23.69         4.40 o                         
  -1  12   6         20.76         19.72         3.90 o                         
   0  12   6         19.42         13.65         4.20 o                         
   1  12   6         29.20         30.13         3.82 o                         
   2  12   6          1.54          0.25         4.85 o                         
   3  12   6         46.68         58.82         6.19 o                         
   4  12   6          0.15         -3.76         3.76 o                         
   5  12   6          0.01          1.38         1.16 o                         
  -2 -12   7          1.68          0.73         1.84 o                         
  -1 -12   7          1.57          0.93         1.18 o                         
   0 -12   7         58.72         59.29         8.47 o                         
   1 -12   7          0.41         -3.47         4.22 o                         
   2 -12   7          0.44          1.60         5.43 o                         
   3 -12   7         24.39         33.34         5.65 o                         
  -4 -11   7          6.21          4.78         1.59 o                         
  -3 -11   7         19.65         17.23         1.86 o                         
  -2 -11   7          0.00         -1.18         1.18 o                         
  -1 -11   7          9.25         11.29         2.41 o                         
   0 -11   7         41.33         43.47         2.00 o                         
   1 -11   7         52.48         50.60         2.41 o                         
   2 -11   7         17.07         18.81         2.49 o                         
   3 -11   7          0.04         -1.28         1.28 o                         
   4 -11   7        102.76        117.64         3.07 o                         
   5 -11   7          8.88          7.29         1.55 o                         
  -6 -10   7          6.53         10.36         1.77 o                         
  -5 -10   7          4.59          4.92         1.74 o                         
  -4 -10   7          1.64          1.07         1.45 o                         
  -3 -10   7         31.06         30.99         1.93 o                         
  -2 -10   7          2.44          3.22         1.38 o                         
  -1 -10   7          0.99         -0.41         1.64 o                         
   0 -10   7         21.39         20.80         2.48 o                         
   1 -10   7         56.72         51.26         1.89 o                         
   2 -10   7        132.69        131.07         2.80 o                         
   3 -10   7          0.09         -0.50         1.71 o                         
   4 -10   7          0.55          0.99         2.17 o                         
   5 -10   7         80.37         85.87         3.05 o                         
   6 -10   7         43.42         37.99         2.52 o                         
   7 -10   7         52.12         55.63         4.75 o                         
  -7  -9   7          0.20         -1.38         2.06 o                         
  -6  -9   7          0.12         -1.15         1.47 o                         
  -5  -9   7         12.94         18.65         2.53 o                         
  -4  -9   7          4.25          6.15         1.57 o                         
  -3  -9   7         96.82         83.23         2.50 o                         
  -2  -9   7          5.30          6.03         1.45 o                         
  -1  -9   7        338.40        331.38         6.20 o                         
   0  -9   7          0.00         -1.20         1.20 o                         
   1  -9   7        168.78        151.34         3.14 o                         
   2  -9   7         15.57         13.69         1.56 o                         
   3  -9   7         79.72         82.56         2.84 o                         
   4  -9   7         42.42         47.35         1.97 o                         
   5  -9   7          0.49          0.01         1.64 o                         
   6  -9   7         22.58         23.41         2.23 o                         
   7  -9   7         19.32         21.91         2.17 o                         
   8  -9   7          4.49          8.93         2.83 o                         
  -8  -8   7          1.22          2.03         2.42 o                         
  -7  -8   7          5.02          5.49         2.27 o                         
  -6  -8   7          6.17          4.65         1.43 o                         
  -5  -8   7         49.43         64.42         2.92 o                         
  -4  -8   7         51.27         63.60         2.10 o                         
  -3  -8   7         10.56          9.25         1.50 o                         
  -2  -8   7        291.80        306.21         8.17 o                         
  -1  -8   7          7.07          5.90         1.22 o                         
   0  -8   7         61.84         71.37         2.40 o                         
   1  -8   7        558.13        532.55         6.69 o                         
   2  -8   7        195.47        191.23         3.53 o                         
   3  -8   7        398.22        408.45         4.62 o                         
   4  -8   7        329.77        317.39         4.41 o                         
   5  -8   7          0.25          1.01         1.58 o                         
   6  -8   7         48.89         40.39         2.53 o                         
   7  -8   7        205.32        212.26         4.99 o                         
   8  -8   7         21.59         28.93         2.42 o                         
   9  -8   7         38.26         37.73         3.12 o                         
  -8  -7   7          2.28          2.68         2.45 o                         
  -7  -7   7          4.45          3.61         2.26 o                         
  -6  -7   7          5.07          3.72         1.86 o                         
  -5  -7   7        110.52        102.57         2.74 o                         
  -4  -7   7        121.81        119.91         2.72 o                         
  -3  -7   7        124.79        135.18         3.09 o                         
  -2  -7   7         87.19         90.87         2.42 o                         
  -1  -7   7       1012.98       1010.76         8.19 o                         
   0  -7   7        677.11        688.19         6.12 o                         
   1  -7   7          0.16         -1.03         1.03 o                         
   2  -7   7        675.65        691.05         6.42 o                         
   3  -7   7         49.60         49.73         2.01 o                         
   4  -7   7        560.04        528.44         5.57 o                         
   5  -7   7          1.06         -0.17         1.46 o                         
   6  -7   7        208.39        205.71         4.18 o                         
   7  -7   7         42.11         42.32         2.97 o                         
   8  -7   7          0.44         -1.55         2.11 o                         
   9  -7   7          2.43          1.81         2.51 o                         
  10  -7   7          0.03          0.00         7.03 o                         
  -9  -6   7          0.35          0.31         2.58 o                         
  -8  -6   7         19.50         23.60         2.88 o                         
  -7  -6   7         44.46         50.34         3.76 o                         
  -6  -6   7          8.71         10.57         1.67 o                         
  -5  -6   7         29.39         21.95         1.90 o                         
  -4  -6   7        237.69        217.93         3.34 o                         
  -3  -6   7         56.43         52.73         1.69 o                         
  -2  -6   7         63.68         53.70         2.16 o                         
  -1  -6   7          9.65         11.71         1.11 o                         
   0  -6   7         82.23         83.92         2.16 o                         
   1  -6   7        208.69        208.05         2.89 o                         
   2  -6   7        146.05        166.18         3.36 o                         
   3  -6   7        397.17        368.07         3.97 o                         
   5  -6   7        127.10        122.13         3.88 o                         
   6  -6   7        102.00        101.88         3.62 o                         
   7  -6   7         12.06          8.20         2.10 o                         
   8  -6   7         19.05         29.48         3.31 o                         
   9  -6   7          9.68         10.49         3.66 o                         
  10  -6   7          5.32          4.67         3.51 o                         
  -9  -5   7          0.01         -1.25         2.64 o                         
  -8  -5   7          0.88         -0.94         2.81 o                         
  -7  -5   7         23.79         24.60         3.48 o                         
  -6  -5   7         46.53         45.23         2.02 o                         
  -5  -5   7          0.97          1.01         1.68 o                         
  -4  -5   7          1.75          1.76         1.42 o                         
  -3  -5   7         29.65         23.85         1.39 o                         
  -2  -5   7         70.72         62.89         2.25 o                         
  -1  -5   7        104.44        118.14         2.19 o                         
   0  -5   7        324.11        329.58         3.84 o                         
   1  -5   7        717.84        740.54         6.11 o                         
   2  -5   7        532.91        495.47         4.83 o                         
   3  -5   7         53.63         47.11         1.95 o                         
   4  -5   7          2.32          2.04         1.53 o                         
   5  -5   7          0.71         -0.77         1.59 o                         
   6  -5   7        588.91        601.47         8.07 o                         
   7  -5   7        151.57        150.89         4.63 o                         
   8  -5   7        176.01        184.89         6.07 o                         
   9  -5   7          3.26         -2.63         2.63 o                         
  10  -5   7          0.20         -0.48         3.25 o                         
  11  -5   7          2.42          3.73         5.62 o                         
 -10  -4   7          5.00          5.67         3.12 o                         
  -9  -4   7         63.60         62.40         4.31 o                         
  -8  -4   7          0.01         -2.09         2.09 o                         
  -7  -4   7         56.04         61.56         3.42 o                         
  -6  -4   7          5.12          5.26         2.24 o                         
  -5  -4   7          0.35         -1.57         1.57 o                         
  -4  -4   7          3.80          2.49         1.32 o                         
  -3  -4   7          0.54         -1.09         1.17 o                         
  -2  -4   7        320.29        301.59         3.21 o                         
  -1  -4   7         60.15         52.11         1.50 o                         
   0  -4   7        148.78        167.76         3.00 o                         
   1  -4   7         43.48         44.81         1.95 o                         
   2  -4   7        103.85        100.02         2.25 o                         
   3  -4   7       1827.69       1812.64        15.12 o                         
   4  -4   7        337.07        363.15         4.94 o                         
   5  -4   7        443.42        430.88         6.23 o                         
   6  -4   7         51.70         48.91         3.01 o                         
   7  -4   7        125.69        132.14         4.34 o                         
   8  -4   7          1.20         -0.69         2.73 o                         
   9  -4   7          3.93          2.80         2.88 o                         
  10  -4   7         12.35         16.58         3.04 o                         
  11  -4   7         14.59         14.71         3.30 o                         
 -10  -3   7          5.17         11.02         3.35 o                         
  -9  -3   7         18.20         21.52         2.45 o                         
  -8  -3   7        107.86        127.02         4.33 o                         
  -7  -3   7         24.46         17.41         1.59 o                         
  -6  -3   7          1.56          0.24         1.64 o                         
  -5  -3   7        834.36        893.54         8.30 o                         
  -4  -3   7         65.75         68.19         2.60 o                         
  -3  -3   7          2.81          0.45         1.10 o                         
  -2  -3   7       1228.44       1248.74         9.46 o                         
  -1  -3   7        733.19        752.11         5.69 o                         
   0  -3   7        274.64        310.12         3.59 o                         
   1  -3   7        301.94        304.73         3.11 o                         
   2  -3   7        694.47        693.32         7.20 o                         
   3  -3   7       2458.15       2580.68        22.63 o                         
   4  -3   7        271.16        293.83         4.34 o                         
   5  -3   7        600.35        674.40         8.31 o                         
   6  -3   7         72.76         72.05         3.30 o                         
   7  -3   7         51.38         58.19         3.37 o                         
   8  -3   7         11.37         13.57         2.88 o                         
   9  -3   7         12.87         12.07         3.38 o                         
  10  -3   7          0.14          5.72         3.00 o                         
  11  -3   7         11.77         20.70         3.68 o                         
 -10  -2   7          0.16          0.90         2.30 o                         
  -9  -2   7         55.60         58.44         3.13 o                         
  -8  -2   7         32.06         27.96         2.57 o                         
  -7  -2   7         25.58         20.44         1.68 o                         
  -6  -2   7         30.12         29.47         1.64 o                         
  -5  -2   7        156.15        153.04         3.17 o                         
  -4  -2   7          2.67         -1.18         1.18 o                         
  -3  -2   7         33.09         32.79         1.41 o                         
  -2  -2   7        570.95        621.87         5.36 o                         
  -1  -2   7       4423.92       4433.05        59.87 o                         
   0  -2   7         79.70         69.91         2.11 o                         
   1  -2   7       4886.87       5321.74       133.24 o                         
   2  -2   7         98.71        100.13         2.64 o                         
   3  -2   7        143.90        186.87         3.33 o                         
   4  -2   7        227.01        281.08         4.63 o                         
   5  -2   7          1.93          1.62         1.63 o                         
   6  -2   7         93.93        117.83         3.83 o                         
   7  -2   7         14.23         12.66         2.68 o                         
   8  -2   7        154.34        166.83         5.07 o                         
   9  -2   7         33.89         32.05         3.59 o                         
  10  -2   7         40.81         37.33         3.55 o                         
  11  -2   7        178.39        196.01         6.54 o                         
  12  -2   7         28.49         38.78         4.86 o                         
 -10  -1   7         16.15          8.82         2.60 o                         
  -9  -1   7          4.88          2.95         1.97 o                         
  -8  -1   7          3.66          2.00         1.66 o                         
  -7  -1   7          0.04         -1.43         1.43 o                         
  -6  -1   7          8.27          8.22         1.49 o                         
  -5  -1   7        103.83        123.03         2.58 o                         
  -4  -1   7        246.15        263.74         3.70 o                         
  -3  -1   7          0.47         -0.54         1.18 o                         
  -2  -1   7        158.94        162.11         2.66 o                         
  -1  -1   7         55.72         77.21         1.65 o                         
   0  -1   7        431.41        349.81         4.00 o                         
   1  -1   7         20.16         16.68         1.23 o                         
   2  -1   7          0.15          5.21         1.25 o                         
   3  -1   7          4.71          3.40         1.30 o                         
   4  -1   7          5.93          1.90         1.63 o                         
   5  -1   7         69.21         58.26         2.59 o                         
   6  -1   7         75.66         80.19         3.43 o                         
   7  -1   7        465.71        486.27         7.35 o                         
   8  -1   7         34.15         32.23         3.31 o                         
   9  -1   7          0.54          0.23         2.32 o                         
  10  -1   7          3.25         -1.07         2.33 o                         
  11  -1   7        118.02        135.78         6.12 o                         
  12  -1   7         26.96         22.21         3.76 o                         
 -10   0   7         20.44         16.62         2.27 o                         
  -9   0   7          4.25          3.76         1.79 o                         
  -8   0   7         18.82         18.49         1.87 o                         
  -7   0   7         21.68         20.20         2.74 o                         
  -6   0   7         19.18         21.31         2.44 o                         
  -5   0   7        115.55        122.84         2.49 o                         
  -4   0   7         82.93         88.37         2.07 o                         
  -3   0   7       1127.71       1194.80        10.65 o                         
  -2   0   7       1268.98       1240.51         9.83 o                         
  -1   0   7       2439.31       2516.96        17.98 o                         
   0   0   7       2152.13       2205.78        15.16 o                         
   1   0   7        274.38        267.99         2.98 o                         
   2   0   7         56.33         60.27         2.14 o                         
   3   0   7         93.18        104.96         2.63 o                         
   4   0   7       3174.62       3156.87        30.52 o                         
   5   0   7         18.58         16.42         2.06 o                         
   6   0   7         48.92         38.32         2.35 o                         
   7   0   7          1.80          0.78         2.10 o                         
   8   0   7         87.33         68.22         3.59 o                         
   9   0   7        110.28        115.29         4.98 o                         
  10   0   7        162.02        163.95         6.86 o                         
  11   0   7          0.99         -0.26         2.24 o                         
  12   0   7          4.35          3.33         3.45 o                         
 -10   1   7          4.19          2.54         1.94 o                         
  -9   1   7         40.42         48.59         2.43 o                         
  -8   1   7         15.71         13.82         1.73 o                         
  -7   1   7         34.93         29.86         2.04 o                         
  -6   1   7        619.65        594.12         6.88 o                         
  -5   1   7        156.30        173.55         3.69 o                         
  -4   1   7         10.98          6.47         1.41 o                         
  -3   1   7          0.97         -0.29         1.24 o                         
  -2   1   7        818.88        783.14         8.93 o                         
  -1   1   7        939.71       1010.31         8.11 o                         
   0   1   7         70.02         52.90         1.52 o                         
   1   1   7        389.53        393.52         3.52 o                         
   2   1   7       1032.55       1081.39         9.17 o                         
   3   1   7          0.52          1.19         1.15 o                         
   4   1   7       1202.12       1229.26        13.06 o                         
   5   1   7         92.42         61.02         2.74 o                         
   6   1   7         21.79         20.06         2.03 o                         
   7   1   7          1.56         -1.99         1.99 o                         
   8   1   7         55.29         66.41         3.58 o                         
   9   1   7          6.38          4.11         2.83 o                         
  10   1   7          1.19         -2.27         2.27 o                         
  11   1   7          7.79          9.10         2.51 o                         
  12   1   7          2.20          3.10         3.34 o                         
 -10   2   7          4.81          2.34         2.67 o                         
  -9   2   7         16.67         16.11         2.51 o                         
  -8   2   7          1.80          1.78         1.32 o                         
  -7   2   7          0.00         -2.21         2.36 o                         
  -6   2   7       1752.44       1706.46        15.33 o                         
  -5   2   7        170.73        175.35         4.79 o                         
  -4   2   7         54.78         55.45         2.18 o                         
  -3   2   7        412.65        400.41         4.91 o                         
  -2   2   7        359.67        312.32         3.65 o                         
  -1   2   7       1578.96       1585.13        23.54 o                         
   0   2   7         17.77         18.65         1.00 o                         
   1   2   7        152.66        167.09         2.08 o                         
   2   2   7        588.79        575.54         5.47 o                         
   3   2   7       3073.12       3107.49        24.33 o                         
   4   2   7         57.24         58.75         2.75 o                         
   5   2   7        204.98        198.13         4.07 o                         
   6   2   7        262.54        245.12         4.75 o                         
   7   2   7          0.00         -1.94         1.94 o                         
   8   2   7          0.05         -2.77         2.77 o                         
   9   2   7         12.95         10.09         2.76 o                         
  10   2   7         89.86        116.21         4.90 o                         
  11   2   7          3.62          8.05         1.94 o                         
  12   2   7         28.23         25.78         2.42 o                         
 -10   3   7          8.59          5.43         2.59 o                         
  -9   3   7         24.82         26.24         3.17 o                         
  -8   3   7          1.12          1.09         2.39 o                         
  -7   3   7          1.12          1.58         2.35 o                         
  -6   3   7        562.90        596.37         7.34 o                         
  -5   3   7        187.92        199.15         3.88 o                         
  -4   3   7        631.55        645.88         6.29 o                         
  -3   3   7          2.67          1.91         1.19 o                         
  -2   3   7        965.88       1004.81         8.12 o                         
  -1   3   7         82.79         86.08         2.28 o                         
   0   3   7        339.36        391.83         4.38 o                         
   1   3   7          9.01         10.73         0.94 o                         
   2   3   7       2149.88       2370.04        18.86 o                         
   3   3   7        291.20        311.31         4.20 o                         
   4   3   7         32.65         29.00         1.78 o                         
   5   3   7       1058.82       1124.48        15.52 o                         
   6   3   7          8.63          3.63         1.55 o                         
   7   3   7        280.01        282.78         5.51 o                         
   8   3   7         22.46         21.64         2.34 o                         
   9   3   7         41.50         35.81         3.10 o                         
  10   3   7        446.27        505.01        12.82 o                         
  11   3   7          8.31          8.96         2.05 o                         
  12   3   7         47.69         43.63         3.60 o                         
 -10   4   7          8.42          7.45         3.04 o                         
  -9   4   7          3.93          3.04         2.62 o                         
  -8   4   7        234.38        247.75         5.59 o                         
  -7   4   7          0.09         -0.40         2.85 o                         
  -6   4   7        259.30        272.56         5.32 o                         
  -5   4   7         84.99         76.31         3.23 o                         
  -4   4   7        285.45        275.91         3.81 o                         
  -3   4   7        446.26        454.47         4.76 o                         
  -2   4   7        113.19        115.81         2.15 o                         
  -1   4   7        951.91        976.06         7.03 o                         
   0   4   7        100.42         85.83         1.84 o                         
   1   4   7         25.79         23.69         1.43 o                         
   2   4   7        323.88        338.92         3.94 o                         
   3   4   7         31.39         48.78         2.26 o                         
   4   4   7        224.87        199.57         2.91 o                         
   5   4   7          4.60          2.99         1.21 o                         
   6   4   7         76.66         65.96         2.80 o                         
   7   4   7         84.34         83.81         3.48 o                         
   8   4   7         82.27         66.88         3.59 o                         
   9   4   7          3.26          6.14         2.89 o                         
  10   4   7         53.94         57.33         3.53 o                         
  11   4   7          0.95         -1.49         1.93 o                         
  -9   5   7          5.27         10.06         2.63 o                         
  -8   5   7         22.74         17.04         2.48 o                         
  -7   5   7         68.79         82.68         7.02 o                         
  -6   5   7          8.94          7.81         2.05 o                         
  -5   5   7          7.93          2.25         2.00 o                         
  -4   5   7        161.98        172.62         3.32 o                         
  -3   5   7        148.73        142.28         2.79 o                         
  -2   5   7        507.43        553.14         5.41 o                         
  -1   5   7        119.44        116.40         1.95 o                         
   0   5   7        206.83        204.25         2.40 o                         
   1   5   7        209.08        207.61         2.30 o                         
   2   5   7        549.58        580.14         5.35 o                         
   3   5   7        596.78        617.30         6.10 o                         
   4   5   7        127.03        149.21         3.17 o                         
   5   5   7          2.91          4.97         1.23 o                         
   6   5   7         23.93         25.11         3.09 o                         
   7   5   7         81.60         78.94         3.68 o                         
   8   5   7        126.85        123.33         4.58 o                         
   9   5   7         39.61         41.14         3.08 o                         
  10   5   7         15.75         14.50         1.99 o                         
  11   5   7          0.68         -0.87         1.36 o                         
  -9   6   7         21.28         19.27         2.67 o                         
  -8   6   7         79.28         84.93         6.53 o                         
  -7   6   7          4.07         14.53         2.18 o                         
  -6   6   7        115.41        119.41         7.29 o                         
  -5   6   7         12.33         20.39         2.18 o                         
  -4   6   7         49.69         56.64         3.18 o                         
  -3   6   7        693.63        665.26         6.77 o                         
  -2   6   7          0.71          1.78         0.98 o                         
  -1   6   7         27.85         23.98         1.14 o                         
   0   6   7        314.20        295.79         2.95 o                         
   1   6   7        179.64        172.74         1.94 o                         
   2   6   7        902.42        915.55         7.25 o                         
   3   6   7         17.25         16.82         1.33 o                         
   4   6   7         22.65         23.25         1.58 o                         
   5   6   7          9.16          8.83         1.10 o                         
   6   6   7          4.99          7.61         1.44 o                         
   7   6   7          3.20         -1.28         1.49 o                         
   8   6   7          1.98          3.69         2.19 o                         
   9   6   7         30.59         29.71         2.06 o                         
  10   6   7          0.11         -0.63         1.78 o                         
  11   6   7         14.06         11.73         3.20 o                         
  -8   7   7          5.85          2.19         2.30 o                         
  -7   7   7          5.13          1.74         2.03 o                         
  -6   7   7         51.74         54.81         2.88 o                         
  -5   7   7          0.15         -1.58         1.58 o                         
  -4   7   7          8.35          3.86         1.92 o                         
  -3   7   7         17.32         13.82         1.47 o                         
  -2   7   7        477.48        464.00         6.76 o                         
  -1   7   7        128.60        127.98         2.36 o                         
   0   7   7        228.28        242.72         2.91 o                         
   1   7   7        183.09        173.37         2.04 o                         
   2   7   7        132.85        118.61         2.25 o                         
   3   7   7        680.38        675.21         6.20 o                         
   4   7   7         41.98         45.75         1.94 o                         
   5   7   7        645.43        654.92         6.89 o                         
   6   7   7         25.71         22.83         1.71 o                         
   7   7   7         27.56         32.43         2.21 o                         
   8   7   7         10.44          6.18         1.88 o                         
   9   7   7          3.29          1.85         1.64 o                         
  10   7   7          8.27          5.77         1.87 o                         
  -8   8   7         18.88         18.38         2.71 o                         
  -7   8   7          1.04          2.31         1.99 o                         
  -6   8   7          1.52          2.50         2.05 o                         
  -5   8   7        302.54        276.96         5.01 o                         
  -4   8   7          0.39         -0.80         1.46 o                         
  -3   8   7        132.75        133.52         3.51 o                         
  -2   8   7         29.00         31.54         1.53 o                         
  -1   8   7          0.55          0.16         1.29 o                         
   0   8   7         89.53         88.54         2.02 o                         
   1   8   7        199.72        203.67         2.56 o                         
   2   8   7         14.79         17.78         2.93 o                         
   3   8   7         80.89         85.09         2.89 o                         
   4   8   7         59.37         54.99         2.26 o                         
   5   8   7          0.30         -1.44         1.44 o                         
   6   8   7         17.16         12.02         1.31 o                         
   7   8   7          0.72          1.68         1.26 o                         
   8   8   7          1.77          2.12         1.50 o                         
   9   8   7         10.65         12.35         2.54 o                         
  10   8   7          7.62         12.18         2.09 o                         
  -7   9   7          7.23          7.52         2.01 o                         
  -6   9   7          3.66          1.21         1.99 o                         
  -5   9   7         48.36         39.23         2.05 o                         
  -4   9   7         87.36         88.74         3.84 o                         
  -3   9   7         14.93         12.01         1.95 o                         
  -2   9   7        128.34        105.07         5.06 o                         
  -1   9   7          6.78          6.52         1.07 o                         
   0   9   7         34.71         41.49         1.79 o                         
   1   9   7        158.09        158.75         2.53 o                         
   2   9   7        687.79        693.75         5.96 o                         
   3   9   7        267.63        258.09         5.20 o                         
   4   9   7         13.54         15.54         1.87 o                         
   5   9   7         66.82         77.68         2.77 o                         
   6   9   7          5.81         11.49         1.76 o                         
   7   9   7         20.18         22.38         3.32 o                         
   8   9   7          2.96          2.14         1.59 o                         
   9   9   7          2.14          1.94         1.93 o                         
  -6  10   7          4.71          5.54         1.67 o                         
  -5  10   7          3.21          3.74         1.27 o                         
  -4  10   7         15.54         13.31         1.58 o                         
  -3  10   7        246.66        243.26         3.45 o                         
  -2  10   7         21.42         25.29         1.38 o                         
  -1  10   7        263.11        282.16         7.51 o                         
   0  10   7        240.43        240.06         9.01 o                         
   1  10   7          7.87         11.95         7.99 o                         
   2  10   7         81.76         69.14         1.81 o                         
   3  10   7         22.69         19.75         1.35 o                         
   4  10   7        113.82        108.18         2.87 o                         
   5  10   7          9.45          8.03         2.26 o                         
   6  10   7         38.25         41.43         2.31 o                         
   7  10   7          0.15          1.10         1.75 o                         
   8  10   7         10.78         13.67         1.66 o                         
  -4  11   7         10.39         10.91         1.55 o                         
  -3  11   7        100.36         99.70        10.86 o                         
  -2  11   7         46.84         49.00         6.23 o                         
  -1  11   7        146.93        163.13         7.97 o                         
   0  11   7          0.08         -0.62         2.49 o                         
   1  11   7          8.47          9.73         2.47 o                         
   2  11   7          0.47         -1.06         3.14 o                         
   3  11   7          0.72          1.24         4.28 o                         
   4  11   7          4.11          5.71         1.28 o                         
   5  11   7         39.15         36.52         1.68 o                         
   6  11   7          2.71          8.42         2.07 o                         
   7  11   7         11.04          9.99         2.15 o                         
  -3  12   7          3.35         -6.07         8.31 o                         
  -2  12   7         54.01         61.95         5.18 o                         
  -1  12   7         35.46         35.01         4.26 o                         
   0  12   7         14.24         13.60         3.17 o                         
   1  12   7          0.66         -2.49         2.49 o                         
   2  12   7         54.55         50.78         4.12 o                         
   3  12   7          0.06          3.89         4.85 o                         
   4  12   7         37.51         54.02         6.05 o                         
   5  12   7         22.16         22.39         1.45 o                         
   0 -12   8          8.10          9.81         2.96 o                         
   1 -12   8         33.78         29.43         3.77 o                         
  -4 -11   8         25.81         25.00         2.44 o                         
  -3 -11   8          0.98          4.00         1.65 o                         
  -2 -11   8         29.25         16.50         2.31 o                         
  -1 -11   8          0.01         -0.83         1.29 o                         
   0 -11   8        106.04        121.49         3.06 o                         
   1 -11   8          3.67          5.26         1.91 o                         
   2 -11   8         23.21         28.33         1.54 o                         
   3 -11   8         13.65         15.76         1.57 o                         
   4 -11   8          2.13          3.96         1.43 o                         
   5 -11   8          1.39          0.50         2.35 o                         
  -5 -10   8         15.91         14.50         1.73 o                         
  -4 -10   8         22.12         24.73         2.36 o                         
  -3 -10   8         47.01         52.42         2.46 o                         
  -2 -10   8          2.03          1.96         1.36 o                         
  -1 -10   8         12.45         14.03         1.49 o                         
   0 -10   8         49.94         57.92         3.49 o                         
   1 -10   8        117.13        110.30         3.70 o                         
   2 -10   8         61.14         65.36         2.64 o                         
   3 -10   8         88.89         78.16         3.07 o                         
   4 -10   8         81.82         80.86         4.55 o                         
   5 -10   8         18.34         19.52         2.24 o                         
   6 -10   8         22.72         27.36         2.05 o                         
  -6  -9   8          0.41         -1.15         1.72 o                         
  -5  -9   8          6.39          5.90         1.67 o                         
  -4  -9   8         18.11         16.52         1.69 o                         
  -3  -9   8          1.05          1.23         1.40 o                         
  -2  -9   8        296.34        305.02         4.18 o                         
  -1  -9   8          0.67          1.08         1.30 o                         
   0  -9   8        199.94        212.43         3.70 o                         
   1  -9   8        293.49        286.02         4.78 o                         
   2  -9   8          9.82          8.79         1.45 o                         
   3  -9   8        295.65        288.42         4.27 o                         
   4  -9   8         36.59         40.55         1.88 o                         
   5  -9   8         13.61         13.09         1.73 o                         
   6  -9   8         78.58         91.54         8.15 o                         
   7  -9   8          0.46          3.16         2.01 o                         
   8  -9   8          0.49         -0.62         2.02 o                         
  -7  -8   8          3.43          1.90         2.13 o                         
  -6  -8   8         51.85         56.22         2.55 o                         
  -5  -8   8        157.80        160.66         3.63 o                         
  -4  -8   8         29.56         28.47         1.91 o                         
  -3  -8   8        228.37        218.76         4.89 o                         
  -2  -8   8          6.60          8.74         1.48 o                         
  -1  -8   8        235.14        212.57         3.65 o                         
   0  -8   8         59.39         59.34         3.15 o                         
   1  -8   8         57.24         62.58         2.17 o                         
   2  -8   8          1.56          0.86         1.26 o                         
   3  -8   8          0.52          0.11         1.43 o                         
   4  -8   8         12.09         12.39         1.82 o                         
   5  -8   8          3.60         -0.67         1.45 o                         
   6  -8   8         96.91         97.37         3.81 o                         
   7  -8   8          3.23          3.27         1.98 o                         
   8  -8   8          9.62         13.47         2.45 o                         
   9  -8   8         76.41         64.32         3.09 o                         
  -8  -7   8         21.28         21.95         2.85 o                         
  -7  -7   8          0.19         -1.57         2.19 o                         
  -6  -7   8        156.50        157.86         3.50 o                         
  -5  -7   8         13.22         22.93         2.64 o                         
  -4  -7   8        311.02        295.52         3.84 o                         
  -3  -7   8         50.40         50.06         2.23 o                         
  -2  -7   8          6.29          2.29         1.46 o                         
  -1  -7   8        722.63        744.37         6.55 o                         
   0  -7   8          5.95          5.85         1.66 o                         
   1  -7   8        167.62        166.69         3.04 o                         
   2  -7   8         11.11         10.47         1.34 o                         
   3  -7   8        640.02        636.28         6.27 o                         
   4  -7   8          0.19          2.90         1.48 o                         
   5  -7   8        346.54        332.29         4.55 o                         
   6  -7   8         59.93         60.75         3.07 o                         
   7  -7   8          0.16         -1.54         2.07 o                         
   8  -7   8         15.25          9.69         2.27 o                         
   9  -7   8          0.82          0.45         2.40 o                         
  -9  -6   8          0.14         -2.89         2.89 o                         
  -8  -6   8          4.74          3.21         3.13 o                         
  -7  -6   8          0.09         -2.42         2.47 o                         
  -6  -6   8          0.33         -0.49         2.77 o                         
  -5  -6   8         24.09         25.29         1.88 o                         
  -4  -6   8          8.19          6.24         1.57 o                         
  -3  -6   8        559.42        542.84         5.23 o                         
  -2  -6   8        232.67        231.17         3.14 o                         
  -1  -6   8        176.78        163.01         3.00 o                         
   0  -6   8         24.31         21.16         1.63 o                         
   1  -6   8         33.98         27.07         1.86 o                         
   2  -6   8        135.57        122.04         2.51 o                         
   3  -6   8          6.81          7.63         1.60 o                         
   4  -6   8         35.77         39.34         2.81 o                         
   5  -6   8          4.53          6.90         1.72 o                         
   6  -6   8        191.66        186.34         4.12 o                         
   7  -6   8          0.24          6.65         2.08 o                         
   8  -6   8          0.09         -1.14         2.31 o                         
   9  -6   8          5.82          1.37         2.65 o                         
  10  -6   8          5.75          4.83         3.23 o                         
  -9  -5   8         11.19          9.13         3.50 o                         
  -8  -5   8          0.33         -2.32         2.32 o                         
  -7  -5   8         55.97         46.14         7.20 o                         
  -6  -5   8          2.91         -0.25         1.88 o                         
  -5  -5   8         36.22         37.97         2.24 o                         
  -4  -5   8        363.60        366.74         4.55 o                         
  -3  -5   8         81.70         76.85         2.24 o                         
  -2  -5   8          0.21          1.29         1.07 o                         
  -1  -5   8         56.08         59.08         1.71 o                         
   0  -5   8        430.71        408.76         4.69 o                         
   1  -5   8         24.66         26.09         1.26 o                         
   2  -5   8         18.06         32.00         4.28 o                         
   3  -5   8        476.90        482.55         5.17 o                         
   4  -5   8         42.08         42.69         1.93 o                         
   5  -5   8          0.38         -1.65         1.65 o                         
   6  -5   8          0.02         -0.32         2.33 o                         
   7  -5   8        134.70        149.17         5.03 o                         
   8  -5   8         82.93         78.69         5.37 o                         
   9  -5   8         13.06         10.33         2.72 o                         
  10  -5   8         27.64         24.95         3.66 o                         
  -9  -4   8          2.49         -0.65         2.54 o                         
  -8  -4   8         26.42         23.72         2.38 o                         
  -7  -4   8        118.35        118.43         3.53 o                         
  -6  -4   8         10.16         11.83         2.17 o                         
  -5  -4   8         16.65          9.86         1.89 o                         
  -4  -4   8        138.84        155.64         3.10 o                         
  -3  -4   8       1121.29       1096.45         8.84 o                         
  -2  -4   8         11.93         13.04         1.21 o                         
  -1  -4   8         76.53         69.28         1.70 o                         
   0  -4   8        681.64        683.63         6.33 o                         
   1  -4   8         36.77         39.90         1.94 o                         
   2  -4   8         35.32         23.39         1.76 o                         
   3  -4   8         65.74         73.33         2.66 o                         
   4  -4   8        956.27        900.52         9.34 o                         
   5  -4   8         14.73         11.27         1.75 o                         
   6  -4   8         38.95         31.16         2.40 o                         
   7  -4   8         89.07         98.63         4.23 o                         
   8  -4   8          3.31          3.45         2.89 o                         
   9  -4   8        109.55        129.61         7.22 o                         
  10  -4   8          1.81         -2.99         3.13 o                         
  11  -4   8         80.36         92.73         8.12 o                         
 -10  -3   8          2.29         -2.27         3.40 o                         
  -9  -3   8         27.90         27.88         3.00 o                         
  -8  -3   8         86.19         83.66         4.69 o                         
  -7  -3   8         16.15         12.00         2.41 o                         
  -6  -3   8        429.16        401.10         4.75 o                         
  -5  -3   8          5.31          2.24         1.62 o                         
  -4  -3   8          0.14          0.22         1.40 o                         
  -3  -3   8          2.09         -1.15         1.15 o                         
  -2  -3   8        166.31        160.23         3.00 o                         
  -1  -3   8          2.41          1.35         1.17 o                         
   0  -3   8        144.44        139.73         2.66 o                         
   1  -3   8        765.93        707.38         6.38 o                         
   2  -3   8         37.30         30.42         3.03 o                         
   3  -3   8        561.23        583.59         6.58 o                         
   4  -3   8         64.92         57.96         2.66 o                         
   5  -3   8        489.40        511.16         7.43 o                         
   6  -3   8        284.88        286.50         5.39 o                         
   7  -3   8         98.34         94.72         4.79 o                         
   8  -3   8        452.85        483.41         8.98 o                         
   9  -3   8          6.89         11.28         3.26 o                         
  10  -3   8         29.04         23.88         3.27 o                         
  11  -3   8         10.54         16.87         3.53 o                         
 -10  -2   8         16.88         12.87         2.85 o                         
  -9  -2   8         41.73         37.00         3.82 o                         
  -8  -2   8          8.76          9.60         2.04 o                         
  -7  -2   8        126.96        130.63         3.27 o                         
  -6  -2   8        210.02        198.57         3.88 o                         
  -5  -2   8        114.28        106.43         3.01 o                         
  -4  -2   8         70.91         76.30         2.53 o                         
  -3  -2   8        101.00        105.66         2.36 o                         
  -2  -2   8          1.61          5.80         1.21 o                         
  -1  -2   8       1503.36       1520.58        11.01 o                         
   0  -2   8         52.32         57.73         2.10 o                         
   1  -2   8         29.28         28.58         1.62 o                         
   2  -2   8       1444.91       1495.74        12.69 o                         
   3  -2   8          1.31          3.19         1.37 o                         
   4  -2   8        410.16        436.03         5.56 o                         
   5  -2   8       2065.64       2066.96        21.05 o                         
   6  -2   8         11.33         11.73         2.11 o                         
   7  -2   8         36.17         34.79         2.67 o                         
   8  -2   8         28.50         29.38         2.91 o                         
   9  -2   8        132.50        127.81         6.53 o                         
  10  -2   8         35.81         45.80         3.49 o                         
  11  -2   8          0.06          9.66         3.31 o                         
 -10  -1   8          0.40         -2.05         2.05 o                         
  -9  -1   8          0.07         -1.57         1.57 o                         
  -8  -1   8         11.40          9.49         1.89 o                         
  -7  -1   8        157.52        147.56         3.76 o                         
  -6  -1   8        199.35        199.82         4.54 o                         
  -5  -1   8        272.15        276.23         3.68 o                         
  -4  -1   8        544.01        595.85         6.68 o                         
  -3  -1   8        185.82        212.35         3.18 o                         
  -2  -1   8        296.53        289.35         3.63 o                         
  -1  -1   8        333.94        398.61         3.80 o                         
   0  -1   8        917.20        925.89         8.37 o                         
   1  -1   8         36.04         48.78         1.48 o                         
   2  -1   8          5.69          2.98         1.23 o                         
   3  -1   8         15.93          5.13         1.40 o                         
   4  -1   8       1766.66       1862.66        16.98 o                         
   5  -1   8         29.37         14.62         2.11 o                         
   6  -1   8       2400.94       2354.12        23.93 o                         
   7  -1   8         30.94         38.86         3.04 o                         
   8  -1   8          6.70          5.38         2.56 o                         
   9  -1   8        277.47        283.80         6.51 o                         
  10  -1   8        284.58        327.76        16.54 o                         
  11  -1   8          1.66          5.46         3.68 o                         
  12  -1   8         15.92         12.95         3.74 o                         
 -10   0   8         42.29         36.11         4.02 o                         
  -9   0   8          0.21          0.23         1.78 o                         
  -8   0   8         10.66         10.61         1.91 o                         
  -7   0   8        213.33        219.47         4.08 o                         
  -6   0   8          0.64         -1.03         1.39 o                         
  -5   0   8         31.22         24.82         1.41 o                         
  -4   0   8        445.10        413.89         5.31 o                         
  -3   0   8        998.51       1023.41         8.60 o                         
  -2   0   8        291.83        257.04         3.35 o                         
  -1   0   8          0.04         -0.23         1.13 o                         
   0   0   8        779.87        802.28         6.70 o                         
   1   0   8        107.91        118.89         2.14 o                         
   2   0   8          0.10          4.03         1.03 o                         
   3   0   8          0.06         -1.33         1.33 o                         
   4   0   8        843.89        837.17         8.60 o                         
   5   0   8        388.82        383.07         5.87 o                         
   6   0   8        115.58        126.94         4.24 o                         
   7   0   8         30.31         21.77         2.51 o                         
   8   0   8          2.49         -2.35         2.35 o                         
   9   0   8        104.43         96.79         4.65 o                         
  10   0   8         15.21         13.86         3.09 o                         
  11   0   8          4.41          5.46         3.19 o                         
  12   0   8         21.73         21.75         3.99 o                         
 -10   1   8          3.67          0.42         2.64 o                         
  -9   1   8          5.10          2.15         1.46 o                         
  -8   1   8          9.88         17.86         1.64 o                         
  -7   1   8          5.84          5.40         2.07 o                         
  -6   1   8          0.01         -1.91         1.91 o                         
  -5   1   8         85.55         74.18         2.97 o                         
  -4   1   8          2.31          3.65         1.43 o                         
  -3   1   8        335.11        335.35         4.46 o                         
  -2   1   8        710.76        719.70         5.88 o                         
  -1   1   8         99.59         86.67         2.31 o                         
   0   1   8         42.26         53.13         1.65 o                         
   1   1   8       1378.34       1376.19         9.90 o                         
   2   1   8          3.93          1.47         1.08 o                         
   3   1   8       1029.66       1061.39        10.20 o                         
   4   1   8        395.48        348.97         4.68 o                         
   5   1   8        430.28        453.02         6.47 o                         
   6   1   8        120.05        103.37         3.63 o                         
   7   1   8         28.19         16.10         2.35 o                         
   8   1   8        184.94        192.12         6.73 o                         
   9   1   8          6.78          7.18         2.74 o                         
  10   1   8         66.85         63.61         5.30 o                         
  11   1   8          3.87          1.59         2.35 o                         
  12   1   8          1.44          2.57         2.53 o                         
 -10   2   8          0.93         -2.57         2.57 o                         
  -9   2   8          6.31         10.68         2.65 o                         
  -8   2   8        107.73         86.63         4.05 o                         
  -6   2   8        199.12        201.59         4.43 o                         
  -5   2   8        306.93        294.82         4.69 o                         
  -4   2   8         30.30         24.02         1.98 o                         
  -3   2   8         90.46        117.16         3.21 o                         
  -2   2   8       1248.55       1208.85         9.80 o                         
  -1   2   8          3.80          5.77         1.21 o                         
   0   2   8       2847.76       2855.45        19.43 o                         
   1   2   8         44.43         49.76         2.71 o                         
   2   2   8         18.93         24.48         1.30 o                         
   3   2   8        246.73        297.01         3.64 o                         
   4   2   8          5.19         -0.74         1.21 o                         
   5   2   8         72.56         76.07         3.11 o                         
   6   2   8          3.49          1.00         1.91 o                         
   7   2   8         28.85         13.70         2.47 o                         
   8   2   8          0.82         -2.39         2.39 o                         
   9   2   8         53.86         67.55         3.28 o                         
  10   2   8          3.67          6.40         3.26 o                         
  11   2   8          0.17         -1.94         1.94 o                         
  12   2   8         19.61         21.83         2.52 o                         
 -10   3   8         21.35         25.96         3.81 o                         
  -9   3   8         41.97         44.56         3.35 o                         
  -8   3   8        407.71        381.86         7.07 o                         
  -7   3   8         49.75         45.37         3.29 o                         
  -6   3   8         60.45         55.47         2.86 o                         
  -5   3   8        420.91        409.70         5.57 o                         
  -4   3   8        103.42         88.33         2.97 o                         
  -3   3   8       1715.82       1660.06        13.11 o                         
  -2   3   8          2.62          3.87         0.86 o                         
  -1   3   8       1386.07       1345.63        11.50 o                         
   0   3   8       1050.40       1072.56         8.02 o                         
   1   3   8       2636.55       2598.38        17.70 o                         
   2   3   8        216.55        205.43         3.58 o                         
   3   3   8        731.19        774.52         7.13 o                         
   4   3   8         87.46         79.42         2.22 o                         
   5   3   8        129.47        133.41         3.67 o                         
   6   3   8          0.04         -0.87         1.78 o                         
   7   3   8         12.73         13.59         2.07 o                         
   8   3   8         31.10         27.93         2.39 o                         
   9   3   8         48.91         44.44         3.86 o                         
  10   3   8          4.67          7.98         2.68 o                         
  11   3   8         22.60         16.23         2.87 o                         
  12   3   8          2.77          0.17         3.50 o                         
  -9   4   8          0.46         -2.08         2.63 o                         
  -8   4   8         23.40         17.06         2.60 o                         
  -7   4   8         16.15         25.02         3.35 o                         
  -6   4   8         81.38         79.03         4.38 o                         
  -5   4   8          2.40         -1.62         1.77 o                         
  -4   4   8         83.17         69.61         2.68 o                         
  -3   4   8          2.24          0.65         1.34 o                         
  -2   4   8        373.82        378.83         3.79 o                         
  -1   4   8         53.78         54.76         1.65 o                         
   0   4   8        308.09        344.09         3.52 o                         
   1   4   8        123.40        142.18         2.21 o                         
   2   4   8         57.12         45.08         1.92 o                         
   3   4   8        669.96        811.88         9.33 o                         
   4   4   8         23.24         18.87         1.32 o                         
   5   4   8        123.05        111.26         2.70 o                         
   6   4   8          8.07         12.67         1.74 o                         
   7   4   8          4.12         11.58         2.12 o                         
   8   4   8        456.24        417.20         7.10 o                         
   9   4   8          9.48          8.94         2.77 o                         
  10   4   8         63.34         46.50         3.08 o                         
  11   4   8          0.33          1.89         2.86 o                         
  -9   5   8          7.37          3.78         2.72 o                         
  -8   5   8        248.82        241.11         6.60 o                         
  -7   5   8          0.50         -0.48         2.10 o                         
  -6   5   8        149.57        145.23         5.28 o                         
  -5   5   8          3.67          5.30         1.91 o                         
  -4   5   8         10.32         13.64         1.80 o                         
  -3   5   8          9.01          6.73         1.32 o                         
  -2   5   8         63.40         67.46         1.93 o                         
  -1   5   8         33.55         22.67         1.15 o                         
   0   5   8        249.93        264.95         2.83 o                         
   1   5   8         68.26         88.36         1.73 o                         
   2   5   8          0.10         -1.08         1.08 o                         
   3   5   8        121.80        126.09         3.14 o                         
   4   5   8         34.65         40.45         2.76 o                         
   5   5   8          8.82          8.11         1.48 o                         
   6   5   8          4.49          6.72         1.56 o                         
   7   5   8          6.51          4.71         1.72 o                         
   8   5   8        135.29        141.10         4.65 o                         
   9   5   8          0.06          0.12         2.47 o                         
  10   5   8          4.68          2.80         2.42 o                         
  11   5   8         42.31         41.40         2.77 o                         
  -9   6   8         38.67         42.22         3.34 o                         
  -8   6   8          0.16         -2.13         2.33 o                         
  -7   6   8        119.17        132.10         4.36 o                         
  -6   6   8          2.30          0.62         2.10 o                         
  -5   6   8         15.30          8.93         2.12 o                         
  -4   6   8        207.51        202.38         4.10 o                         
  -3   6   8        120.04        125.38         3.28 o                         
  -2   6   8          0.60         -1.03         1.03 o                         
  -1   6   8          6.05          9.58         1.03 o                         
   0   6   8        734.29        726.99         5.65 o                         
   1   6   8         64.55         62.34         1.51 o                         
   2   6   8          2.39         -2.56         2.56 o                         
   3   6   8        761.51        739.84         7.20 o                         
   4   6   8         64.51         61.73         2.39 o                         
   5   6   8         41.32         43.26         2.79 o                         
   6   6   8          0.96         -1.17         1.31 o                         
   7   6   8         73.44         68.58         2.45 o                         
   8   6   8         78.09         82.03         3.52 o                         
   9   6   8          0.08          0.07         1.81 o                         
  10   6   8         16.73         12.13         2.08 o                         
  11   6   8          0.72         -1.75         1.81 o                         
  -8   7   8         34.62         38.74         3.81 o                         
  -7   7   8          0.33         -2.00         2.00 o                         
  -6   7   8         14.62         17.28         2.46 o                         
  -5   7   8         13.48         11.95         2.45 o                         
  -4   7   8         18.20         22.11         1.97 o                         
  -3   7   8        224.20        222.03         3.71 o                         
  -2   7   8          3.55          2.51         1.18 o                         
  -1   7   8         32.48         37.12         2.64 o                         
   0   7   8        837.62        874.26         7.55 o                         
   1   7   8          4.37          6.38         0.80 o                         
   2   7   8         11.79          6.42         1.23 o                         
   3   7   8         90.53         80.40         2.62 o                         
   4   7   8        374.90        369.92         4.68 o                         
   5   7   8         34.52         34.31         2.29 o                         
   6   7   8          0.07         -1.62         1.62 o                         
   7   7   8         16.90         12.27         1.81 o                         
   8   7   8         11.81         11.81         1.66 o                         
   9   7   8          0.00         -1.67         1.67 o                         
  10   7   8          0.86          2.44         1.83 o                         
  -7   8   8          0.01         -2.05         2.05 o                         
  -6   8   8         30.93         32.69         2.29 o                         
  -5   8   8         32.61         36.15         2.86 o                         
  -4   8   8         14.80          9.06         1.84 o                         
  -3   8   8          9.18         10.78         2.80 o                         
  -2   8   8          6.31         10.01         1.23 o                         
  -1   8   8         63.82         72.46         2.05 o                         
   0   8   8         89.33         91.87         2.26 o                         
   1   8   8        582.97        586.42         5.27 o                         
   2   8   8          6.71          5.37         1.36 o                         
   3   8   8        252.09        251.23         3.69 o                         
   4   8   8         54.25         54.18         2.16 o                         
   5   8   8        262.95        283.52         4.49 o                         
   6   8   8         14.14         12.78         1.84 o                         
   7   8   8         19.66         10.44         1.69 o                         
   8   8   8          5.23          3.86         1.75 o                         
   9   8   8          6.76          9.23         1.70 o                         
  -6   9   8         15.01         15.68         2.22 o                         
  -5   9   8         17.30         21.57         2.13 o                         
  -4   9   8         48.31         44.27         3.19 o                         
  -3   9   8          1.59          4.33         1.45 o                         
  -2   9   8          0.01         -1.47         1.47 o                         
  -1   9   8         37.44         38.25         1.48 o                         
   0   9   8        190.45        195.95         2.46 o                         
   1   9   8         24.26         22.52         1.00 o                         
   2   9   8        147.49        147.15         2.74 o                         
   3   9   8          7.19          6.12         1.61 o                         
   4   9   8          0.20         -1.57         1.57 o                         
   5   9   8          9.64         10.73         1.60 o                         
   6   9   8         73.63         85.48         3.69 o                         
   7   9   8          0.04          0.02         1.80 o                         
   8   9   8         24.09         25.05         2.39 o                         
   9   9   8          6.61          5.78         2.18 o                         
  -5  10   8          0.21          0.63         2.11 o                         
  -4  10   8         44.15         53.46         2.92 o                         
  -3  10   8          0.21          2.83         1.31 o                         
  -2  10   8         12.95         17.75         1.37 o                         
  -1  10   8         81.02         93.03         2.89 o                         
   0  10   8        353.82        341.35         6.93 o                         
   1  10   8          1.58         -0.55         0.92 o                         
   2  10   8         59.69         56.95         1.74 o                         
   3  10   8        149.00        152.11         2.71 o                         
   4  10   8          0.21          0.41         1.48 o                         
   5  10   8          2.11         -0.01         1.53 o                         
   6  10   8         12.45         12.72         2.20 o                         
   7  10   8          7.62          7.97         2.32 o                         
   8  10   8          1.32          3.05         2.03 o                         
  -4  11   8          0.34         -1.15         1.15 o                         
  -3  11   8         21.26         26.44         1.97 o                         
  -2  11   8          8.62         10.19         3.69 o                         
  -1  11   8        305.35        343.11        15.98 o                         
   0  11   8         43.47         61.03         6.18 o                         
   1  11   8         27.54         22.94         2.93 o                         
   2  11   8         41.15         51.28         5.96 o                         
   3  11   8          9.38         10.87         0.99 o                         
   4  11   8         36.54         36.16         1.64 o                         
   5  11   8          1.18          0.38         1.37 o                         
   6  11   8          1.10          4.86         3.78 o                         
  -2  12   8          0.01         -2.88         8.15 o                         
  -1  12   8          1.60          1.30         3.22 o                         
   0  12   8         22.46         20.61         3.17 o                         
   1  12   8          9.86          7.09         5.18 o                         
   2  12   8          9.14         10.38         5.18 o                         
   3  12   8         22.38         20.25         5.37 o                         
   4  12   8         11.24         20.16         5.37 o                         
  -3 -11   9        102.78        113.53         7.80 o                         
  -2 -11   9          0.02          0.02         1.60 o                         
  -1 -11   9          0.01         -1.29         1.49 o                         
   0 -11   9          0.78          2.87         1.62 o                         
   1 -11   9        129.05        124.98         2.93 o                         
   2 -11   9          6.50          7.06         1.68 o                         
   3 -11   9          2.86          2.86         1.35 o                         
   4 -11   9          0.02         -2.00         2.00 o                         
  -5 -10   9         11.39         12.91         2.09 o                         
  -4 -10   9          0.24          0.56         1.79 o                         
  -3 -10   9          0.08         -0.20         1.64 o                         
  -2 -10   9        123.81        129.60         3.34 o                         
  -1 -10   9          1.51          0.96         1.45 o                         
   0 -10   9         21.23         18.01         1.71 o                         
   1 -10   9          1.55          0.35         1.34 o                         
   2 -10   9        133.70        136.05         3.44 o                         
   3 -10   9        149.37        150.65         3.23 o                         
   4 -10   9          0.69         -0.18         1.27 o                         
   5 -10   9         65.58         73.48         3.41 o                         
   6 -10   9          0.03         -1.59         1.59 o                         
  -6  -9   9         19.25         20.44         2.37 o                         
  -5  -9   9          1.71          1.79         1.67 o                         
  -4  -9   9          8.96         10.51         1.56 o                         
  -3  -9   9          3.96          2.09         1.67 o                         
  -2  -9   9          0.70          0.74         1.73 o                         
  -1  -9   9        201.48        180.24         3.69 o                         
   0  -9   9         19.26         18.13         1.72 o                         
   1  -9   9          6.23          3.12         1.40 o                         
   2  -9   9         78.35         82.72         3.19 o                         
   3  -9   9          1.21          0.90         1.35 o                         
   4  -9   9         48.27         45.23         1.99 o                         
   5  -9   9          0.54         -0.97         2.05 o                         
   6  -9   9        173.05        177.05         4.17 o                         
   7  -9   9         90.39        100.78         3.74 o                         
  -7  -8   9         24.85         34.47         2.80 o                         
  -6  -8   9          9.87          9.76         1.85 o                         
  -5  -8   9          0.39          1.82         1.55 o                         
  -4  -8   9        156.27        162.76         4.52 o                         
  -3  -8   9          0.17          1.04         1.40 o                         
  -2  -8   9          0.24          0.78         1.27 o                         
  -1  -8   9        119.34        120.48         3.40 o                         
   0  -8   9        130.40        123.96         3.11 o                         
   1  -8   9        142.85        117.91         2.78 o                         
   2  -8   9         13.77         12.50         1.51 o                         
   3  -8   9        261.61        253.52         4.01 o                         
   4  -8   9         59.37         55.13         3.16 o                         
   5  -8   9         31.28         25.32         1.84 o                         
   6  -8   9          0.12         -1.15         1.99 o                         
   7  -8   9         20.18         24.07         2.29 o                         
   8  -8   9        145.82        168.04         4.94 o                         
  -8  -7   9          1.25          2.77         2.54 o                         
  -7  -7   9         37.56         40.51         3.03 o                         
  -6  -7   9          4.34          7.38         1.72 o                         
  -5  -7   9          4.90          4.90         1.74 o                         
  -4  -7   9        111.77        111.35         3.86 o                         
  -3  -7   9         27.51         22.93         1.67 o                         
  -2  -7   9          0.21          0.57         1.38 o                         
  -1  -7   9        277.59        282.64         5.03 o                         
   0  -7   9         68.98         63.66         2.77 o                         
   1  -7   9        163.54        164.65         3.26 o                         
   2  -7   9        530.22        489.37         5.72 o                         
   3  -7   9         17.57         17.96         1.61 o                         
   4  -7   9        536.73        521.73         7.97 o                         
   5  -7   9        122.99        122.73         3.58 o                         
   6  -7   9          2.85          1.91         1.58 o                         
   7  -7   9         83.95         80.88         3.23 o                         
   8  -7   9         36.26         35.29         2.54 o                         
   9  -7   9          0.30          3.21         2.67 o                         
  -8  -6   9         30.09         32.16         3.05 o                         
  -7  -6   9         51.11         52.03         4.57 o                         
  -6  -6   9         20.17         13.77         1.79 o                         
  -5  -6   9         53.57         55.76         5.51 o                         
  -4  -6   9        301.40        290.73         4.18 o                         
  -3  -6   9          5.15          4.19         1.45 o                         
  -2  -6   9        582.64        610.46         9.76 o                         
  -1  -6   9         45.23         41.14         1.95 o                         
   0  -6   9        185.13        175.33         3.70 o                         
   1  -6   9       1221.98       1234.12        10.01 o                         
   2  -6   9         16.82         19.33         1.74 o                         
   3  -6   9          1.88         -0.97         1.31 o                         
   4  -6   9          5.73          3.83         1.48 o                         
   5  -6   9        642.69        648.48        11.46 o                         
   6  -6   9        122.23        120.31         3.77 o                         
   7  -6   9        150.12        137.92         4.52 o                         
   8  -6   9          0.03          0.13         2.19 o                         
   9  -6   9          0.00         -2.86         2.86 o                         
  10  -6   9         34.22         29.93         3.32 o                         
  -9  -5   9          7.17          6.59         3.08 o                         
  -8  -5   9         11.94         14.04         2.68 o                         
  -7  -5   9         15.85         14.59         2.20 o                         
  -6  -5   9        123.18        133.89         6.78 o                         
  -5  -5   9         21.88         21.02         1.97 o                         
  -4  -5   9         31.77         32.94         2.21 o                         
  -3  -5   9        111.61        115.72         2.57 o                         
  -2  -5   9         68.24         67.05         2.29 o                         
  -1  -5   9         36.54         39.65         1.75 o                         
   0  -5   9         61.10         65.85         2.46 o                         
   1  -5   9         41.66         42.11         2.77 o                         
   2  -5   9       1549.68       1580.05        12.49 o                         
   3  -5   9         32.96         31.36         1.60 o                         
   4  -5   9        563.37        572.11         6.45 o                         
   5  -5   9          0.21         -1.71         1.71 o                         
   6  -5   9         30.83         29.26         2.38 o                         
   7  -5   9        152.40        159.45         5.08 o                         
   8  -5   9          1.86         -1.85         2.50 o                         
   9  -5   9        143.22        162.65         8.80 o                         
  10  -5   9          0.05         -3.53         4.14 o                         
  -9  -4   9         21.11         23.56         3.18 o                         
  -8  -4   9         31.24         30.99         3.96 o                         
  -7  -4   9          0.48         -1.52         1.52 o                         
  -6  -4   9         23.38         24.24         2.52 o                         
  -5  -4   9          4.51          1.44         1.56 o                         
  -4  -4   9        164.62        171.46         3.34 o                         
  -3  -4   9        225.66        248.69         3.60 o                         
  -2  -4   9        603.96        595.28         5.12 o                         
  -1  -4   9        214.71        195.85         3.24 o                         
   0  -4   9          0.73         -0.77         1.21 o                         
   1  -4   9        149.39        151.73         2.86 o                         
   2  -4   9         73.37         62.61         1.85 o                         
   3  -4   9        147.29        118.92         2.94 o                         
   4  -4   9         17.08         16.77         1.77 o                         
   5  -4   9         92.71         84.60         4.21 o                         
   6  -4   9        210.27        200.24         5.03 o                         
   7  -4   9          0.26         -1.62         2.07 o                         
   8  -4   9          9.26          7.33         2.96 o                         
   9  -4   9          6.44         -2.18         2.94 o                         
  10  -4   9         25.88         28.01         4.47 o                         
  11  -4   9          6.43          5.24         3.52 o                         
  -9  -3   9          0.06          0.90         2.22 o                         
  -8  -3   9          3.47         -2.70         2.70 o                         
  -7  -3   9          1.74          1.80         1.57 o                         
  -6  -3   9         81.87         86.59         3.20 o                         
  -5  -3   9        149.66        134.40         3.58 o                         
  -4  -3   9        103.54        103.99         2.82 o                         
  -3  -3   9        264.19        262.97         3.72 o                         
  -2  -3   9         72.31         83.31         3.14 o                         
  -1  -3   9        930.70        928.58         8.24 o                         
   0  -3   9         10.35         21.68         1.91 o                         
   1  -3   9        137.09        150.31         2.84 o                         
   2  -3   9         66.48         50.76         2.41 o                         
   3  -3   9         19.34         24.54         1.77 o                         
   4  -3   9        386.06        385.37         5.29 o                         
   5  -3   9         82.69         79.99         4.68 o                         
   6  -3   9         60.34         67.02         4.01 o                         
   7  -3   9        108.93        112.50         4.97 o                         
   8  -3   9          2.28          1.71         2.76 o                         
   9  -3   9         69.83         63.98         4.58 o                         
  10  -3   9         66.33         52.85         3.75 o                         
  11  -3   9          3.09          4.77         3.16 o                         
 -10  -2   9          8.24          6.83         2.59 o                         
  -9  -2   9         31.82         26.44         2.05 o                         
  -8  -2   9         52.97         43.93         2.51 o                         
  -7  -2   9          6.63         13.81         1.75 o                         
  -6  -2   9        112.93        114.39         3.15 o                         
  -5  -2   9          0.01          3.29         1.63 o                         
  -4  -2   9        720.12        707.59         6.41 o                         
  -3  -2   9          4.21          1.70         1.32 o                         
  -2  -2   9        111.37        103.56         2.58 o                         
  -1  -2   9        167.40        180.77         2.37 o                         
   0  -2   9        362.27        378.63         4.23 o                         
   1  -2   9       4979.40       5204.82        49.53 o                         
   2  -2   9         10.23          7.07         1.39 o                         
   3  -2   9        893.79        951.76         9.68 o                         
   4  -2   9        458.45        450.12         5.79 o                         
   5  -2   9        279.29        271.72         4.62 o                         
   6  -2   9        508.31        491.99         7.27 o                         
   7  -2   9          1.36          1.69         2.37 o                         
   8  -2   9        108.73         88.01         4.35 o                         
   9  -2   9         26.52         31.58         3.35 o                         
  10  -2   9          0.00          5.28         2.90 o                         
  11  -2   9         20.54         20.35         3.71 o                         
 -10  -1   9         30.21         34.96         3.46 o                         
  -9  -1   9          0.00         -1.62         1.62 o                         
  -8  -1   9         39.30         35.65         3.15 o                         
  -7  -1   9         49.06         40.27         3.84 o                         
  -6  -1   9          7.52         12.61         2.27 o                         
  -5  -1   9        176.99        180.14         3.56 o                         
  -4  -1   9         26.48         17.02         1.88 o                         
  -3  -1   9       1852.31       1914.22        14.98 o                         
  -2  -1   9        689.13        708.29         6.01 o                         
  -1  -1   9        768.11        841.68         6.76 o                         
   0  -1   9       1920.57       1998.45        16.48 o                         
   1  -1   9        169.73        187.66         2.67 o                         
   2  -1   9         42.60         18.57         1.28 o                         
   3  -1   9       1431.57       1609.74        14.92 o                         
   4  -1   9         55.21         62.80         2.92 o                         
   5  -1   9          9.35         20.17         2.08 o                         
   6  -1   9         21.89         24.87         2.35 o                         
   7  -1   9          0.74         -2.26         2.26 o                         
   8  -1   9        107.01        105.16         5.44 o                         
   9  -1   9        246.61        280.78         6.51 o                         
  10  -1   9         40.77         44.47         3.63 o                         
  11  -1   9         34.55         41.09         4.61 o                         
 -10   0   9          4.57         10.35         3.79 o                         
  -9   0   9         30.52         35.85         3.17 o                         
  -8   0   9          8.32          7.12         1.62 o                         
  -7   0   9         94.03        103.92         2.92 o                         
  -6   0   9         44.07         43.55         2.30 o                         
  -5   0   9         65.79         65.84         2.48 o                         
  -4   0   9          0.00         -1.34         1.62 o                         
  -3   0   9        165.10        161.56         2.96 o                         
  -2   0   9        368.21        390.57         3.93 o                         
  -1   0   9         31.50         32.78         1.37 o                         
   0   0   9        150.29        154.57         2.51 o                         
   1   0   9        197.62        237.29         3.43 o                         
   2   0   9        158.02        164.50         2.60 o                         
   3   0   9        251.96        275.56         4.17 o                         
   4   0   9       1416.53       1400.10        13.29 o                         
   5   0   9        192.21        210.88         4.51 o                         
   6   0   9         98.31        104.56         3.91 o                         
   7   0   9         17.97         12.81         2.47 o                         
   8   0   9        678.50        660.68         9.77 o                         
   9   0   9          9.38         16.34         2.95 o                         
  10   0   9          0.01         -1.47         2.87 o                         
  11   0   9          2.00         -2.99         2.99 o                         
  12   0   9          3.12          8.90         3.75 o                         
 -10   1   9          5.87          4.87         3.03 o                         
  -9   1   9          3.28          0.42         2.59 o                         
  -8   1   9         12.45         11.65         2.59 o                         
  -7   1   9          1.43          1.86         2.04 o                         
  -6   1   9         22.56         16.60         2.17 o                         
  -5   1   9        470.04        456.56         6.52 o                         
  -4   1   9          9.92          7.72         1.63 o                         
  -3   1   9        150.85        137.87         2.91 o                         
  -2   1   9        650.19        661.03         5.63 o                         
  -1   1   9        600.71        624.62         5.77 o                         
   0   1   9          9.24          3.93         1.07 o                         
   1   1   9         85.17         91.01         2.10 o                         
   2   1   9        646.67        695.28         6.23 o                         
   3   1   9        795.06        882.10         8.17 o                         
   4   1   9         37.74         47.38         2.13 o                         
   5   1   9         23.64         23.87         2.11 o                         
   6   1   9          0.65         -0.38         1.99 o                         
   7   1   9        422.14        450.28        10.70 o                         
   8   1   9          0.29         -2.47         2.47 o                         
   9   1   9         31.18         33.93         3.22 o                         
  10   1   9         29.50         27.92         3.30 o                         
  11   1   9          0.05         -2.97         2.97 o                         
  12   1   9          1.52         -1.20         3.17 o                         
 -10   2   9          2.62          2.88         5.43 o                         
  -9   2   9         14.58         16.81         3.79 o                         
  -8   2   9         56.72         58.66         5.03 o                         
  -7   2   9         49.65         42.52         3.02 o                         
  -6   2   9        271.21        269.09         5.49 o                         
  -5   2   9        680.79        682.01         7.66 o                         
  -4   2   9        272.87        265.58         3.93 o                         
  -3   2   9         46.41         43.68         1.70 o                         
  -2   2   9          2.28          4.59         0.88 o                         
  -1   2   9       2207.27       2146.00        16.15 o                         
   0   2   9          2.72          1.71         1.06 o                         
   1   2   9        402.19        437.78         4.32 o                         
   2   2   9        680.55        648.42         5.71 o                         
   3   2   9        548.63        539.19         5.53 o                         
   4   2   9        213.90        202.78         3.25 o                         
   5   2   9        123.71        124.26         4.75 o                         
   6   2   9          2.09          1.30         1.95 o                         
   7   2   9         81.87         83.46         4.35 o                         
   8   2   9         53.22         61.63         3.99 o                         
   9   2   9          3.15          2.61         2.75 o                         
  10   2   9          0.09         -0.15         2.44 o                         
  11   2   9         17.20         26.06         4.06 o                         
  12   2   9          1.12         -0.62         2.35 o                         
  -9   3   9         28.72         20.49         3.24 o                         
  -8   3   9         68.29         63.42         4.07 o                         
  -7   3   9         13.09          6.00         2.98 o                         
  -6   3   9          2.74          4.46         2.26 o                         
  -5   3   9         32.13         23.87         2.45 o                         
  -4   3   9         63.30         54.72         2.11 o                         
  -3   3   9        104.83         98.96         2.71 o                         
  -2   3   9          6.00          3.27         0.83 o                         
  -1   3   9          4.40          4.44         1.21 o                         
   0   3   9         25.53         16.42         1.11 o                         
   1   3   9       1136.97       1193.54         8.83 o                         
   2   3   9         21.24         27.48         1.55 o                         
   3   3   9        126.15        120.50         2.40 o                         
   4   3   9        245.76        266.85         6.82 o                         
   5   3   9        210.47        216.66         4.10 o                         
   6   3   9         65.01         71.36         3.41 o                         
   7   3   9         47.79         49.64         3.25 o                         
   8   3   9         16.82         17.76         2.52 o                         
   9   3   9        105.82        108.20         4.54 o                         
  10   3   9          0.53         -0.54         2.66 o                         
  11   3   9         43.01         49.95         3.70 o                         
  -9   4   9         15.71         17.79         2.97 o                         
  -8   4   9         29.19         25.63         2.85 o                         
  -7   4   9          0.83         -2.48         2.48 o                         
  -6   4   9         24.84         35.23         2.98 o                         
  -5   4   9         80.95         66.97         2.82 o                         
  -4   4   9         53.41         48.95         2.37 o                         
  -3   4   9         46.81         45.70         2.44 o                         
  -2   4   9        402.77        387.11         3.88 o                         
  -1   4   9         98.40         94.95         1.99 o                         
   0   4   9         16.12         15.96         2.00 o                         
   1   4   9       2656.70       2669.60        21.11 o                         
   2   4   9        103.26         94.12         2.51 o                         
   3   4   9        837.59        876.17         8.97 o                         
   4   4   9         61.32         59.93         2.48 o                         
   5   4   9         13.90         11.12         1.09 o                         
   6   4   9       1058.17       1116.60        15.88 o                         
   7   4   9          2.35          3.54         2.05 o                         
   8   4   9        867.48        870.35        11.17 o                         
   9   4   9         12.49          7.75         2.62 o                         
  10   4   9          8.72          5.25         2.55 o                         
  11   4   9         31.21         25.68         3.15 o                         
  -9   5   9         79.90         75.74         5.53 o                         
  -8   5   9         11.83         10.12         2.55 o                         
  -7   5   9         66.17         66.17         3.15 o                         
  -6   5   9         12.57         18.67         3.21 o                         
  -5   5   9        133.32        126.89         3.83 o                         
  -4   5   9         14.85         21.25         2.52 o                         
  -3   5   9         27.86         32.00         1.80 o                         
  -2   5   9        110.34        122.49         3.30 o                         
  -1   5   9          0.32          0.27         0.96 o                         
   0   5   9         21.98         19.52         1.20 o                         
   1   5   9          8.41         15.01         1.04 o                         
   2   5   9        797.19        739.80         7.21 o                         
   3   5   9          3.05          1.43         1.56 o                         
   4   5   9        161.28        164.67         3.54 o                         
   5   5   9        434.75        423.66         5.83 o                         
   6   5   9         14.79         14.45         1.55 o                         
   7   5   9          0.07         -1.45         1.71 o                         
   8   5   9         12.77         12.58         2.33 o                         
   9   5   9          0.11          2.14         2.49 o                         
  10   5   9          3.01         17.80         3.85 o                         
  11   5   9          2.21         -2.46         2.54 o                         
  -8   6   9          1.03          3.58         2.98 o                         
  -7   6   9          4.31          6.01         2.21 o                         
  -6   6   9         42.44         51.05         3.51 o                         
  -5   6   9         22.75         28.68         2.68 o                         
  -4   6   9         32.01         24.13         2.29 o                         
  -3   6   9         29.14         28.89         2.22 o                         
  -2   6   9         60.53         59.39         3.28 o                         
  -1   6   9        148.70        146.79         2.40 o                         
   0   6   9        323.93        331.84         3.43 o                         
   1   6   9         38.84         36.89         1.50 o                         
   2   6   9        454.68        445.50         4.80 o                         
   3   6   9         80.05         74.68         2.79 o                         
   4   6   9        134.57        137.56         3.17 o                         
   5   6   9          8.76          5.09         1.70 o                         
   6   6   9        168.28        162.40         3.74 o                         
   7   6   9          1.05         -0.27         1.66 o                         
   8   6   9          2.03          4.03         1.77 o                         
   9   6   9         58.13         51.11         2.45 o                         
  10   6   9          6.86          8.14         2.04 o                         
  -8   7   9          6.88          6.11         2.41 o                         
  -7   7   9          2.77         -1.63         2.19 o                         
  -6   7   9          3.78          0.41         3.28 o                         
  -5   7   9        200.49        205.44         8.30 o                         
  -4   7   9          0.13          0.17         1.63 o                         
  -3   7   9         86.28         91.05         3.08 o                         
  -2   7   9         48.57         49.17         1.88 o                         
  -1   7   9         89.80        101.38         2.36 o                         
   0   7   9        235.23        225.55         3.39 o                         
   1   7   9        365.72        375.33         4.25 o                         
   2   7   9         15.73         14.76         1.42 o                         
   3   7   9         18.39         16.20         1.50 o                         
   4   7   9          3.87          4.36         1.98 o                         
   5   7   9         15.43         15.23         1.89 o                         
   6   7   9         69.18         58.08         3.30 o                         
   7   7   9          8.14          6.11         2.08 o                         
   8   7   9          0.44         -1.45         1.45 o                         
   9   7   9          9.70          9.86         1.98 o                         
  10   7   9         31.88         31.41         2.25 o                         
  -7   8   9          0.06         -0.32         2.08 o                         
  -6   8   9          1.57          3.02         1.95 o                         
  -5   8   9         63.92         55.79         2.82 o                         
  -4   8   9          3.69          3.16         2.19 o                         
  -3   8   9         41.10         43.21         2.36 o                         
  -2   8   9        116.76        124.11         2.76 o                         
  -1   8   9          9.06         12.18         1.26 o                         
   0   8   9         84.35         78.85         2.14 o                         
   1   8   9        711.09        708.95         6.57 o                         
   2   8   9        387.99        388.11         6.37 o                         
   3   8   9         49.82         49.34         2.01 o                         
   4   8   9         24.51         27.78         2.31 o                         
   5   8   9         64.09         55.74         2.43 o                         
   6   8   9          9.01          9.80         1.84 o                         
   7   8   9         16.85         12.37         2.23 o                         
   8   8   9          0.02          1.02         1.23 o                         
   9   8   9          7.79          6.46         1.61 o                         
  -6   9   9         19.78         19.29         2.34 o                         
  -5   9   9          5.18          6.53         2.08 o                         
  -4   9   9         99.48        101.26         3.55 o                         
  -3   9   9         17.44         21.03         2.27 o                         
  -2   9   9         12.94         12.31         2.12 o                         
  -1   9   9          2.11          1.79         1.41 o                         
   0   9   9         16.39         19.74         1.37 o                         
   1   9   9         11.82         13.62         2.31 o                         
   2   9   9         55.54         56.50         2.72 o                         
   3   9   9         90.12         91.13         2.65 o                         
   4   9   9         55.05         47.73         2.07 o                         
   5   9   9          2.89         -0.96         1.53 o                         
   6   9   9          2.61         -0.72         1.77 o                         
   7   9   9         29.87         34.52         2.69 o                         
   8   9   9         47.98         58.28         2.78 o                         
  -5  10   9          6.95          4.88         1.81 o                         
  -4  10   9          8.21          3.54         1.14 o                         
  -3  10   9          3.25          4.31         2.25 o                         
  -2  10   9         72.16         75.62         2.76 o                         
  -1  10   9         27.89         26.04         1.53 o                         
   0  10   9         33.49         31.07         1.22 o                         
   1  10   9          4.04          1.37         1.09 o                         
   2  10   9         38.37         33.34         1.45 o                         
   3  10   9         15.30         12.56         1.50 o                         
   4  10   9         59.04         63.90         2.58 o                         
   5  10   9         13.54         12.97         1.60 o                         
   6  10   9          0.55          0.46         1.73 o                         
   7  10   9          3.63          2.85         1.86 o                         
  -3  11   9          0.00         -0.64         1.22 o                         
  -2  11   9        110.50        106.77         4.14 o                         
  -1  11   9         42.22         38.46         2.97 o                         
   0  11   9          4.52          5.34         3.11 o                         
   1  11   9         63.48         59.27         6.19 o                         
   2  11   9         10.87          9.65         1.30 o                         
   3  11   9         18.62         16.99         1.91 o                         
   4  11   9          3.70          8.31         1.76 o                         
   5  11   9          5.05          7.75         1.86 o                         
   6  11   9          3.34          3.18         1.75 o                         
  -1  12   9          2.01          0.37         2.95 o                         
   0  12   9          0.72         -1.44         7.51 o                         
   1  12   9          2.00         -4.11         9.11 o                         
   2  12   9         15.64         17.12         5.64 o                         
   3  12   9          0.80          1.57         4.91 o                         
   4  12   9         40.96         50.41         2.86 o                         
  -2 -11  10          0.02         -1.18         1.60 o                         
  -1 -11  10          2.18         -0.76         1.64 o                         
   0 -11  10         23.87         28.76         2.13 o                         
   1 -11  10          0.56         -0.66         2.25 o                         
   2 -11  10          0.70         -1.40         2.40 o                         
   3 -11  10          4.52          3.56         2.22 o                         
  -4 -10  10         15.07         14.76         2.43 o                         
  -3 -10  10         17.13         17.73         1.78 o                         
  -2 -10  10          0.56          6.38         1.96 o                         
  -1 -10  10         53.29         42.23         2.35 o                         
   0 -10  10          7.95          1.68         1.29 o                         
   1 -10  10          1.55          1.41         1.39 o                         
   2 -10  10         32.50         30.20         1.93 o                         
   3 -10  10          1.64          2.88         1.36 o                         
   4 -10  10         74.46         88.58         3.96 o                         
   5 -10  10          1.05          0.77         1.63 o                         
  -5  -9  10          4.49          6.44         1.77 o                         
  -4  -9  10         10.86          6.16         1.58 o                         
  -3  -9  10          3.13          2.48         1.81 o                         
  -2  -9  10        167.14        185.04         4.29 o                         
  -1  -9  10          0.37          2.23         1.52 o                         
   0  -9  10        129.57        138.95         3.48 o                         
   1  -9  10         69.58         72.00         2.82 o                         
   2  -9  10          8.98          9.40         1.61 o                         
   3  -9  10          2.04          1.04         1.44 o                         
   4  -9  10         18.60         19.18         2.11 o                         
   5  -9  10        109.42        123.17         5.30 o                         
   6  -9  10          0.00         -1.82         1.90 o                         
   7  -9  10          0.91          0.79         3.19 o                         
  -6  -8  10         44.48         57.74         3.99 o                         
  -5  -8  10          4.66          8.94         1.72 o                         
  -4  -8  10          0.00         -1.52         1.52 o                         
  -3  -8  10          1.26         -0.31         1.46 o                         
  -2  -8  10         81.93         76.24         4.85 o                         
  -1  -8  10        315.67        321.56         5.01 o                         
   0  -8  10         73.76         76.84         2.97 o                         
   1  -8  10         32.36         32.99         2.07 o                         
   2  -8  10        492.75        491.75         5.46 o                         
   3  -8  10          1.03          0.34         1.44 o                         
   4  -8  10        213.47        211.04         3.75 o                         
   5  -8  10         94.26         86.49         3.22 o                         
   6  -8  10          0.93         -1.02         2.31 o                         
   7  -8  10         28.02         26.07         2.69 o                         
   8  -8  10          6.47          8.02         2.29 o                         
  -7  -7  10         31.74         35.36         3.08 o                         
  -6  -7  10          2.74          0.41         1.68 o                         
  -5  -7  10         47.14         45.45         2.17 o                         
  -4  -7  10        139.44        146.50         3.86 o                         
  -3  -7  10          0.01          3.09         1.49 o                         
  -2  -7  10        206.77        209.98         4.50 o                         
  -1  -7  10          2.06          0.48         1.56 o                         
   0  -7  10         31.25         33.86         2.12 o                         
   1  -7  10        259.04        250.63         5.30 o                         
   2  -7  10         16.31         10.73         1.54 o                         
   3  -7  10         50.80         44.45         2.09 o                         
   4  -7  10         32.56         32.57         1.88 o                         
   5  -7  10         47.97         40.70         2.07 o                         
   6  -7  10         66.94         69.33         3.05 o                         
   7  -7  10         51.40         50.19         2.70 o                         
   8  -7  10          0.10          0.17         2.19 o                         
   9  -7  10          0.02          6.99         2.47 o                         
  -8  -6  10         46.70         56.33         3.58 o                         
  -7  -6  10          9.28          6.86         2.82 o                         
  -6  -6  10         56.12         45.74         2.32 o                         
  -5  -6  10          1.00          0.82         2.07 o                         
  -4  -6  10         22.26         21.73         1.94 o                         
  -3  -6  10        567.29        570.56         5.83 o                         
  -2  -6  10         65.08         69.10         3.57 o                         
  -1  -6  10        454.11        472.31         5.78 o                         
   0  -6  10        861.26        816.18        10.18 o                         
   1  -6  10          0.21         -1.01         1.52 o                         
   2  -6  10         31.82         35.81         1.93 o                         
   3  -6  10         13.19         13.66         1.49 o                         
   4  -6  10        220.74        211.12         3.75 o                         
   5  -6  10        103.25         87.81         3.26 o                         
   6  -6  10        173.64        173.35         4.72 o                         
   7  -6  10         37.95         37.95         3.07 o                         
   8  -6  10         16.90         14.54         2.47 o                         
   9  -6  10          1.93          4.84         2.59 o                         
  10  -6  10         16.75         13.55         7.03 o                         
  -8  -5  10          4.89         -0.54         3.35 o                         
  -7  -5  10         11.82         13.54         1.98 o                         
  -6  -5  10         98.88         92.76         4.22 o                         
  -5  -5  10         95.55         86.45         5.45 o                         
  -4  -5  10        637.30        676.24         6.55 o                         
  -3  -5  10        154.36        144.08         2.82 o                         
  -2  -5  10         86.55         94.42         2.21 o                         
  -1  -5  10        184.25        178.26         3.56 o                         
   0  -5  10         34.64         28.53         1.72 o                         
   1  -5  10        833.96        807.21         7.61 o                         
   2  -5  10         47.97         53.03         2.44 o                         
   3  -5  10        752.11        715.47         6.84 o                         
   4  -5  10        402.45        374.67         5.34 o                         
   5  -5  10         71.43         79.11         3.25 o                         
   6  -5  10          0.07         -1.20         1.95 o                         
   7  -5  10         12.45          5.71         2.46 o                         
   8  -5  10        211.69        219.19         5.33 o                         
   9  -5  10          0.14         -1.82         2.68 o                         
  10  -5  10         27.04         29.47         4.08 o                         
  -9  -4  10          9.39          6.67         3.33 o                         
  -8  -4  10          0.66         -1.74         1.74 o                         
  -7  -4  10        170.41        169.66         3.74 o                         
  -6  -4  10         17.50         15.69         2.43 o                         
  -5  -4  10         48.55         37.22         3.64 o                         
  -4  -4  10         15.85         14.66         1.73 o                         
  -3  -4  10         64.98         64.74         2.52 o                         
  -2  -4  10        126.97        132.76         2.34 o                         
  -1  -4  10          0.32         -0.18         1.65 o                         
   0  -4  10        263.32        263.30         3.84 o                         
   1  -4  10         26.78         25.78         1.64 o                         
   2  -4  10         40.82         34.26         2.20 o                         
   3  -4  10          0.00         -1.04         1.44 o                         
   4  -4  10         32.00         29.23         2.04 o                         
   5  -4  10        180.79        180.09         4.18 o                         
   6  -4  10         48.71         41.27         2.58 o                         
   7  -4  10         14.04         10.03         2.48 o                         
   8  -4  10          0.20         -1.43         3.28 o                         
   9  -4  10         56.69         57.80         4.29 o                         
  10  -4  10          0.00          3.08         2.94 o                         
  11  -4  10          7.93         13.07         4.96 o                         
  -9  -3  10         17.44         12.04         3.12 o                         
  -8  -3  10          1.31          2.06         2.07 o                         
  -7  -3  10          6.35          6.30         1.77 o                         
  -6  -3  10         93.61         89.88         3.46 o                         
  -5  -3  10          2.94          0.33         1.51 o                         
  -4  -3  10         11.73          6.94         1.51 o                         
  -3  -3  10          2.07         -1.42         1.42 o                         
  -2  -3  10        486.13        500.51         5.45 o                         
  -1  -3  10         11.70          9.90         1.39 o                         
   0  -3  10         80.59         86.44         2.54 o                         
   1  -3  10          6.90         11.37         1.43 o                         
   2  -3  10          3.52         12.93         1.76 o                         
   3  -3  10        562.48        541.38         6.56 o                         
   4  -3  10         17.26         16.11         1.86 o                         
   5  -3  10        452.51        480.48         6.46 o                         
   6  -3  10          0.30         -2.03         2.03 o                         
   7  -3  10          1.56         -2.24         2.52 o                         
   8  -3  10         24.63         23.52         3.59 o                         
   9  -3  10          4.85          5.75         3.23 o                         
  10  -3  10         76.95         88.31         9.84 o                         
  11  -3  10          2.33          6.43         3.14 o                         
  -9  -2  10          3.39         14.00         2.91 o                         
  -8  -2  10         18.69         16.83         1.93 o                         
  -7  -2  10         33.05         35.52         2.28 o                         
  -6  -2  10          2.52          1.96         2.19 o                         
  -5  -2  10        350.22        352.79         5.00 o                         
  -4  -2  10         46.91         43.99         2.28 o                         
  -3  -2  10        265.11        279.99         4.07 o                         
  -2  -2  10        409.31        441.80         4.42 o                         
  -1  -2  10          7.85          2.56         1.29 o                         
   0  -2  10       1212.80       1277.16        11.35 o                         
   1  -2  10        115.67        111.62         2.85 o                         
   2  -2  10        464.67        421.15         4.40 o                         
   3  -2  10          0.03         -1.83         1.93 o                         
   4  -2  10        247.99        297.57         4.76 o                         
   5  -2  10         34.05         33.88         2.17 o                         
   6  -2  10        230.76        229.44         4.91 o                         
   7  -2  10         62.25         60.29         3.11 o                         
   8  -2  10          0.00         -2.29         2.47 o                         
   9  -2  10        122.69        132.55         5.37 o                         
  10  -2  10          6.45          7.64         3.05 o                         
  11  -2  10          9.41          7.70         4.06 o                         
  -9  -1  10         21.02         22.19         2.44 o                         
  -8  -1  10         42.35         44.30         2.59 o                         
  -7  -1  10         19.23         18.31         1.99 o                         
  -6  -1  10         78.55         68.68         3.37 o                         
  -5  -1  10        106.81         98.24         4.02 o                         
  -4  -1  10        290.93        301.88         4.93 o                         
  -3  -1  10         41.05         40.19         2.03 o                         
  -2  -1  10        139.34        128.67         2.44 o                         
  -1  -1  10       1413.45       1465.65        10.86 o                         
   0  -1  10        139.77        125.42         2.69 o                         
   1  -1  10         10.06          5.56         1.57 o                         
   2  -1  10        226.31        241.49         3.69 o                         
   3  -1  10       2395.63       2419.13        21.64 o                         
   4  -1  10         28.01         29.41         2.04 o                         
   5  -1  10        127.61        119.78         3.54 o                         
   6  -1  10        231.88        229.83         4.63 o                         
   7  -1  10        151.92        138.86         4.87 o                         
   8  -1  10        191.95        229.03         6.01 o                         
   9  -1  10        160.79        156.81         5.64 o                         
  10  -1  10          7.54          6.91         3.27 o                         
  11  -1  10         45.40         40.93         4.06 o                         
  -9   0  10          5.98          3.28         2.86 o                         
  -8   0  10         24.33         29.84         2.83 o                         
  -7   0  10         35.66         32.77         2.59 o                         
  -6   0  10         15.91         13.93         2.06 o                         
  -5   0  10         97.69        109.49         3.52 o                         
  -4   0  10         19.65         22.98         2.06 o                         
  -3   0  10         13.98          6.78         1.31 o                         
  -2   0  10        252.51        284.83         3.37 o                         
  -1   0  10         75.50         80.79         2.03 o                         
   0   0  10        361.47        345.36         3.91 o                         
   1   0  10        187.50        228.49         3.07 o                         
   2   0  10         86.58         84.50         2.20 o                         
   3   0  10         42.27         28.76         3.29 o                         
   4   0  10       1486.94       1494.65        14.23 o                         
   5   0  10        603.41        629.37         7.43 o                         
   6   0  10          0.93         14.46         2.27 o                         
   7   0  10        788.73        786.58        17.79 o                         
   8   0  10          2.18         -0.93         2.63 o                         
   9   0  10         13.03          8.05         2.89 o                         
  10   0  10        113.94        118.48         6.92 o                         
  11   0  10          3.34          1.75         3.39 o                         
  -9   1  10         13.72         10.02         4.05 o                         
  -8   1  10          1.55          4.68         2.54 o                         
  -7   1  10         42.85         44.64         3.72 o                         
  -6   1  10         67.98         74.55         3.39 o                         
  -5   1  10         15.66         16.34         2.13 o                         
  -4   1  10        188.70        167.00         3.24 o                         
  -3   1  10        135.28        127.26         2.97 o                         
  -2   1  10        739.98        741.97         9.08 o                         
  -1   1  10        149.34        155.23         2.75 o                         
   0   1  10         12.19          7.78         1.07 o                         
   1   1  10       1211.73       1217.51         9.80 o                         
   2   1  10        257.80        266.76         3.35 o                         
   3   1  10        123.73        116.89         2.68 o                         
   4   1  10        624.57        658.97         7.37 o                         
   5   1  10         12.70         16.36         1.78 o                         
   6   1  10         99.19         87.41         3.87 o                         
   7   1  10         64.17         51.31         3.69 o                         
   8   1  10         74.65         90.75         6.36 o                         
   9   1  10          0.82          1.27         2.75 o                         
  10   1  10         36.62         32.73         3.42 o                         
  11   1  10         17.74         16.72         4.06 o                         
  -9   2  10          3.13          3.48         3.08 o                         
  -8   2  10         34.25         35.07         3.14 o                         
  -7   2  10         16.53         10.34         2.23 o                         
  -6   2  10          0.33          2.73         2.08 o                         
  -5   2  10         33.40         30.57         2.15 o                         
  -4   2  10          8.45          5.54         2.45 o                         
  -3   2  10         22.22         26.72         1.61 o                         
  -2   2  10        119.58        124.02         2.15 o                         
  -1   2  10         18.17         21.14         1.40 o                         
   0   2  10        122.36        136.49         2.36 o                         
   1   2  10          0.10         -0.97         0.97 o                         
   2   2  10        710.01        613.95         5.58 o                         
   3   2  10        141.57        135.67         3.02 o                         
   4   2  10         78.15         79.28         2.94 o                         
   5   2  10       1415.13       1371.58        13.28 o                         
   6   2  10         15.31         17.20         2.31 o                         
   7   2  10         12.09          6.74         2.79 o                         
   8   2  10         27.18         23.61         3.07 o                         
   9   2  10         31.24         36.59         3.39 o                         
  10   2  10          3.61         -0.57         2.57 o                         
  11   2  10          3.48          3.76         2.68 o                         
  -9   3  10         13.09         23.23         3.11 o                         
  -8   3  10        114.26        104.14         7.01 o                         
  -7   3  10         62.65         60.23         4.15 o                         
  -6   3  10         87.79         80.62         3.94 o                         
  -5   3  10         41.20         37.37         2.65 o                         
  -4   3  10         45.17         42.44         2.18 o                         
  -3   3  10        550.53        517.00         5.60 o                         
  -2   3  10        208.82        201.22         2.66 o                         
  -1   3  10         28.76         23.55         2.34 o                         
   0   3  10          5.73          5.48         1.13 o                         
   1   3  10        262.26        250.46         3.25 o                         
   2   3  10         30.92         20.07         1.31 o                         
   3   3  10          2.21          1.60         1.08 o                         
   4   3  10        213.09        215.39         3.40 o                         
   5   3  10         29.80         33.44         1.87 o                         
   6   3  10        414.26        409.11         6.92 o                         
   7   3  10         20.30         17.48         2.56 o                         
   8   3  10          1.87          2.60         2.87 o                         
   9   3  10          0.31          0.54         2.28 o                         
  10   3  10         10.86         11.63         2.85 o                         
  11   3  10          1.01         -0.76         3.07 o                         
  -9   4  10          4.49          4.88         4.47 o                         
  -8   4  10         21.19         21.53         2.71 o                         
  -7   4  10         15.18         10.59         2.60 o                         
  -6   4  10         42.19         42.21         2.95 o                         
  -5   4  10         83.99         83.58         3.82 o                         
  -4   4  10        931.06        955.66         9.91 o                         
  -3   4  10        120.56        119.72         3.14 o                         
  -2   4  10        180.26        173.01         2.72 o                         
  -1   4  10         43.77         45.47         1.74 o                         
   0   4  10       1513.95       1521.38        11.97 o                         
   1   4  10        221.77        240.90         3.19 o                         
   2   4  10        467.17        435.48         5.04 o                         
   3   4  10        341.89        336.98         4.79 o                         
   4   4  10         72.45         68.90         2.79 o                         
   5   4  10         77.51         71.35         2.06 o                         
   6   4  10         58.67         52.73         2.17 o                         
   7   4  10        532.86        533.87         7.12 o                         
   8   4  10         61.02         70.94         6.64 o                         
   9   4  10         79.15         71.37         4.19 o                         
  10   4  10         44.80         38.63         3.10 o                         
  11   4  10          2.58          4.88         2.95 o                         
  -8   5  10          3.92          3.51         3.39 o                         
  -7   5  10         49.15         44.31         3.38 o                         
  -6   5  10          4.71          4.64         2.18 o                         
  -5   5  10         15.29         19.90         2.44 o                         
  -4   5  10        158.30        171.19         3.94 o                         
  -3   5  10        587.55        578.54         6.86 o                         
  -2   5  10         58.53         57.46         2.08 o                         
  -1   5  10        626.12        658.96         5.46 o                         
   0   5  10        178.00        175.76         2.57 o                         
   1   5  10         72.84         98.11         2.17 o                         
   2   5  10        153.22        142.08         3.01 o                         
   3   5  10         46.76         38.96         1.98 o                         
   4   5  10        951.94       1008.26        10.38 o                         
   5   5  10         35.89         35.84         2.67 o                         
   6   5  10       1092.74        997.17         8.56 o                         
   7   5  10         13.60         17.74         1.89 o                         
   8   5  10         42.90         32.69         2.48 o                         
   9   5  10         25.38         14.96         2.45 o                         
  10   5  10          9.33          7.69         2.44 o                         
  11   5  10          0.17         -3.08         3.08 o                         
  -8   6  10          5.76          3.48         2.54 o                         
  -7   6  10         30.30         27.66         3.37 o                         
  -6   6  10         64.89         63.17         3.26 o                         
  -5   6  10         37.75         28.82         2.60 o                         
  -4   6  10         39.17         42.45         4.53 o                         
  -3   6  10         38.76         45.49         3.08 o                         
  -2   6  10          4.39          5.02         1.56 o                         
  -1   6  10         16.36         23.10         1.42 o                         
   0   6  10        227.31        215.85         3.21 o                         
   1   6  10         11.35         12.92         1.48 o                         
   2   6  10          0.17          0.41         1.33 o                         
   3   6  10        227.61        228.41         3.90 o                         
   4   6  10          2.07          2.07         1.60 o                         
   5   6  10         20.82          9.96         2.69 o                         
   6   6  10          6.62          4.35         2.01 o                         
   7   6  10         34.78         24.55         1.86 o                         
   8   6  10         18.57         26.54         2.47 o                         
   9   6  10         17.29          7.64         1.92 o                         
  10   6  10          2.91          1.75         1.98 o                         
  -7   7  10          4.33          5.42         2.28 o                         
  -6   7  10         85.62         82.27         3.88 o                         
  -5   7  10         51.88         60.57         3.29 o                         
  -4   7  10          0.05         -0.06         1.68 o                         
  -3   7  10         27.69         26.77         1.95 o                         
  -2   7  10          0.12         -0.91         1.34 o                         
  -1   7  10        438.39        423.55         4.43 o                         
   0   7  10         55.55         51.45         1.87 o                         
   1   7  10        524.66        515.26         5.47 o                         
   2   7  10        133.48        122.68         3.54 o                         
   3   7  10          0.00         -1.39         1.59 o                         
   4   7  10         37.86         40.33         2.18 o                         
   5   7  10          3.82          3.14         1.68 o                         
   6   7  10         27.35         20.17         2.02 o                         
   7   7  10          0.02         -0.01         2.05 o                         
   8   7  10         26.48         27.32         1.91 o                         
   9   7  10         32.47         33.28         2.13 o                         
  10   7  10          0.12          0.90         1.83 o                         
  -6   8  10          0.46         -1.18         1.98 o                         
  -5   8  10         10.78         11.54         2.28 o                         
  -4   8  10         64.21         64.85         3.04 o                         
  -3   8  10          0.09         -0.38         1.61 o                         
  -2   8  10        162.67        153.52         3.26 o                         
  -1   8  10          0.75          2.31         1.26 o                         
   0   8  10        297.62        301.13         3.97 o                         
   1   8  10          8.11         10.14         1.36 o                         
   2   8  10         38.55         40.18         1.90 o                         
   3   8  10        409.86        418.35         5.26 o                         
   4   8  10          2.38          1.31         1.72 o                         
   5   8  10         66.94         69.44         3.15 o                         
   6   8  10         47.48         44.48         2.56 o                         
   7   8  10          1.16         -1.85         1.85 o                         
   8   8  10          7.41          6.72         2.06 o                         
   9   8  10          1.09         -1.24         1.60 o                         
  -6   9  10          0.01         -1.56         2.24 o                         
  -5   9  10         40.64         35.90         2.34 o                         
  -4   9  10         26.88         30.18         4.24 o                         
  -3   9  10         14.01         17.09         1.88 o                         
  -2   9  10          1.88          0.73         1.25 o                         
  -1   9  10        344.64        342.44         5.69 o                         
   0   9  10         69.35         71.32         2.17 o                         
   1   9  10         92.86         87.24         2.64 o                         
   2   9  10         43.08         46.26         2.14 o                         
   3   9  10        101.87        103.97         2.94 o                         
   4   9  10         51.55         50.06         2.20 o                         
   5   9  10          5.81          6.27         1.82 o
[truncated: 198,696 more chars]
