# Supplementary material for: Synthesis and structure of 4-hy­droxy-N-iso­propyl­tryptamine (4-HO-NiPT) and its precursors
Source: Acta Crystallogr E Crystallogr Commun. 2023 Mar 10;79(Pt 4):280–6. doi: 10.1107/S2056989023002098 (PMC10088304; doi:10.1107/S2056989023002098)
Supplement: Supplementary file 5 [file e-79-00280-4sup5.hkl]

data_4                                                                          
_shelx_title ' UMD2828C_a.res in Pbca'                                          
_shelx_refln_list_code          4                                               
_shelx_F_calc_maximum      218.04                                               
_exptl_crystal_F_000       944.00                                               
_reflns_d_resolution_high  0.7990                                               
                                                                                
loop_                                                                           
 _space_group_symop_operation_xyz                                               
 'x, y, z'                                                                      
 '-x+1/2, -y, z+1/2'                                                            
 '-x, y+1/2, -z+1/2'                                                            
 'x+1/2, -y+1/2, -z'                                                            
 '-x, -y, -z'                                                                   
 'x-1/2, y, -z-1/2'                                                             
 'x, -y-1/2, z-1/2'                                                             
 '-x-1/2, y-1/2, z'                                                             
                                                                                
_cell_length_a     8.4065                                                       
_cell_length_b    14.3944                                                       
_cell_length_c    19.8501                                                       
_cell_angle_alpha  90.000                                                       
_cell_angle_beta   90.000                                                       
_cell_angle_gamma  90.000                                                       
                                                                                
_shelx_F_squared_multiplier     1.000                                           
                                                                                
loop_                                                                           
 _refln_index_h                                                                 
 _refln_index_k                                                                 
 _refln_index_l                                                                 
 _refln_F_squared_calc                                                          
 _refln_F_squared_meas                                                          
 _refln_F_squared_sigma                                                         
 _refln_observed_status                                                         
   2   0   0      47543.60      43577.15       517.56 o                         
   4   0   0        464.29        392.64        12.33 o                         
   6   0   0         55.48         65.79         3.71 o                         
   8   0   0       1044.78       1020.54        14.58 o                         
  10   0   0        133.59        147.59         9.57 o                         
   2   1   0       2724.74       2525.46        11.22 o                         
   4   1   0          0.33          2.77         1.63 o                         
   6   1   0       1786.01       1706.44        10.45 o                         
   8   1   0       1112.29       1087.39         9.88 o                         
  10   1   0        398.69        401.58        11.32 o                         
   0   2   0      28645.28      26070.43       438.52 o                         
   2   2   0       4984.01       4635.94        18.70 o                         
   4   2   0          0.75          2.39         1.56 o                         
   6   2   0        245.85        212.24         3.78 o                         
   8   2   0       1637.73       1600.10        11.73 o                         
  10   2   0         28.78         20.13         3.75 o                         
   2   3   0      11139.55      10699.74       151.21 o                         
   4   3   0       1065.93       1220.21         7.55 o                         
   6   3   0          0.00         -0.40         1.79 o                         
   8   3   0         68.01         78.54         3.67 o                         
  10   3   0          0.19         -3.11         3.33 o                         
   0   4   0       1092.99       1095.84         8.86 o                         
   2   4   0        513.54        487.14         4.29 o                         
   4   4   0       2426.64       2458.36        12.49 o                         
   6   4   0          4.07          4.05         1.94 o                         
   8   4   0        356.35        360.57         6.67 o                         
  10   4   0          6.71          2.66         3.35 o                         
   2   5   0        186.58        212.85         3.06 o                         
   4   5   0       2426.78       2627.39        13.36 o                         
   6   5   0          0.36         -0.77         2.14 o                         
   8   5   0        139.59        132.21         4.76 o                         
  10   5   0        127.41        117.13         5.49 o                         
   0   6   0        199.98        162.65         4.12 o                         
   2   6   0        315.60        342.28         3.66 o                         
   4   6   0        521.94        589.82         5.27 o                         
   6   6   0        235.22        232.62         4.30 o                         
   8   6   0        183.18        185.83         5.19 o                         
   2   7   0       4183.72       4380.25        20.03 o                         
   4   7   0        467.29        516.67         5.32 o                         
   6   7   0        175.03        176.23         4.56 o                         
   8   7   0        111.87        116.77         4.22 o                         
   0   8   0       1885.94       2083.49        16.58 o                         
   2   8   0        416.92        499.20         4.81 o                         
   4   8   0        212.42        234.16         4.03 o                         
   6   8   0        122.66        147.62         4.28 o                         
   8   8   0         20.02         14.26         2.71 o                         
   2   9   0         93.61        102.48         3.35 o                         
   4   9   0          6.60         12.39         2.22 o                         
   6   9   0        169.45        160.85         5.44 o                         
   8   9   0          0.02         13.27         2.93 o                         
   0  10   0        747.66        785.59        11.72 o                         
   2  10   0        373.82        348.52         4.64 o                         
   4  10   0        249.73        230.33         4.59 o                         
   6  10   0        251.06        241.07         5.91 o                         
   8  10   0         61.42         71.27         5.16 o                         
   2  11   0       1364.99       1333.93         9.74 o                         
   4  11   0        681.44        618.41         7.75 o                         
   6  11   0          0.21          5.54         2.62 o                         
   8  11   0         60.77         65.18         4.34 o                         
   0  12   0       1309.57       1184.15        13.58 o                         
   2  12   0       1393.53       1318.42        11.69 o                         
   4  12   0          1.09          1.21         2.43 o                         
   6  12   0        112.14        107.93         4.17 o                         
   2  13   0         83.52         71.43         3.77 o                         
   4  13   0        110.38        109.03         4.94 o                         
   6  13   0          0.25         -1.72         2.97 o                         
   0  14   0       1421.47       1332.52        18.87 o                         
   2  14   0        239.80        222.02         5.71 o                         
   4  14   0        170.94        162.88         5.37 o                         
   6  14   0          4.33          2.44         3.11 o                         
   2  15   0        181.04        167.01         5.56 o                         
   4  15   0         26.41         38.04         3.24 o                         
   0  16   0        144.30        146.21         7.13 o                         
   2  16   0         48.82         57.70         3.77 o                         
   4  16   0          2.32          3.62         3.61 o                         
   2  17   0          8.35          7.43         3.44 o                         
   0  18   0        112.21        117.61        10.50 o                         
   1   1   1         68.98         82.66         1.09 o                         
   2   1   1        150.22        130.59         1.41 o                         
   3   1   1         61.92         55.03         1.25 o                         
   4   1   1         86.56         98.66         1.88 o                         
   5   1   1         39.87         38.02         1.44 o                         
   6   1   1        373.68        415.92         3.50 o                         
   7   1   1         17.05         19.08         1.68 o                         
   8   1   1        225.08        235.35         3.60 o                         
   9   1   1         10.48         10.80         2.09 o                         
  10   1   1         46.80         59.11         4.20 o                         
   0   2   1        641.91        647.43         5.03 o                         
   1   2   1       6399.74       5819.29        25.38 o                         
   2   2   1       2460.85       2371.43         7.81 o                         
   3   2   1       1995.29       1892.70         6.79 o                         
   4   2   1         74.90         82.19         1.82 o                         
   5   2   1        242.54        256.48         2.62 o                         
   6   2   1          0.12         -1.20         1.20 o                         
   7   2   1         82.53         66.67         2.12 o                         
   8   2   1         21.17         30.04         1.99 o                         
   9   2   1         74.83         84.21         3.05 o                         
  10   2   1         11.69         14.20         2.82 o                         
   1   3   1        480.53        436.35         2.46 o                         
   2   3   1          6.39          8.50         0.82 o                         
   3   3   1        704.58        727.84         4.50 o                         
   4   3   1        157.81        153.76         2.05 o                         
   5   3   1        395.29        404.40         3.18 o                         
   6   3   1        167.60        158.52         2.62 o                         
   7   3   1        205.11        229.55         3.62 o                         
   8   3   1         22.32         20.92         1.99 o                         
   9   3   1         19.34         19.79         2.22 o                         
  10   3   1         42.04         44.55         3.02 o                         
   0   4   1       3906.03       3924.32        17.63 o                         
   1   4   1       2169.78       1948.32         7.01 o                         
   2   4   1        276.69        302.70         2.22 o                         
   3   4   1       3677.86       3873.37        11.93 o                         
   4   4   1         61.62         59.92         1.62 o                         
   5   4   1        354.65        368.53         3.18 o                         
   6   4   1        558.29        539.42         4.24 o                         
   7   4   1         23.01         27.46         1.83 o                         
   8   4   1         15.27         10.62         1.73 o                         
   9   4   1        122.65        127.93         3.25 o                         
  10   4   1         37.36         36.36         2.80 o                         
   1   5   1        469.49        498.48         3.01 o                         
   2   5   1        615.83        716.29         3.65 o                         
   3   5   1        403.37        462.54         3.96 o                         
   4   5   1         64.18         67.20         1.65 o                         
   5   5   1        483.00        512.76         3.73 o                         
   6   5   1         24.25         24.35         1.68 o                         
   7   5   1          0.20         -1.54         1.54 o                         
   8   5   1        293.01        271.77         3.96 o                         
   9   5   1         48.70         52.77         2.43 o                         
  10   5   1          0.74          2.86         2.36 o                         
   0   6   1       2359.16       2472.20        12.39 o                         
   1   6   1       2351.92       2340.19         8.47 o                         
   2   6   1        797.40        790.35         4.08 o                         
   3   6   1         21.41         25.35         1.31 o                         
   4   6   1        262.07        267.15         2.60 o                         
   5   6   1         71.17         72.79         1.86 o                         
   6   6   1         49.44         49.42         1.93 o                         
   7   6   1         46.49         46.10         2.16 o                         
   8   6   1         26.13         23.84         2.09 o                         
   9   6   1         12.64         15.03         2.05 o                         
   1   7   1        744.12        768.41         4.27 o                         
   2   7   1         64.40         70.98         1.59 o                         
   3   7   1          3.69         -0.13         1.06 o                         
   4   7   1         56.63         57.86         1.76 o                         
   5   7   1         22.51         27.78         1.70 o                         
   6   7   1         84.17         86.15         2.35 o                         
   7   7   1         42.26         38.46         2.07 o                         
   8   7   1         12.14          8.74         1.83 o                         
   9   7   1          1.09          0.92         1.85 o                         
   0   8   1       1693.94       1704.66        10.18 o                         
   1   8   1          3.38          8.33         1.20 o                         
   2   8   1        582.20        542.16         3.60 o                         
   3   8   1        804.54        843.30         4.82 o                         
   4   8   1        153.03        151.73         2.52 o                         
   5   8   1         52.39         52.17         1.90 o                         
   6   8   1        106.78         99.40         2.79 o                         
   7   8   1          0.18         -1.71         1.71 o                         
   8   8   1         29.96         27.98         2.02 o                         
   9   8   1         14.22         14.30         2.36 o                         
   1   9   1        215.79        223.30         2.64 o                         
   2   9   1        599.03        605.95         3.94 o                         
   3   9   1        138.49        140.49         2.41 o                         
   4   9   1         96.35        116.52         2.58 o                         
   5   9   1       1165.24       1065.36         6.89 o                         
   6   9   1         15.84         21.18         2.00 o                         
   7   9   1        451.54        413.62         4.70 o                         
   8   9   1          0.65          1.54         1.78 o                         
   9   9   1         16.81         17.37         2.46 o                         
   0  10   1         31.27         26.40         2.13 o                         
   1  10   1        309.75        306.57         3.17 o                         
   2  10   1         86.82         90.97         2.21 o                         
   3  10   1        806.14        798.33         5.21 o                         
   4  10   1        156.60        159.06         2.86 o                         
   5  10   1          4.85          8.79         1.79 o                         
   6  10   1        180.75        184.73         4.12 o                         
   7  10   1          9.33         17.82         2.09 o                         
   8  10   1         88.08         97.34         3.34 o                         
   1  11   1        499.32        463.70         4.06 o                         
   2  11   1        101.25        127.92         2.65 o                         
   3  11   1        327.03        297.44         3.55 o                         
   4  11   1         86.74         92.64         2.60 o                         
   5  11   1        453.83        431.99         6.13 o                         
   6  11   1        160.87        155.22         3.54 o                         
   7  11   1        313.46        306.11         4.33 o                         
   8  11   1        120.26        119.78         3.84 o                         
   0  12   1        615.07        548.55         6.53 o                         
   1  12   1         73.34         81.94         2.38 o                         
   2  12   1        394.78        367.74         4.29 o                         
   3  12   1         86.75         88.38         2.69 o                         
   4  12   1         83.00         69.33         2.72 o                         
   5  12   1          4.77          2.64         1.87 o                         
   6  12   1         17.64         20.39         2.04 o                         
   7  12   1        131.75        152.97         4.14 o                         
   1  13   1        319.97        312.50         4.23 o                         
   2  13   1         11.00         11.11         1.85 o                         
   3  13   1         58.70         60.56         2.73 o                         
   4  13   1          1.85          1.95         1.87 o                         
   5  13   1          8.19          5.62         1.90 o                         
   6  13   1         15.76         16.05         2.01 o                         
   7  13   1          1.12          5.46         2.42 o                         
   0  14   1        438.97        429.56         7.60 o                         
   1  14   1        118.61        118.77         3.48 o                         
   2  14   1        188.11        184.84         3.60 o                         
   3  14   1        171.86        162.91         3.59 o                         
   4  14   1          1.03          0.20         1.94 o                         
   5  14   1          2.22          6.30         1.90 o                         
   6  14   1         20.49         23.84         2.97 o                         
   1  15   1          8.71          8.28         1.93 o                         
   2  15   1         10.35          9.98         1.87 o                         
   3  15   1          3.62          6.43         2.00 o                         
   4  15   1          6.30          8.56         2.00 o                         
   5  15   1         33.42         43.21         2.85 o                         
   0  16   1         62.42         82.67         4.14 o                         
   1  16   1          5.82         10.95         2.03 o                         
   2  16   1         15.21         19.30         2.41 o                         
   3  16   1          4.88          4.51         2.00 o                         
   4  16   1          1.59          4.31         2.51 o                         
   1  17   1         34.09         47.88         3.10 o                         
   2  17   1          4.56          8.61         2.47 o                         
   3  17   1         63.44         68.44         3.90 o                         
   0  18   1         12.75         31.21         9.49 o                         
   1   0   2       5830.49       5795.45        66.74 o                         
   2   0   2        211.70        207.68         2.30 o                         
   3   0   2       6736.99       6504.08        26.88 o                         
   4   0   2         69.62         71.97         2.43 o                         
   5   0   2         64.27         70.49         2.46 o                         
   6   0   2         84.62         91.98         2.88 o                         
   7   0   2        451.46        403.78         5.35 o                         
   8   0   2        196.73        229.26         5.73 o                         
   9   0   2          8.08          0.62         2.57 o                         
  10   0   2          9.15         11.62         3.94 o                         
   1   1   2       5509.37       5114.77        42.83 o                         
   2   1   2       2978.46       2956.57         8.85 o                         
   3   1   2       3845.50       3951.12        11.88 o                         
   4   1   2        146.63        130.68         1.94 o                         
   5   1   2         29.50         26.37         1.33 o                         
   6   1   2         46.06         54.03         1.75 o                         
   7   1   2         18.51         14.59         1.67 o                         
   8   1   2         19.59         26.38         2.02 o                         
   9   1   2         99.48        104.92         3.16 o                         
  10   1   2         78.20         87.57         4.41 o                         
   0   2   2       1289.70       1214.57         5.73 o                         
   1   2   2       2702.33       2787.91         8.22 o                         
   2   2   2          4.13          4.69         0.79 o                         
   3   2   2        202.30        247.41         2.14 o                         
   4   2   2          0.35          2.01         1.06 o                         
   5   2   2        513.55        531.84         3.54 o                         
   6   2   2         35.24         42.64         1.69 o                         
   7   2   2         34.38         32.87         1.90 o                         
   8   2   2          3.35          7.46         1.85 o                         
   9   2   2         63.87         66.21         2.63 o                         
  10   2   2         46.24         50.41         3.19 o                         
   1   3   2          3.49          8.17         0.73 o                         
   2   3   2         73.21         81.15         1.25 o                         
   3   3   2       2422.86       2462.19         8.39 o                         
   4   3   2        305.27        344.94         2.72 o                         
   5   3   2       6130.28       6215.26        18.93 o                         
   6   3   2         10.96          8.16         1.38 o                         
   7   3   2       1366.61       1357.44         8.20 o                         
   8   3   2         37.62         40.98         2.37 o                         
   9   3   2         54.03         57.25         2.71 o                         
  10   3   2          1.59          7.45         2.28 o                         
   0   4   2        605.43        555.98         3.99 o                         
   1   4   2       7886.37       7579.66        21.72 o                         
   2   4   2         35.61         33.39         1.05 o                         
   3   4   2        411.63        458.14         4.53 o                         
   4   4   2          6.28          3.53         1.12 o                         
   5   4   2        235.00        258.51         2.70 o                         
   6   4   2        134.73        150.32         2.57 o                         
   7   4   2         59.38         46.70         2.16 o                         
   8   4   2         16.14         14.31         2.05 o                         
   9   4   2          6.01          9.31         1.99 o                         
  10   4   2          6.83          6.33         2.58 o                         
   1   5   2         32.32         40.34         1.16 o                         
   2   5   2       1297.03       1330.93         5.23 o                         
   3   5   2        176.61        224.73         2.64 o                         
   4   5   2        533.47        539.57         3.44 o                         
   5   5   2        234.76        262.67         2.89 o                         
   6   5   2         86.92         87.08         2.16 o                         
   7   5   2          2.15          1.46         1.61 o                         
   8   5   2          0.36          2.57         1.80 o                         
   9   5   2         95.23         97.73         3.04 o                         
  10   5   2         10.33         12.25         2.57 o                         
   0   6   2       4917.60       5057.04        23.15 o                         
   1   6   2         56.35         73.28         1.53 o                         
   2   6   2       1416.80       1489.83         6.19 o                         
   3   6   2          7.65          8.66         1.13 o                         
   4   6   2         68.67         74.46         1.79 o                         
   5   6   2        188.96        188.28         2.58 o                         
   6   6   2         80.90         83.18         2.26 o                         
   7   6   2         37.32         39.43         2.13 o                         
   8   6   2         21.18         23.98         2.02 o                         
   9   6   2        111.04        113.06         2.98 o                         
   1   7   2        501.55        494.81         3.28 o                         
   2   7   2        233.20        298.83         2.61 o                         
   3   7   2        108.86        127.70         2.09 o                         
   4   7   2        127.67        126.83         2.25 o                         
   5   7   2        222.80        198.18         2.83 o                         
   6   7   2          7.96          5.34         1.46 o                         
   7   7   2        122.93        117.74         2.96 o                         
   8   7   2          2.58          2.78         1.85 o                         
   9   7   2         18.83         16.71         2.14 o                         
   0   8   2         54.17         79.00         2.68 o                         
   1   8   2        206.95        230.46         2.55 o                         
   2   8   2         14.76         27.06         1.34 o                         
   3   8   2        105.94         99.13         2.04 o                         
   4   8   2          0.75          0.29         1.27 o                         
   5   8   2        402.15        363.44         3.85 o                         
   6   8   2         32.74         29.66         2.07 o                         
   7   8   2          8.30          9.23         1.82 o                         
   8   8   2         65.38         72.79         2.58 o                         
   9   8   2         24.59         23.57         2.35 o                         
   1   9   2        180.46        152.35         2.29 o                         
   2   9   2        209.38        214.00         2.60 o                         
   3   9   2        187.80        174.43         2.54 o                         
   4   9   2          9.48         14.76         1.59 o                         
   5   9   2         58.64         64.54         2.54 o                         
   6   9   2          7.41          8.44         1.70 o                         
   7   9   2         99.45        100.90         3.07 o                         
   8   9   2         25.17         22.89         2.00 o                         
   9   9   2          9.24          8.10         2.22 o                         
   0  10   2         43.90         49.74         2.51 o                         
   1  10   2        136.20        142.84         2.44 o                         
   2  10   2          7.16          7.74         1.44 o                         
   3  10   2        399.86        369.67         3.78 o                         
   4  10   2         53.59         50.88         2.06 o                         
   5  10   2          1.23          6.22         1.84 o                         
   6  10   2         87.13         86.90         3.14 o                         
   7  10   2        213.41        231.17         4.11 o                         
   8  10   2          0.34          3.29         1.97 o                         
   1  11   2        247.14        267.17         3.24 o                         
   2  11   2         26.98         28.02         1.73 o                         
   3  11   2         33.46         35.13         1.90 o                         
   4  11   2         28.33         22.83         1.88 o                         
   5  11   2        232.89        234.51         3.94 o                         
   6  11   2          1.09          8.01         1.93 o                         
   7  11   2         82.53         93.36         2.94 o                         
   8  11   2         15.23         22.61         2.67 o                         
   0  12   2          6.01         15.55         2.37 o                         
   1  12   2        656.86        610.97         5.09 o                         
   2  12   2          1.09          7.28         1.66 o                         
   3  12   2        184.92        194.09         3.42 o                         
   4  12   2          0.24         -1.74         1.74 o                         
   5  12   2         25.51         33.84         2.34 o                         
   6  12   2         15.77         10.53         2.05 o                         
   7  12   2          2.60          6.08         2.26 o                         
   1  13   2         88.55         78.79         2.68 o                         
   2  13   2         65.47         80.08         2.75 o                         
   3  13   2        128.00        125.96         3.41 o                         
   4  13   2          3.48          3.93         1.85 o                         
   5  13   2         48.74         43.71         2.37 o                         
   6  13   2          7.83          6.67         2.09 o                         
   7  13   2         17.77         16.43         2.75 o                         
   0  14   2         10.69         15.43         3.16 o                         
   1  14   2         20.19         25.21         2.36 o                         
   2  14   2          2.09          5.59         1.81 o                         
   3  14   2        656.95        641.83         5.60 o                         
   4  14   2         31.93         26.85         2.25 o                         
   5  14   2          0.32         -1.87         1.87 o                         
   6  14   2          3.40         10.53         2.44 o                         
   1  15   2        134.88        128.14         3.24 o                         
   2  15   2          3.05          2.38         1.81 o                         
   3  15   2        316.98        286.51         4.17 o                         
   4  15   2         94.72        101.93         3.04 o                         
   5  15   2         18.52         25.55         2.77 o                         
   0  16   2         15.40         21.04         3.03 o                         
   1  16   2         33.42         38.56         2.37 o                         
   2  16   2         32.97         30.13         2.16 o                         
   3  16   2         12.30         17.43         2.25 o                         
   4  16   2          0.19          2.19         2.54 o                         
   1  17   2          4.24          3.27         2.54 o                         
   2  17   2          1.74          2.97         2.31 o                         
   3  17   2         16.21         16.54         3.24 o                         
   1   1   3         75.72         71.33         0.87 o                         
   2   1   3       3457.23       3280.95         9.55 o                         
   3   1   3        196.82        210.62         1.84 o                         
   4   1   3        339.51        321.14         2.70 o                         
   5   1   3         98.40        103.65         1.92 o                         
   6   1   3        280.68        259.40         2.92 o                         
   7   1   3          0.98         -0.50         1.52 o                         
   8   1   3        597.69        557.88         5.13 o                         
   9   1   3          2.09          7.19         1.87 o                         
  10   1   3        103.51        108.54         3.49 o                         
   0   2   3       6493.19       5766.76        53.18 o                         
   1   2   3      17301.73      16125.75       106.97 o                         
   2   2   3         18.44         14.57         0.76 o                         
   3   2   3       1436.80       1368.90         5.24 o                         
   4   2   3       1182.31       1253.98         5.44 o                         
   5   2   3         56.06         61.97         1.64 o                         
   6   2   3         72.11         70.96         2.02 o                         
   7   2   3         18.08         15.00         1.73 o                         
   8   2   3          7.35         10.02         1.90 o                         
   9   2   3          4.07          3.10         1.77 o                         
  10   2   3          9.74         17.00         2.62 o                         
   1   3   3        336.33        369.21         2.22 o                         
   2   3   3         60.94         53.58         1.20 o                         
   3   3   3        433.42        476.34         2.80 o                         
   4   3   3        315.34        259.59         2.46 o                         
   5   3   3        199.77        250.21         2.60 o                         
   6   3   3          0.12         -0.57         1.25 o                         
   7   3   3        158.83        152.18         2.96 o                         
   8   3   3        205.73        206.01         3.59 o                         
   9   3   3         38.68         40.10         2.31 o                         
  10   3   3         10.81         14.46         2.48 o                         
   0   4   3       1685.44       1558.98         7.97 o                         
   1   4   3       1237.48       1099.24         4.27 o                         
   2   4   3       1254.53       1269.69         4.88 o                         
   3   4   3       1784.57       1891.43         7.11 o                         
   4   4   3        359.72        363.27         2.84 o                         
   5   4   3        685.07        682.16         4.24 o                         
   6   4   3         25.41         28.56         1.59 o                         
   7   4   3         15.94         15.81         1.87 o                         
   8   4   3          9.27          4.83         1.85 o                         
   9   4   3        111.21        118.90         3.38 o                         
  10   4   3         48.76         54.68         3.01 o                         
   1   5   3        487.76        519.52         3.00 o                         
   2   5   3       1860.12       1900.49         6.79 o                         
   3   5   3        208.64        204.72         2.14 o                         
   4   5   3         12.82         12.51         1.12 o                         
   5   5   3        469.17        469.94         3.59 o                         
   6   5   3         10.92          9.93         1.47 o                         
   7   5   3        101.21         93.18         2.52 o                         
   8   5   3          0.06         -0.69         1.73 o                         
   9   5   3         31.67         30.79         2.23 o                         
  10   5   3          8.93         10.50         3.20 o                         
   0   6   3        270.34        314.40         3.55 o                         
   1   6   3        126.03        130.37         1.97 o                         
   2   6   3          0.00          2.54         1.12 o                         
   3   6   3        130.00        140.27         2.03 o                         
   4   6   3        445.92        481.57         3.43 o                         
   5   6   3          0.62          0.94         1.26 o                         
   6   6   3         22.25         19.08         1.52 o                         
   7   6   3        183.74        167.72         3.43 o                         
   8   6   3         40.23         50.16         2.31 o                         
   9   6   3          4.29          3.91         1.87 o                         
   1   7   3        367.15        360.16         2.82 o                         
   2   7   3         54.27         56.10         1.54 o                         
   3   7   3        505.14        486.03         3.42 o                         
   4   7   3         74.16         86.22         1.95 o                         
   5   7   3         42.52         38.42         1.81 o                         
   6   7   3         50.35         43.13         1.95 o                         
   7   7   3          3.55          5.26         1.68 o                         
   8   7   3          0.04          0.13         1.59 o                         
   9   7   3         10.87         11.37         2.03 o                         
   0   8   3         74.59        104.61         3.44 o                         
   1   8   3        118.21        139.96         2.11 o                         
   2   8   3       1824.26       1850.60         7.63 o                         
   3   8   3        385.90        423.04         3.38 o                         
   4   8   3        280.41        298.38         3.30 o                         
   5   8   3         74.95         76.62         2.14 o                         
   6   8   3         56.83         50.75         2.11 o                         
   7   8   3         13.53         13.27         1.83 o                         
   8   8   3          0.34          3.84         1.77 o                         
   9   8   3          1.94          1.58         2.30 o                         
   1   9   3          0.00         -1.10         1.10 o                         
   2   9   3         15.76         15.66         1.32 o                         
   3   9   3       1004.95        972.65         5.63 o                         
   4   9   3         13.22         17.42         1.54 o                         
   5   9   3       1479.72       1379.36         7.95 o                         
   6   9   3        846.24        810.11         6.40 o                         
   7   9   3         24.23         24.93         1.92 o                         
   8   9   3         28.21         30.29         2.05 o                         
   9   9   3          5.40         10.46         2.18 o                         
   0  10   3        465.47        449.89         5.30 o                         
   1  10   3        867.52        866.38         5.13 o                         
   2  10   3        170.59        181.60         2.89 o                         
   3  10   3          6.87          9.24         1.50 o                         
   4  10   3          2.91          6.47         1.68 o                         
   5  10   3         58.80         57.96         2.50 o                         
   6  10   3        226.43        222.22         3.81 o                         
   7  10   3         11.86         18.64         2.16 o                         
   8  10   3          5.83         10.02         2.39 o                         
   1  11   3         72.85         77.70         2.21 o                         
   2  11   3        261.27        242.21         3.18 o                         
   3  11   3         81.19         76.23         2.34 o                         
   4  11   3          4.90          6.84         1.72 o                         
   5  11   3        404.55        353.73         4.57 o                         
   6  11   3        287.24        262.14         4.18 o                         
   7  11   3          6.63          5.96         1.84 o                         
   8  11   3         69.89         65.31         3.48 o                         
   0  12   3        913.66        816.44         8.07 o                         
   1  12   3          9.94         16.10         1.87 o                         
   2  12   3       1042.37        974.04         6.57 o                         
   3  12   3          1.36          3.59         1.66 o                         
   4  12   3         38.51         35.38         2.21 o                         
   5  12   3         55.90         58.44         2.51 o                         
   6  12   3          8.59         11.82         2.29 o                         
   7  12   3          8.50         10.54         2.49 o                         
   1  13   3          0.92          3.18         1.73 o                         
   2  13   3        414.49        385.54         4.39 o                         
   3  13   3         70.78         78.78         2.69 o                         
   4  13   3         13.58          9.32         1.91 o                         
   5  13   3         22.89         23.57         2.14 o                         
   6  13   3          8.73          8.50         1.93 o                         
   7  13   3          9.89          9.67         2.35 o                         
   0  14   3         16.95         30.37         3.46 o                         
   1  14   3        219.06        201.43         4.18 o                         
   2  14   3         92.02         77.51         2.80 o                         
   3  14   3          2.43          9.06         1.84 o                         
   4  14   3          0.00          0.82         1.78 o                         
   5  14   3          7.96          8.41         1.95 o                         
   6  14   3          6.96         17.84         2.66 o                         
   1  15   3          0.32          1.29         1.83 o                         
   2  15   3         24.06         33.77         2.30 o                         
   3  15   3         43.32         53.88         2.49 o                         
   4  15   3         34.45         40.55         2.49 o                         
   5  15   3         39.18         53.18         3.14 o                         
   0  16   3        178.59        149.73         4.78 o                         
   1  16   3          1.81          6.12         1.95 o                         
   2  16   3          9.49         14.58         1.96 o                         
   3  16   3          0.08          4.35         2.16 o                         
   4  16   3          1.44         -0.43         2.48 o                         
   1  17   3          0.57         -1.72         2.16 o                         
   2  17   3          6.77          8.66         2.45 o                         
   3  17   3          0.13          0.95         2.63 o                         
   1   0   4      12854.00      12218.21       127.14 o                         
   2   0   4      37965.65      35079.07       301.87 o                         
   3   0   4         44.88         50.23         1.67 o                         
   4   0   4         97.17        111.76         2.43 o                         
   5   0   4       1213.87       1261.21         8.20 o                         
   6   0   4         70.97         64.82         2.72 o                         
   7   0   4        721.63        681.73         7.18 o                         
   8   0   4         50.40         66.28         3.60 o                         
   9   0   4         30.83         29.58         3.15 o                         
  10   0   4        628.22        672.11        12.64 o                         
   1   1   4      21763.95      20465.33       144.16 o                         
   2   1   4       3668.51       3700.34        10.79 o                         
   3   1   4        162.16        173.80         1.79 o                         
   4   1   4       2111.39       2122.75         7.98 o                         
   5   1   4          3.94          8.38         1.14 o                         
   6   1   4          7.07          6.51         1.38 o                         
   7   1   4         74.55         69.95         2.32 o                         
   8   1   4        190.33        187.34         3.54 o                         
   9   1   4        330.04        314.22         4.21 o                         
  10   1   4        103.84        118.55         3.85 o                         
   0   2   4        192.59        203.49         3.40 o                         
   1   2   4       7962.75       7561.47        34.16 o                         
   2   2   4       5883.53       5874.87        17.32 o                         
   3   2   4        159.16        163.84         1.68 o                         
   4   2   4         21.78         26.29         1.20 o                         
   5   2   4        257.58        265.05         2.87 o                         
   6   2   4        331.02        327.52         3.27 o                         
   7   2   4        680.37        666.96         5.35 o                         
   8   2   4        118.81        125.06         3.07 o                         
   9   2   4         11.33         15.06         2.01 o                         
  10   2   4        184.60        198.09         5.40 o                         
   1   3   4       1643.84       1604.05         5.48 o                         
   2   3   4       1063.48       1025.84         4.26 o                         
   3   3   4       1552.23       1582.96         6.04 o                         
   4   3   4        248.93        231.79         2.29 o                         
   5   3   4         51.59         72.72         1.71 o                         
   6   3   4        661.23        666.87         4.37 o                         
   7   3   4        201.68        203.31         3.20 o                         
   8   3   4          3.48          5.98         1.86 o                         
   9   3   4         43.20         51.98         2.36 o                         
  10   3   4          4.15          5.44         2.74 o                         
   0   4   4       7724.08       7339.19        30.26 o                         
   1   4   4         78.65         82.69         1.30 o                         
   2   4   4        446.50        492.41         2.81 o                         
   3   4   4        433.81        473.08         3.13 o                         
   4   4   4        224.02        255.84         2.24 o                         
   5   4   4        169.99        171.52         2.35 o                         
   6   4   4        151.80        164.04         2.78 o                         
   7   4   4         48.26         50.39         2.06 o                         
   8   4   4         32.88         38.42         2.16 o                         
   9   4   4          8.05          8.95         1.97 o                         
  10   4   4          1.65          3.82         2.44 o                         
   1   5   4         84.74         81.17         1.44 o                         
   2   5   4         44.38         74.38         1.49 o                         
   3   5   4          3.47          9.33         1.04 o                         
   4   5   4        193.20        214.61         2.12 o                         
   5   5   4        281.53        255.97         2.58 o                         
   6   5   4        256.72        255.40         3.09 o                         
   7   5   4        191.29        184.07         3.49 o                         
   8   5   4         62.14         58.53         2.42 o                         
   9   5   4         44.00         46.04         2.37 o                         
   0   6   4        111.17         89.47         2.36 o                         
   1   6   4          8.00         10.96         1.28 o                         
   2   6   4        220.25        251.93         3.62 o                         
   3   6   4         12.58          4.68         1.17 o                         
   4   6   4          0.00          0.97         0.99 o                         
   5   6   4        448.61        441.87         3.45 o                         
   6   6   4         73.68         66.61         2.06 o                         
   7   6   4         58.44         54.39         2.17 o                         
   8   6   4         73.65         82.79         2.49 o                         
   9   6   4         12.43         10.74         1.94 o                         
   1   7   4        563.62        595.69         3.64 o                         
   2   7   4       2213.27       2391.14         9.04 o                         
   3   7   4         28.18         40.63         1.43 o                         
   4   7   4        293.14        306.02         3.00 o                         
   5   7   4        107.57        123.56         2.40 o                         
   6   7   4         14.02          7.84         1.38 o                         
   7   7   4        106.79         99.19         2.67 o                         
   8   7   4         26.44         26.31         1.91 o                         
   9   7   4          1.97          3.32         1.96 o                         
   0   8   4         48.04         46.94         2.15 o                         
   1   8   4          1.95         -0.72         1.05 o                         
   2   8   4        300.80        320.75         2.94 o                         
   3   8   4        117.20        126.27         2.17 o                         
   4   8   4        108.82        130.90         2.40 o                         
   5   8   4        113.37        127.24         2.52 o                         
   6   8   4         25.81         19.75         1.96 o                         
   7   8   4          0.05         -1.55         1.55 o                         
   8   8   4         16.45         17.11         1.60 o                         
   9   8   4         29.03         33.07         3.05 o                         
   1   9   4        157.57        157.44         2.33 o                         
   2   9   4         11.36         15.82         1.36 o                         
   3   9   4        221.64        237.18         2.93 o                         
   4   9   4        131.83        118.84         2.45 o                         
   5   9   4        625.92        653.67         5.39 o                         
   6   9   4         33.86         43.68         2.41 o                         
   7   9   4         24.10         33.05         2.18 o                         
   8   9   4          4.25          9.35         2.05 o                         
   0  10   4        703.07        736.78         6.70 o                         
   1  10   4        498.52        497.67         3.89 o                         
   2  10   4         72.21         76.03         2.13 o                         
   3  10   4         51.84         53.26         1.93 o                         
   4  10   4         99.53        102.90         2.73 o                         
   5  10   4        219.99        229.62         4.32 o                         
   6  10   4         35.08         37.81         2.15 o                         
   7  10   4          6.89         11.21         2.00 o                         
   8  10   4         67.62         75.50         3.34 o                         
   1  11   4          1.75          0.33         1.44 o                         
   2  11   4        636.03        658.30         4.80 o                         
   3  11   4        293.05        313.28         3.82 o                         
   4  11   4         22.18         20.52         2.04 o                         
   5  11   4         27.54         43.38         2.34 o                         
   6  11   4         16.16         17.49         1.85 o                         
   7  11   4         11.93         11.58         2.13 o                         
   8  11   4         52.01         50.22         3.33 o                         
   0  12   4       1088.37        999.17         9.60 o                         
   1  12   4        167.89        169.16         3.32 o                         
   2  12   4        447.16        428.04         4.49 o                         
   3  12   4        217.99        210.93         3.88 o                         
   4  12   4        124.15        118.76         3.34 o                         
   5  12   4         15.22         10.19         1.88 o                         
   6  12   4          9.96          8.96         2.03 o                         
   7  12   4         23.81         32.43         3.06 o                         
   1  13   4         20.11         20.52         2.04 o                         
   2  13   4          6.82          8.86         1.70 o                         
   3  13   4        113.54        107.61         3.00 o                         
   4  13   4         17.16         12.69         1.86 o                         
   5  13   4         25.88         27.08         2.24 o                         
   6  13   4         34.65         30.69         2.18 o                         
   7  13   4         17.17         12.26         2.85 o                         
   0  14   4       1201.45       1110.12        11.26 o                         
   1  14   4          0.73          7.15         1.98 o                         
   2  14   4         45.20         40.78         2.35 o                         
   3  14   4         47.44         49.24         2.30 o                         
   4  14   4         50.60         60.41         2.59 o                         
   5  14   4          0.03          1.65         1.90 o                         
   6  14   4          0.53          4.31         2.28 o                         
   1  15   4          9.32         10.97         1.99 o                         
   2  15   4         22.63         18.41         1.97 o                         
   3  15   4         27.84         35.78         2.15 o                         
   4  15   4          5.67         17.53         2.40 o                         
   5  15   4         50.94         55.73         3.19 o                         
   0  16   4          2.53          8.10         2.69 o                         
   1  16   4          5.00          7.26         1.90 o                         
   2  16   4         61.31         66.94         2.54 o                         
   3  16   4         50.48         55.56         3.41 o                         
   4  16   4         10.59          9.05         2.72 o                         
   1  17   4          6.81          4.15         2.23 o                         
   2  17   4         62.70         67.54         3.41 o                         
   3  17   4         19.26         21.73         2.94 o                         
   1   1   5       3958.82       3786.75        13.25 o                         
   2   1   5          0.01         -0.13         0.71 o                         
   3   1   5       1000.19       1071.07         4.30 o                         
   4   1   5        196.36        221.71         2.11 o                         
   5   1   5         79.64         75.52         1.67 o                         
   6   1   5         27.67         37.70         1.58 o                         
   7   1   5          2.85         -0.69         1.44 o                         
   8   1   5         28.16         26.58         2.11 o                         
   9   1   5          0.04          4.34         1.78 o                         
  10   1   5         24.78         32.79         3.62 o                         
   0   2   5       1564.17       1525.81         7.32 o                         
   1   2   5        173.67        150.29         1.50 o                         
   2   2   5       1853.01       1794.30         6.04 o                         
   3   2   5       1525.29       1563.61         5.74 o                         
   4   2   5          6.68         10.98         1.05 o                         
   5   2   5         14.75         18.60         1.22 o                         
   6   2   5         39.79         44.56         1.76 o                         
   7   2   5        934.90        884.95         5.58 o                         
   8   2   5         19.84         22.23         2.16 o                         
   9   2   5         63.07         71.14         2.47 o                         
  10   2   5         20.52         21.39         3.44 o                         
   1   3   5       7076.58       6806.86        19.33 o                         
   2   3   5         74.50         87.59         1.31 o                         
   3   3   5       2482.95       2534.31         8.94 o                         
   4   3   5        651.42        630.09         3.55 o                         
   5   3   5        446.59        426.55         3.26 o                         
   6   3   5          0.00          2.66         1.33 o                         
   7   3   5        318.28        308.72         3.57 o                         
   8   3   5         19.09         22.82         2.02 o                         
   9   3   5          3.17          4.61         1.71 o                         
  10   3   5         28.94         27.48         2.94 o                         
   0   4   5        289.02        270.40         2.71 o                         
   1   4   5       1140.24       1181.54         4.75 o                         
   2   4   5        150.03        156.81         1.69 o                         
   3   4   5        774.23        820.49         4.14 o                         
   4   4   5        145.22        127.03         1.95 o                         
   5   4   5        170.99        186.18         2.69 o                         
   6   4   5          4.34          6.01         1.36 o                         
   7   4   5        284.04        242.32         4.11 o                         
   8   4   5          0.19          0.53         1.61 o                         
   9   4   5          0.01          0.45         1.82 o                         
  10   4   5         56.16         47.65         3.26 o                         
   1   5   5        312.99        342.02         2.43 o                         
   2   5   5       1900.77       2120.09         8.31 o                         
   3   5   5         88.28         90.18         1.76 o                         
   4   5   5          5.89          5.51         1.14 o                         
   5   5   5        484.89        498.69         3.79 o                         
   6   5   5        230.52        218.01         2.72 o                         
   7   5   5        147.63        151.46         3.23 o                         
   8   5   5        417.67        382.80         4.04 o                         
   9   5   5        121.53        124.80         3.21 o                         
   0   6   5       2747.64       3022.38        15.57 o                         
   1   6   5        889.93        889.34         4.51 o                         
   2   6   5        222.90        255.27         2.30 o                         
   3   6   5        581.50        558.02         3.63 o                         
   4   6   5         47.61         41.99         1.51 o                         
   5   6   5          6.03          3.84         1.38 o                         
   6   6   5        108.86        102.21         2.75 o                         
   7   6   5         69.65         76.23         2.25 o                         
   8   6   5          0.00          5.05         1.53 o                         
   9   6   5          0.35          0.04         1.73 o                         
   1   7   5        385.11        390.79         2.94 o                         
   2   7   5        241.56        231.73         2.41 o                         
   3   7   5        304.13        332.30         2.83 o                         
   4   7   5         25.17         34.86         1.55 o                         
   5   7   5         63.55         63.86         2.02 o                         
   6   7   5        102.75         92.85         2.61 o                         
   7   7   5          0.05         -1.06         1.73 o                         
   8   7   5         48.59         56.00         2.39 o                         
   9   7   5         24.68         28.45         2.86 o                         
   0   8   5        207.27        236.11         3.61 o                         
   1   8   5          4.47          4.89         1.27 o                         
   2   8   5          0.29         -0.08         1.05 o                         
   3   8   5        104.83        104.97         2.13 o                         
   4   8   5         26.13         23.12         1.56 o                         
   5   8   5        594.71        551.68         4.86 o                         
   6   8   5          6.04          6.41         1.81 o                         
   7   8   5         32.32         34.49         2.15 o                         
   8   8   5         28.29         27.82         2.30 o                         
   9   8   5          0.01          7.17         2.95 o                         
   1   9   5        220.27        225.48         2.68 o                         
   2   9   5        602.97        577.42         4.07 o                         
   3   9   5        560.41        552.54         4.07 o                         
   4   9   5         79.24         80.55         2.18 o                         
   5   9   5        853.85        770.04         5.82 o                         
   6   9   5         48.60         60.98         2.68 o                         
   7   9   5        118.99        115.10         3.37 o                         
   8   9   5         92.91         90.00         3.07 o                         
   0  10   5          5.91          8.62         1.99 o                         
   1  10   5         28.26         30.97         1.68 o                         
   2  10   5          0.70          0.32         1.34 o                         
   3  10   5         26.98         33.65         1.64 o                         
   4  10   5         61.81         57.98         2.28 o                         
   5  10   5        379.27        377.56         4.68 o                         
   6  10   5         54.78         67.42         2.50 o                         
   7  10   5          0.89          1.97         1.94 o                         
   8  10   5        252.13        246.01         5.43 o                         
   1  11   5        139.36        125.50         2.63 o                         
   2  11   5        483.10        456.43         4.15 o                         
   3  11   5       1174.94       1106.38         6.70 o                         
   4  11   5        150.31        158.62         3.26 o                         
   5  11   5        245.33        234.99         3.79 o                         
   6  11   5         30.53         34.24         2.39 o                         
   7  11   5         80.96         81.69         2.93 o                         
   8  11   5         47.93         59.80         3.52 o                         
   0  12   5        903.09        843.08         8.36 o                         
   1  12   5        231.06        197.82         3.31 o                         
   2  12   5        132.29        129.31         3.03 o                         
   3  12   5        215.69        218.86         3.50 o                         
   4  12   5         14.99         12.18         2.05 o                         
   5  12   5         11.33         13.45         1.81 o                         
   6  12   5         18.48         26.57         2.37 o                         
   7  12   5          8.68         16.69         2.96 o                         
   1  13   5         21.85         20.67         2.00 o                         
   2  13   5        100.41         92.34         2.95 o                         
   3  13   5         24.95         27.40         2.21 o                         
   4  13   5          0.17          0.35         1.73 o                         
   5  13   5         93.67         94.87         3.15 o                         
   6  13   5         55.62         61.27         3.00 o                         
   0  14   5        693.68        672.16         8.40 o                         
   1  14   5        507.61        458.97         5.12 o                         
   2  14   5         94.71         99.00         3.00 o                         
   3  14   5         63.18         64.42         2.58 o                         
   4  14   5          4.12          5.40         1.89 o                         
   5  14   5         45.23         49.32         2.57 o                         
   6  14   5         32.01         34.38         3.34 o                         
   1  15   5         75.40         71.66         2.69 o                         
   2  15   5          1.82          1.61         1.74 o                         
   3  15   5         43.91         42.63         2.21 o                         
   4  15   5          6.56         10.70         2.08 o                         
   5  15   5          5.85          7.34         2.49 o                         
   0  16   5         29.11         42.20         3.46 o                         
   1  16   5          3.36          7.85         1.95 o                         
   2  16   5         15.46         13.86         2.04 o                         
   3  16   5          6.83          7.72         2.32 o                         
   4  16   5          0.00          0.20         2.40 o                         
   1  17   5         39.35         39.93         2.60 o                         
   2  17   5          6.91          6.83         2.40 o                         
   0   0   6        281.06        285.56         5.63 o                         
   1   0   6       4182.72       4033.36        23.92 o                         
   2   0   6       2083.30       2069.22        10.52 o                         
   3   0   6       2199.60       2215.07        10.59 o                         
   4   0   6        454.88        522.86         4.48 o                         
   5   0   6        439.41        459.08         4.48 o                         
   6   0   6         33.55         36.38         2.32 o                         
   7   0   6        610.35        572.30         6.34 o                         
   8   0   6         25.14         34.85         2.95 o                         
   9   0   6         12.69         10.68         2.73 o                         
  10   0   6          4.04         11.52         4.56 o                         
   1   1   6       4941.64       4753.09        16.36 o                         
   2   1   6       1310.62       1369.13         5.57 o                         
   3   1   6       2680.83       2771.34         8.69 o                         
   4   1   6        107.78        126.10         1.80 o                         
   5   1   6          9.67          8.81         1.10 o                         
   6   1   6        259.83        243.73         3.11 o                         
   7   1   6         20.50         25.23         1.74 o                         
   8   1   6         41.12         50.90         2.21 o                         
   9   1   6         63.54         67.31         2.49 o                         
  10   1   6         48.59         44.17         3.08 o                         
   0   2   6        638.14        609.18         3.78 o                         
   1   2   6       1802.89       1672.41         6.88 o                         
   2   2   6         20.58         22.23         0.92 o                         
   3   2   6         60.16         89.05         1.38 o                         
   4   2   6          0.14          0.72         0.90 o                         
   5   2   6         10.32          6.84         1.13 o                         
   6   2   6         49.52         45.58         1.80 o                         
   7   2   6         11.40          6.59         1.66 o                         
   8   2   6         16.25         14.20         1.76 o                         
   9   2   6         14.10         16.18         1.93 o                         
  10   2   6         18.97         25.37         2.96 o                         
   1   3   6          0.19         -0.40         0.55 o                         
   2   3   6        725.07        744.51         3.26 o                         
   3   3   6        995.36       1059.72         4.88 o                         
   4   3   6        666.43        704.82         3.78 o                         
   5   3   6       1818.85       1754.93         7.11 o                         
   6   3   6         95.64         88.94         2.23 o                         
   7   3   6        899.47        877.12         5.59 o                         
   8   3   6         14.44          6.54         1.66 o                         
   9   3   6         20.10         23.07         2.04 o                         
  10   3   6          0.33          1.76         3.02 o                         
   0   4   6        389.77        392.00         3.87 o                         
   1   4   6        608.12        659.59         3.24 o                         
   2   4   6          0.94          1.59         0.72 o                         
   3   4   6        927.86        993.93         4.57 o                         
   4   4   6          1.18          2.72         1.01 o                         
   5   4   6         19.61         27.53         1.47 o                         
   6   4   6         16.83         17.60         1.39 o                         
   7   4   6        294.81        267.15         3.89 o                         
   8   4   6        119.23        115.73         3.07 o                         
   9   4   6         13.33         13.38         2.02 o                         
   1   5   6        951.88        921.52         4.41 o                         
   2   5   6       1599.18       1807.36         6.88 o                         
   3   5   6        184.68        186.94         2.08 o                         
   4   5   6        354.36        371.18         3.01 o                         
   5   5   6          0.53         -0.29         1.20 o                         
   6   5   6        251.16        251.11         3.38 o                         
   7   5   6         21.94         22.09         1.59 o                         
   8   5   6         10.68         15.64         1.65 o                         
   9   5   6          1.38          0.14         1.81 o                         
   0   6   6       6284.85       6425.04        27.66 o                         
   1   6   6       3288.58       3515.10        11.94 o                         
   2   6   6       2628.35       2850.69        10.34 o                         
   3   6   6          0.03          1.29         1.00 o                         
   4   6   6         72.64         76.43         1.81 o                         
   5   6   6         13.81         14.83         1.63 o                         
   6   6   6        297.92        282.20         3.92 o                         
   7   6   6          5.15          5.70         1.77 o                         
   8   6   6        134.60        146.68         3.67 o                         
   9   6   6          0.02         -1.20         2.21 o                         
   1   7   6          4.66          3.75         1.17 o                         
   2   7   6        534.10        608.44         3.83 o                         
   3   7   6         97.52        110.19         2.07 o                         
   4   7   6        247.81        245.85         2.94 o                         
   5   7   6        408.02        365.01         3.51 o                         
   6   7   6         25.00         31.71         1.94 o                         
   7   7   6         53.16         54.40         2.62 o                         
   8   7   6          0.35          3.69         1.86 o                         
   9   7   6         39.88         43.72         2.78 o                         
   0   8   6        185.73        218.75         3.50 o                         
   1   8   6          8.47         12.78         1.15 o                         
   2   8   6        566.46        581.12         3.85 o                         
   3   8   6       1052.64       1054.27         5.62 o                         
   4   8   6        198.44        178.19         2.75 o                         
   5   8   6        189.87        185.11         3.23 o                         
   6   8   6         98.62        102.43         2.84 o                         
   7   8   6         39.25         49.10         2.27 o                         
   8   8   6         91.39        105.32         3.07 o                         
   9   8   6         36.44         40.99         3.27 o                         
   1   9   6         15.12         21.29         1.34 o                         
   2   9   6        536.05        548.93         3.87 o                         
   3   9   6         10.60          8.73         1.45 o                         
   4   9   6         23.05         28.42         1.81 o                         
   5   9   6        139.84        150.41         3.14 o                         
   6   9   6          7.04         10.49         1.97 o                         
   7   9   6          8.56         10.51         2.06 o                         
   8   9   6         20.99         26.54         2.19 o                         
   0  10   6        286.36        281.75         4.43 o                         
   1  10   6         35.27         35.44         1.64 o                         
   2  10   6         10.23          7.66         1.46 o                         
   3  10   6        257.22        235.08         2.94 o                         
   4  10   6         40.25         43.25         2.12 o                         
   5  10   6        124.27        122.02         3.18 o                         
   6  10   6         22.02         28.92         2.08 o                         
   7  10   6         14.65         17.31         2.23 o                         
   8  10   6          0.92          5.73         2.51 o                         
   1  11   6         11.55         13.08         1.47 o                         
   2  11   6         68.36         74.16         2.27 o                         
   3  11   6          7.63         11.16         1.68 o                         
   4  11   6          1.85          4.27         1.62 o                         
   5  11   6        139.81        155.63         3.46 o                         
   6  11   6          0.53          4.13         1.91 o                         
   7  11   6          8.17          1.41         1.88 o                         
   0  12   6          7.48         27.02         2.53 o                         
   1  12   6          3.16         -0.19         1.49 o                         
   2  12   6          1.81          6.02         1.66 o                         
   3  12   6        142.65        150.16         3.08 o                         
   4  12   6         25.98         19.95         2.06 o                         
   5  12   6         63.01         57.47         2.57 o                         
   6  12   6          3.11          4.39         1.88 o                         
   7  12   6          5.07          4.83         2.95 o                         
   1  13   6         90.35         89.06         2.54 o                         
   2  13   6        137.90        146.88         3.23 o                         
   3  13   6         16.25          7.82         1.84 o                         
   4  13   6         22.34         22.56         2.15 o                         
   5  13   6          8.10          9.33         1.98 o                         
   6  13   6         38.86         33.79         2.81 o                         
   0  14   6         36.41         54.08         3.53 o                         
   1  14   6         44.43         51.47         2.30 o                         
   2  14   6         15.35         13.78         1.88 o                         
   3  14   6         84.64         82.89         2.73 o                         
   4  14   6         35.33         38.29         2.28 o                         
   5  14   6         37.83         35.25         2.58 o                         
   6  14   6          0.67          0.04         2.52 o                         
   1  15   6        102.50        105.01         2.95 o                         
   2  15   6          3.15          6.45         1.83 o                         
   3  15   6         19.52         20.02         1.93 o                         
   4  15   6        136.93        147.25         3.93 o                         
   5  15   6          0.33          5.13         2.98 o                         
   0  16   6          6.58          6.50         2.82 o                         
   1  16   6          0.67          2.10         1.82 o                         
   2  16   6          6.08          8.93         2.03 o                         
   3  16   6          6.77          2.86         2.30 o                         
   4  16   6          0.03          5.14         2.51 o                         
   1  17   6          0.72          4.03         2.18 o                         
   2  17   6          0.62          1.81         2.34 o                         
   1   1   7          0.54          0.20         0.58 o                         
   2   1   7       5298.69       5244.46        17.16 o                         
   3   1   7          8.29         12.66         1.06 o                         
   4   1   7        319.14        342.57         2.38 o                         
   5   1   7          0.01          0.17         0.96 o                         
   6   1   7          2.24          0.85         1.21 o                         
   7   1   7         27.61         25.51         1.69 o                         
   8   1   7        120.64        120.40         2.81 o                         
   9   1   7          1.16          1.13         1.67 o                         
  10   1   7         47.08         49.23         3.20 o                         
   0   2   7       4307.01       4316.69        24.06 o                         
   1   2   7       1863.71       1900.60         7.22 o                         
   2   2   7        694.97        677.53         3.51 o                         
   3   2   7        256.23        230.01         2.13 o                         
   4   2   7        833.12        861.06         4.10 o                         
   5   2   7         35.45         33.63         1.29 o                         
   6   2   7        138.68        134.74         3.05 o                         
   7   2   7         58.18         56.05         2.02 o                         
   8   2   7         35.12         35.18         2.07 o                         
   9   2   7          0.36          1.42         1.71 o                         
  10   2   7         23.08         24.72         2.54 o                         
   1   3   7        204.22        211.58         1.82 o                         
   2   3   7       1048.85       1057.17         4.89 o                         
   3   3   7         42.02         38.82         1.15 o                         
   4   3   7          0.03          0.53         1.03 o                         
   5   3   7         25.21         22.45         1.21 o                         
   6   3   7         45.26         40.74         1.57 o                         
   7   3   7        387.27        363.09         3.67 o                         
   8   3   7         60.53         57.28         2.16 o                         
   9   3   7         62.80         69.26         2.44 o                         
   0   4   7       1261.02       1332.91         7.67 o                         
   1   4   7        573.75        584.93         2.92 o                         
   2   4   7        148.52        141.78         1.62 o                         
   3   4   7          1.84          5.99         0.94 o                         
   4   4   7        373.52        390.89         3.00 o                         
   5   4   7          1.84          3.83         1.22 o                         
   6   4   7        181.78        176.41         2.74 o                         
   7   4   7          0.08          1.70         1.41 o                         
   8   4   7         11.80         11.35         1.71 o                         
   9   4   7          0.53         -0.07         1.61 o                         
   1   5   7         92.67         85.64         1.61 o                         
   2   5   7       1356.09       1266.69         5.26 o                         
   3   5   7          6.50          6.68         0.97 o                         
   4   5   7        155.74        132.87         2.11 o                         
   5   5   7        159.42        168.07         2.64 o                         
   6   5   7         26.59         33.98         2.00 o                         
   7   5   7         35.52         25.84         1.98 o                         
   8   5   7          8.66          8.28         1.82 o                         
   9   5   7         14.02         11.08         2.12 o                         
   0   6   7        123.83        131.53         3.10 o                         
   1   6   7        411.79        453.21         2.98 o                         
   2   6   7          2.41          4.53         0.90 o                         
   3   6   7        577.97        541.20         3.63 o                         
   4   6   7         31.30         38.05         1.50 o                         
   5   6   7         22.82         23.83         1.55 o                         
   6   6   7         31.70         36.39         2.00 o                         
   7   6   7          0.06          0.73         1.66 o                         
   8   6   7         83.70         89.80         2.84 o                         
   9   6   7          4.15          3.62         2.30 o                         
   1   7   7         44.30         52.17         1.45 o                         
   2   7   7         97.70        110.98         1.89 o                         
   3   7   7        382.15        382.53         3.12 o                         
   4   7   7        273.13        252.18         2.84 o                         
   5   7   7         36.79         41.68         1.79 o                         
   6   7   7         41.13         37.16         2.03 o                         
   7   7   7          0.32         -0.58         1.56 o                         
   8   7   7          2.44          6.78         1.83 o                         
   9   7   7          0.10          0.98         2.50 o                         
   0   8   7        195.10        187.34         3.22 o                         
   1   8   7        680.55        650.68         3.95 o                         
   2   8   7          0.79          1.49         1.11 o                         
   3   8   7        332.53        311.12         3.19 o                         
   4   8   7        521.14        515.79         4.00 o                         
   5   8   7        286.57        241.82         3.56 o                         
   6   8   7         98.41         99.74         2.78 o                         
   7   8   7          8.80         11.75         1.98 o                         
   8   8   7         24.63         28.22         2.14 o                         
   1   9   7         61.29         57.48         1.69 o                         
   2   9   7         13.93         15.95         1.37 o                         
   3   9   7        283.70        287.25         3.25 o                         
   4   9   7        592.35        569.00         4.81 o                         
   5   9   7        298.29        315.30         4.29 o                         
   6   9   7        344.25        315.87         4.40 o                         
   7   9   7          0.19          3.11         1.86 o                         
   8   9   7         35.00         44.04         2.69 o                         
   0  10   7        165.20        143.00         3.88 o                         
   1  10   7        415.73        403.77         3.54 o                         
   2  10   7          1.88          2.57         1.38 o                         
   3  10   7         87.36        106.70         2.62 o                         
   4  10   7          1.68          0.20         1.55 o                         
   5  10   7         44.58         38.53         2.25 o                         
   6  10   7         11.99          9.43         1.84 o                         
   7  10   7         45.23         47.41         2.43 o                         
   8  10   7         62.65         66.37         3.69 o                         
   1  11   7        133.39        143.71         2.75 o                         
   2  11   7        271.24        244.23         3.27 o                         
   3  11   7         17.97         15.11         1.67 o                         
   4  11   7        228.52        193.68         3.74 o                         
   5  11   7         38.12         29.81         2.11 o                         
   6  11   7          7.13          1.58         1.75 o                         
   7  11   7          7.37         10.49         2.21 o                         
   0  12   7       2869.80       2691.58        15.93 o                         
   1  12   7         12.01          9.21         1.57 o                         
   2  12   7        128.91        128.98         2.99 o                         
   3  12   7         92.06         91.64         2.58 o                         
   4  12   7         39.86         35.41         2.21 o                         
   5  12   7          3.76          4.53         1.83 o                         
   6  12   7         44.02         41.84         2.36 o                         
   7  12   7          3.26          3.82         2.81 o                         
   1  13   7          2.59          1.97         1.60 o                         
   2  13   7         24.73         30.04         1.96 o                         
   3  13   7         73.89         75.08         2.55 o                         
   4  13   7          0.38         -0.03         1.83 o                         
   5  13   7         14.75         16.40         1.98 o                         
   6  13   7         21.18         19.37         2.67 o                         
   0  14   7        270.04        220.01         5.41 o                         
   1  14   7        156.95        155.12         3.36 o                         
   2  14   7          0.99          1.48         1.72 o                         
   3  14   7          4.32          5.74         1.70 o                         
   4  14   7          0.23          1.42         1.92 o                         
   5  14   7          2.17          2.01         2.28 o                         
   1  15   7          0.14          4.54         1.74 o                         
   2  15   7        120.23        106.97         3.00 o                         
   3  15   7         33.82         46.62         2.35 o                         
   4  15   7          1.34          6.07         2.58 o                         
   5  15   7         43.39         53.97         4.08 o                         
   0  16   7        128.41        135.97         5.23 o                         
   1  16   7          1.47          3.42         1.80 o                         
   2  16   7         19.77         20.55         2.50 o                         
   3  16   7          2.69          9.24         2.19 o                         
   1  17   7          8.37         15.35         2.31 o                         
   0   0   8        861.32        942.49         9.00 o                         
   1   0   8        143.80        141.02         2.41 o                         
   2   0   8       3012.52       3143.99        15.91 o                         
   3   0   8       3405.06       3503.73        17.40 o                         
   4   0   8        108.98        126.89         2.71 o                         
   5   0   8        325.44        316.75         3.46 o                         
   6   0   8         29.68         27.75         1.93 o                         
   7   0   8          1.68         -1.70         1.92 o                         
   8   0   8          1.16         -1.86         2.00 o                         
   9   0   8        202.28        213.28         4.72 o                         
   1   1   8       1889.76       1825.98         9.69 o                         
   2   1   8       1108.55       1079.27         4.45 o                         
   3   1   8        863.44        794.36         4.11 o                         
   4   1   8         59.84         69.54         1.57 o                         
   5   1   8         20.96         22.51         1.23 o                         
   6   1   8        152.72        133.61         2.20 o                         
   7   1   8        149.28        149.71         2.72 o                         
   8   1   8          6.38          5.70         1.52 o                         
   9   1   8          5.82          9.77         1.75 o                         
   0   2   8         36.78         54.25         2.17 o                         
   1   2   8       2064.79       2045.61         7.77 o                         
   2   2   8       1471.90       1531.22         6.37 o                         
   3   2   8       4928.39       4983.75        17.09 o                         
   4   2   8         46.70         48.42         1.39 o                         
   5   2   8        259.03        258.48         2.58 o                         
   6   2   8        149.40        152.14         2.29 o                         
   7   2   8          5.73          4.44         1.41 o                         
   8   2   8          0.87          0.20         1.47 o                         
   9   2   8         14.80         23.00         1.94 o                         
   1   3   8        472.72        455.93         2.76 o                         
   2   3   8          0.85          1.32         0.91 o                         
   3   3   8        519.88        491.82         3.20 o                         
   4   3   8        104.08        102.64         1.65 o                         
   5   3   8          1.32          2.94         1.14 o                         
   6   3   8        473.45        438.72         3.64 o                         
   7   3   8          2.18          2.16         1.41 o                         
   8   3   8          3.58          2.90         1.53 o                         
   9   3   8         95.98         96.75         2.59 o                         
   0   4   8       2691.09       2800.32        14.00 o                         
   1   4   8        250.58        268.65         1.90 o                         
   2   4   8        120.80        115.06         2.30 o                         
   3   4   8        169.22        149.01         1.68 o                         
   4   4   8         44.00         36.70         1.45 o                         
   5   4   8        523.43        539.55         3.81 o                         
   6   4   8        201.63        189.66         2.87 o                         
   7   4   8          1.43          2.61         1.48 o                         
   8   4   8         12.24         10.30         1.49 o                         
   9   4   8          0.53         -1.29         1.48 o                         
   1   5   8         88.12        110.96         1.87 o                         
   2   5   8          8.17          2.26         0.81 o                         
   3   5   8        516.03        488.33         3.22 o                         
   4   5   8         71.94         78.81         1.70 o                         
   5   5   8        155.22        156.66         2.67 o                         
   6   5   8        137.55        135.76         2.61 o                         
   7   5   8          0.57          1.26         1.68 o                         
   8   5   8          2.26          7.03         1.70 o                         
   9   5   8         20.31         26.21         2.48 o                         
   0   6   8       1505.88       1636.83         9.84 o                         
   1   6   8         19.42         24.50         1.15 o                         
   2   6   8        130.82        157.65         1.89 o                         
   3   6   8        118.81        124.48         1.92 o                         
   4   6   8         14.72         10.92         1.29 o                         
   5   6   8         33.92         41.75         1.71 o                         
   6   6   8        227.91        198.84         3.07 o                         
   7   6   8         32.20         28.07         2.02 o                         
   8   6   8          2.03          4.75         1.80 o                         
   9   6   8         53.03         58.07         3.11 o                         
   1   7   8        144.71        159.03         2.09 o                         
   2   7   8        909.24        888.02         4.72 o                         
   3   7   8         51.32         53.80         1.56 o                         
   4   7   8        323.46        303.73         3.10 o                         
   5   7   8        129.35        131.51         2.58 o                         
   6   7   8         34.31         34.08         1.90 o                         
   7   7   8         22.98         22.32         1.86 o                         
   8   7   8         93.68         98.67         2.78 o                         
   9   7   8         11.74         13.49         2.32 o                         
   0   8   8        170.38        182.41         3.11 o                         
   1   8   8        241.64        215.91         2.50 o                         
   2   8   8        351.06        335.58         3.07 o                         
   3   8   8        157.47        170.96         2.57 o                         
   4   8   8         86.64         80.90         2.10 o                         
   5   8   8          0.67          7.46         1.60 o                         
   6   8   8        209.79        213.40         3.57 o                         
   7   8   8         35.55         32.05         2.10 o                         
   8   8   8          4.31          6.10         2.00 o                         
   1   9   8          8.51          8.82         1.13 o                         
   2   9   8        208.65        207.55         2.68 o                         
   3   9   8         14.84         23.52         1.59 o                         
   4   9   8        303.24        312.38         3.54 o                         
   5   9   8        266.16        274.84         3.79 o                         
   6   9   8          0.09          3.46         1.76 o                         
   7   9   8        153.41        169.51         3.62 o                         
   8   9   8          0.27          3.00         2.18 o                         
   0  10   8        579.89        568.27         6.15 o                         
   1  10   8         33.27         45.03         1.69 o                         
   2  10   8        439.20        443.52         3.90 o                         
   3  10   8         62.28         60.49         2.06 o                         
   4  10   8          1.11          1.74         1.67 o                         
   5  10   8          6.93          7.74         1.78 o                         
   6  10   8          1.30          2.16         1.78 o                         
   7  10   8         32.68         38.21         2.28 o                         
   8  10   8          4.08          8.29         2.61 o                         
   1  11   8        111.21        100.26         2.36 o                         
   2  11   8         31.50         30.32         1.74 o                         
   3  11   8          9.14         12.33         1.58 o                         
   4  11   8         54.58         56.66         2.27 o                         
   5  11   8          0.83          3.62         1.69 o                         
   6  11   8          0.27         -1.70         1.70 o                         
   7  11   8         16.75         18.08         2.43 o                         
   0  12   8        140.01        136.73         4.09 o                         
   1  12   8         79.16         76.57         2.39 o                         
   2  12   8        205.84        187.17         3.40 o                         
   3  12   8        117.47        114.97         2.77 o                         
   4  12   8        258.88        257.63         3.74 o                         
   5  12   8         83.62         84.68         2.66 o                         
   6  12   8          4.57          5.62         1.99 o                         
   7  12   8         58.26         64.86         3.81 o                         
   1  13   8        103.42        106.54         2.68 o                         
   2  13   8         12.39          7.00         1.66 o                         
   3  13   8          1.74         -0.32         1.57 o                         
   4  13   8         17.79         16.75         1.97 o                         
   5  13   8          6.43         10.06         1.94 o                         
   6  13   8          3.82          3.43         2.26 o                         
   0  14   8         26.41         24.28         2.87 o                         
   1  14   8         95.09         99.75         2.70 o                         
   2  14   8          0.03         -0.86         1.77 o                         
   3  14   8         39.42         35.25         2.09 o                         
   4  14   8         38.96         50.02         2.40 o                         
   5  14   8         29.50         28.79         2.78 o                         
   1  15   8          5.45          5.11         1.92 o                         
   2  15   8          0.15          1.52         1.77 o                         
   3  15   8         60.31         72.21         2.76 o                         
   4  15   8          9.89         15.87         2.60 o                         
   0  16   8          0.36          4.60         3.17 o                         
   1  16   8         15.54         13.11         2.27 o                         
   2  16   8          0.03          4.12         2.14 o                         
   3  16   8          1.06          2.82         2.08 o                         
   1   1   9       1814.37       1796.86         8.59 o                         
   2   1   9          2.08          1.72         0.54 o                         
   3   1   9       2857.95       2839.23        10.24 o                         
   4   1   9         10.43         10.52         1.06 o                         
   5   1   9         21.94         13.13         1.24 o                         
   6   1   9          8.47          8.70         1.14 o                         
   7   1   9          1.89         -0.05         1.24 o                         
   8   1   9         48.95         44.46         1.91 o                         
   9   1   9         22.78         28.61         2.09 o                         
   0   2   9        379.54        477.33         3.98 o                         
   1   2   9        184.05        201.07         1.53 o                         
   2   2   9        325.01        242.17         1.91 o                         
   3   2   9       3724.39       3716.22        14.20 o                         
   4   2   9        475.09        464.66         3.29 o                         
   5   2   9         66.43         63.10         1.83 o                         
   6   2   9        135.98        135.84         2.36 o                         
   7   2   9        513.48        469.46         3.95 o                         
   8   2   9         63.90         62.90         2.07 o                         
   9   2   9          4.87          4.83         1.78 o                         
   1   3   9        943.86        979.66         4.60 o                         
   2   3   9        504.60        505.79         3.21 o                         
   3   3   9       3329.55       3312.48        13.26 o                         
   4   3   9         93.90         93.07         2.02 o                         
   5   3   9        107.72        113.17         1.85 o                         
   6   3   9        150.58        133.06         2.46 o                         
   7   3   9          7.76          5.98         1.38 o                         
   8   3   9         17.58         16.03         1.62 o                         
   9   3   9          3.13          3.62         1.86 o                         
   0   4   9       1442.91       1420.18         7.93 o                         
   1   4   9        136.97        146.94         1.78 o                         
   2   4   9         41.17         31.62         1.17 o                         
   3   4   9         53.71         66.41         1.60 o                         
   4   4   9        100.77        101.61         2.07 o                         
   5   4   9       1741.78       1618.74         7.44 o                         
   6   4   9          2.14          3.44         1.25 o                         
   7   4   9        331.70        290.81         3.76 o                         
   8   4   9         24.44         19.58         1.75 o                         
   9   4   9          0.13          2.87         2.05 o                         
   1   5   9        544.37        503.65         2.82 o                         
   2   5   9       1524.09       1570.60         6.49 o                         
   3   5   9         19.53         16.15         0.90 o                         
   4   5   9        230.93        231.30         2.36 o                         
   5   5   9        197.41        188.23         2.99 o                         
   6   5   9        527.38        466.96         4.64 o                         
   7   5   9          7.12          6.37         1.69 o                         
   8   5   9         66.27         56.95         2.28 o                         
   9   5   9          4.03          9.26         2.16 o                         
   0   6   9        787.70        761.18         6.16 o                         
   1   6   9        246.54        279.54         2.38 o                         
   2   6   9       2205.67       2237.16         8.76 o                         
   3   6   9         49.02         48.63         1.48 o                         
   4   6   9         70.35         66.64         1.68 o                         
   5   6   9        165.32        154.91         2.66 o                         
   6   6   9         14.84         14.25         1.53 o                         
   7   6   9          9.09          9.95         1.81 o                         
   8   6   9         30.51         25.37         1.95 o                         
   9   6   9          0.03          6.19         2.06 o                         
   1   7   9         77.51         74.73         1.73 o                         
   2   7   9         23.90         26.33         1.18 o                         
   3   7   9          4.48          4.64         1.10 o                         
   4   7   9        319.70        294.68         3.11 o                         
   5   7   9         42.02         45.02         1.76 o                         
   6   7   9          3.01          3.85         1.50 o                         
   7   7   9          4.25          5.70         1.66 o                         
   8   7   9         50.42         58.18         2.39 o                         
   0   8   9        500.60        463.18         5.11 o                         
   1   8   9         53.11         51.49         1.59 o                         
   2   8   9         96.47        117.08         2.04 o                         
   3   8   9        525.06        487.51         3.80 o                         
   4   8   9         76.34         86.63         2.24 o                         
   5   8   9        397.57        375.89         3.86 o                         
   6   8   9        149.64        144.19         2.93 o                         
   7   8   9         21.47         25.96         1.92 o                         
   8   8   9          2.99          5.56         2.00 o                         
   1   9   9         10.18          8.43         1.33 o                         
   2   9   9        117.58        111.50         2.21 o                         
   3   9   9        264.83        256.48         3.17 o                         
   4   9   9        593.57        550.95         4.42 o                         
   5   9   9        639.55        597.30         5.12 o                         
   6   9   9          3.98          4.86         1.61 o                         
   7   9   9         78.50         81.29         2.59 o                         
   8   9   9         34.27         40.17         2.82 o                         
   0  10   9        102.89        120.59         3.28 o                         
   1  10   9          8.73          7.02         1.18 o                         
   2  10   9        142.78        140.04         2.63 o                         
   3  10   9         36.06         29.88         1.60 o                         
   4  10   9         31.97         48.61         2.33 o                         
   5  10   9         30.31         31.67         2.09 o                         
   6  10   9        168.72        167.28         3.20 o                         
   7  10   9          2.45          2.74         2.06 o                         
   1  11   9        204.89        192.24         3.04 o                         
   2  11   9         12.78         13.13         1.59 o                         
   3  11   9        403.88        367.62         4.08 o                         
   4  11   9         70.32         73.67         2.49 o                         
   5  11   9         27.64         25.15         2.03 o                         
   6  11   9         69.27         69.75         2.61 o                         
   7  11   9          6.71         10.68         2.20 o                         
   0  12   9         21.75         30.90         2.60 o                         
   1  12   9       1012.42        942.50         6.14 o                         
   2  12   9        145.57        151.84         3.15 o                         
   3  12   9         40.06         45.51         2.20 o                         
   4  12   9          8.51         12.76         1.84 o                         
   5  12   9          2.64          5.66         1.80 o                         
   6  12   9         14.70         19.68         2.35 o                         
   1  13   9         13.55         19.45         1.69 o                         
   2  13   9         89.42         94.14         2.74 o                         
   3  13   9          0.51         -0.14         1.60 o                         
   4  13   9         15.60         17.22         1.93 o                         
   5  13   9         60.65         64.86         2.63 o                         
   6  13   9          2.04          7.04         2.77 o                         
   0  14   9          1.90         -0.03         2.07 o                         
   1  14   9        312.09        290.47         3.99 o                         
   2  14   9         20.81         26.08         2.16 o                         
   3  14   9         21.97         20.16         1.91 o                         
   4  14   9          0.01          2.61         1.92 o                         
   5  14   9          0.92          2.72         2.19 o                         
   1  15   9         83.36         77.05         2.50 o                         
   2  15   9         37.41         37.11         2.13 o                         
   3  15   9        121.67        118.25         3.71 o                         
   4  15   9         13.78         11.85         2.57 o                         
   0  16   9         47.66         35.57         3.35 o                         
   1  16   9          0.81          1.84         2.91 o                         
   2  16   9          0.86          2.32         1.93 o                         
   0   0  10        191.88        174.19         3.10 o                         
   1   0  10        272.48        241.47         4.44 o                         
   2   0  10        677.01        717.25         7.02 o                         
   3   0  10        312.57        338.31         3.70 o                         
   4   0  10        591.31        618.15         5.72 o                         
   5   0  10        265.31        252.92         4.04 o                         
   6   0  10         15.53         10.84         1.96 o                         
   7   0  10          8.38          1.77         2.14 o                         
   8   0  10          9.85          8.56         2.18 o                         
   9   0  10          9.01         16.68         2.44 o                         
   1   1  10          4.09          4.28         1.19 o                         
   2   1  10        154.78        146.81         2.30 o                         
   3   1  10        226.73        213.87         1.98 o                         
   4   1  10          1.76          1.40         1.13 o                         
   5   1  10        107.97        114.61         2.18 o                         
   6   1  10         31.11         33.98         1.78 o                         
   7   1  10         63.74         53.39         2.17 o                         
   8   1  10         21.98         19.40         1.54 o                         
   9   1  10          7.12          7.92         1.77 o                         
   0   2  10        144.11        143.28         2.34 o                         
   1   2  10         64.98         46.05         0.92 o                         
   2   2  10         23.91         27.02         0.88 o                         
   3   2  10          5.31          8.52         1.00 o                         
   4   2  10         90.64         98.40         2.11 o                         
   5   2  10          1.83         -0.79         1.24 o                         
   6   2  10         78.44         84.17         2.40 o                         
   7   2  10         78.63         58.13         2.22 o                         
   8   2  10          0.33         -0.41         1.59 o                         
   9   2  10          9.23          6.99         1.76 o                         
   1   3  10         39.19         49.34         1.14 o                         
   2   3  10         82.52         88.49         1.53 o                         
   3   3  10        329.30        325.94         2.79 o                         
   4   3  10        502.72        471.39         3.36 o                         
   5   3  10        566.24        586.63         4.59 o                         
   6   3  10        244.33        246.66         3.47 o                         
   7   3  10          3.68          3.49         1.25 o                         
   8   3  10         32.71         34.14         1.79 o                         
   9   3  10         11.38         16.05         2.32 o                         
   0   4  10        334.48        368.35         4.42 o                         
   1   4  10       1810.72       1920.22         8.50 o                         
   2   4  10         20.85         29.29         1.16 o                         
   3   4  10        427.35        402.30         2.84 o                         
   4   4  10         28.25         31.18         1.50 o                         
   5   4  10          3.43          7.43         1.41 o                         
   6   4  10          0.86          4.25         1.66 o                         
   7   4  10        236.47        200.79         3.02 o                         
   8   4  10          5.31          7.82         1.45 o                         
   9   4  10         56.07         57.98         2.91 o                         
   1   5  10        171.63        183.38         2.16 o                         
   2   5  10         24.42         20.73         1.18 o                         
   3   5  10        112.78        120.62         2.08 o                         
   4   5  10         49.75         51.55         1.75 o                         
   5   5  10          0.04          0.20         1.55 o                         
   6   5  10         13.99         18.38         1.58 o                         
   7   5  10         20.59         13.33         1.61 o                         
   8   5  10         15.03         19.04         1.84 o                         
   9   5  10         53.27         43.91         2.56 o                         
   0   6  10        124.89        153.89         2.69 o                         
   1   6  10       1539.66       1640.52         6.72 o                         
   2   6  10       1087.04       1099.37         5.03 o                         
   3   6  10          6.66          3.61         0.86 o                         
   4   6  10        189.96        187.56         2.14 o                         
   5   6  10          0.01         -0.54         1.38 o                         
   6   6  10        128.68        138.16         2.51 o                         
   7   6  10         44.58         40.33         2.07 o                         
   8   6  10         32.72         34.91         2.01 o                         
   1   7  10          0.05         -0.07         0.93 o                         
   2   7  10         13.45         12.71         1.17 o                         
   3   7  10        351.86        346.17         2.93 o                         
   4   7  10          3.28          3.49         1.20 o                         
   5   7  10        660.86        601.06         4.42 o                         
   6   7  10         56.58         68.22         2.40 o                         
   7   7  10          2.71          3.92         1.65 o                         
   8   7  10          1.05          2.49         1.68 o                         
   0   8  10         71.66         76.67         3.03 o                         
   1   8  10        804.43        810.43         4.60 o                         
   2   8  10        744.23        731.44         4.77 o                         
   3   8  10        111.89        133.73         2.35 o                         
   4   8  10        334.34        321.90         3.68 o                         
   5   8  10         35.81         43.70         1.91 o                         
   6   8  10         62.79         65.83         2.18 o                         
   7   8  10          7.30         11.08         1.76 o                         
   8   8  10          8.91         14.44         1.83 o                         
   1   9  10         83.83         85.62         2.02 o                         
   2   9  10         70.57         62.30         1.88 o                         
   3   9  10         63.35         59.20         1.94 o                         
   4   9  10        113.94        121.77         2.55 o                         
   5   9  10          1.80          7.94         1.57 o                         
   6   9  10          4.45          7.23         1.67 o                         
   7   9  10         53.22         51.89         2.25 o                         
   8   9  10          7.98          8.14         2.15 o                         
   0  10  10         49.79         53.76         2.77 o                         
   1  10  10        141.45        136.93         2.77 o                         
   2  10  10         79.57         81.38         2.25 o                         
   3  10  10         80.68         85.52         2.35 o                         
   4  10  10         52.45         52.56         2.25 o                         
   5  10  10          0.12          2.39         1.60 o                         
   6  10  10         28.34         27.18         2.01 o                         
   7  10  10         17.32         17.90         2.34 o                         
   1  11  10          0.45          0.76         1.50 o                         
   2  11  10          3.18          3.65         1.72 o                         
   3  11  10          2.31          5.53         1.41 o                         
   4  11  10         12.17         13.04         1.70 o                         
   5  11  10          2.81          5.23         1.69 o                         
   6  11  10         11.56         12.60         1.80 o                         
   7  11  10          0.57          5.71         2.29 o                         
   0  12  10         46.70         56.17         3.04 o                         
   1  12  10         84.30        104.55         2.25 o                         
   2  12  10         51.09         55.00         1.98 o                         
   3  12  10         69.39         68.45         2.22 o                         
   4  12  10         31.47         30.31         2.14 o                         
   5  12  10         16.61         17.44         1.90 o                         
   6  12  10          5.07         11.41         2.40 o                         
   1  13  10          0.14          2.45         1.25 o                         
   2  13  10          0.10          1.54         1.33 o                         
   3  13  10          9.04          7.48         1.61 o                         
   4  13  10         16.31         22.17         1.95 o                         
   5  13  10          5.39          7.85         2.11 o                         
   0  14  10          8.96          7.83         2.52 o                         
   1  14  10         55.53         62.39         2.54 o                         
   2  14  10         91.75         95.87         2.80 o                         
   3  14  10          0.09         -0.60         1.57 o                         
   4  14  10          1.15          4.62         2.01 o                         
   5  14  10          3.51          0.89         2.40 o                         
   1  15  10         17.55         17.88         1.98 o                         
   2  15  10         16.19         16.19         1.93 o                         
   3  15  10         26.77         19.54         2.85 o                         
   4  15  10          7.94          5.18         6.32 o                         
   0  16  10          0.14          3.06         2.74 o                         
   1  16  10         21.82         18.11         2.30 o                         
   2  16  10         57.85         52.85         2.46 o                         
   1   1  11         38.25         35.00         1.70 o                         
   2   1  11        543.40        558.97         4.29 o                         
   3   1  11        114.69        102.20         1.44 o                         
   4   1  11          1.23          1.62         1.09 o                         
   5   1  11        181.47        156.35         2.39 o                         
   6   1  11        122.96        110.51         2.46 o                         
   7   1  11         10.46          8.13         1.68 o                         
   8   1  11          0.84          4.54         1.66 o                         
   9   1  11          0.08         -0.42         2.19 o                         
   0   2  11       2153.34       2058.37        12.25 o                         
   1   2  11        111.40        129.06         1.51 o                         
   2   2  11         58.87         58.58         1.10 o                         
   3   2  11        643.87        634.87         3.58 o                         
   4   2  11        659.21        678.07         4.45 o                         
   5   2  11        515.37        478.64         3.74 o                         
   6   2  11         67.37         68.99         2.17 o                         
   7   2  11         14.53         10.24         1.55 o                         
   8   2  11         14.43         16.59         1.76 o                         
   9   2  11          7.67         11.48         2.04 o                         
   1   3  11          4.48          6.52         0.68 o                         
   2   3  11        173.43        188.32         1.85 o                         
   3   3  11        830.50        817.61         4.45 o                         
   4   3  11         16.87         18.65         1.32 o                         
   5   3  11        635.86        600.85         4.63 o                         
   6   3  11         28.34         26.85         1.93 o                         
   7   3  11         29.92         29.67         2.10 o                         
   8   3  11         52.29         57.06         2.40 o                         
   9   3  11         12.70         16.26         2.54 o                         
   0   4  11        182.34        184.92         3.61 o                         
   1   4  11         21.19         26.32         1.02 o                         
   2   4  11          0.94         -0.85         0.85 o                         
   3   4  11         17.45         14.07         1.11 o                         
   4   4  11          2.48          5.06         1.20 o                         
   5   4  11          3.52          2.38         1.44 o                         
   6   4  11         35.23         28.88         1.98 o                         
   7   4  11          0.01         -0.87         1.68 o                         
   8   4  11         80.09         90.57         2.89 o                         
   9   4  11          0.25          2.00         2.48 o                         
   1   5  11         16.86         19.51         1.11 o                         
   2   5  11        847.91        826.11         4.66 o                         
   3   5  11         96.75        114.34         2.05 o                         
   4   5  11        219.13        204.38         2.82 o                         
   5   5  11         25.84         23.78         1.76 o                         
   6   5  11          0.43         -0.99         1.67 o                         
   7   5  11         28.03         27.16         2.23 o                         
   8   5  11          0.27          1.59         1.81 o                         
   0   6  11          1.10         -0.41         1.41 o                         
   1   6  11         14.93         18.12         1.30 o                         
   2   6  11         32.32         44.60         1.54 o                         
   3   6  11         17.73         17.97         1.43 o                         
   4   6  11         11.93         13.49         1.46 o                         
   5   6  11         89.19         91.51         2.47 o                         
   6   6  11          0.37          3.05         1.62 o                         
   7   6  11         19.09         15.69         1.98 o                         
   8   6  11         31.88         33.44         2.55 o                         
   1   7  11         44.71         53.57         1.64 o                         
   2   7  11         33.63         33.92         1.25 o                         
   3   7  11         89.66         82.01         2.17 o                         
   4   7  11        111.27         98.17         2.05 o                         
   5   7  11          1.86          5.84         1.37 o                         
   6   7  11         29.63         27.35         1.93 o                         
   7   7  11          1.94          2.77         1.38 o                         
   8   7  11          8.34          9.07         2.17 o                         
   0   8  11         47.56         60.63         2.54 o                         
   1   8  11        769.28        759.64         4.60 o                         
   2   8  11          0.08          0.79         1.15 o                         
   3   8  11        496.20        447.48         3.67 o                         
   4   8  11        227.76        209.34         2.78 o                         
   5   8  11          1.22          0.98         1.36 o                         
   6   8  11         14.72         15.68         1.67 o                         
   7   8  11         26.55         25.18         2.08 o                         
   8   8  11          9.34         13.85         2.11 o                         
   1   9  11          0.08          0.17         1.10 o                         
   2   9  11         23.91         27.26         1.62 o                         
   3   9  11        128.16        121.58         2.71 o                         
   4   9  11        126.34        123.80         2.60 o                         
   5   9  11          6.40          4.83         1.71 o                         
   6   9  11         99.76        101.04         2.60 o                         
   7   9  11         51.35         50.03         2.46 o                         
   0  10  11        505.58        448.21         5.93 o                         
   1  10  11        128.96        110.96         2.52 o                         
   2  10  11         41.81         40.00         1.84 o                         
   3  10  11         51.37         54.38         2.03 o                         
   4  10  11          5.38          3.73         1.50 o                         
   5  10  11        201.38        205.41         3.37 o                         
   6  10  11          0.00          2.51         1.56 o                         
   7  10  11         19.39         15.34         1.82 o                         
   1  11  11        121.32        127.01         3.00 o                         
   2  11  11        229.37        222.27         3.37 o                         
   3  11  11          2.99          2.59         1.32 o                         
   4  11  11        100.40         95.96         2.73 o                         
   5  11  11         58.50         59.74         2.35 o                         
   6  11  11         17.77         20.92         2.16 o                         
   0  12  11        704.76        619.52         7.64 o                         
   1  12  11         29.86         27.12         1.92 o                         
   2  12  11          0.31          0.00         1.52 o                         
   3  12  11          4.84          7.98         1.55 o                         
   4  12  11        122.47        132.49         2.99 o                         
   5  12  11         31.43         33.58         2.13 o                         
   6  12  11          0.00          2.70         1.93 o                         
   1  13  11        177.72        169.85         3.28 o                         
   2  13  11         15.86         16.25         1.87 o                         
   3  13  11         41.07         41.92         2.36 o                         
   4  13  11         21.28         26.65         2.01 o                         
   5  13  11          0.00          2.78         2.09 o                         
   0  14  11         80.12         79.21         4.17 o                         
   1  14  11          0.51          5.68         1.67 o                         
   2  14  11         35.69         36.48         2.30 o                         
   3  14  11         48.31         48.94         2.24 o                         
   4  14  11         20.34         22.78         2.17 o                         
   1  15  11         31.50         26.26         2.42 o                         
   2  15  11          0.86          2.44         2.03 o                         
   3  15  11         18.78         19.12         2.51 o                         
   0  16  11        143.94        142.99         7.14 o                         
   1  16  11          0.19          3.38         2.41 o                         
   0   0  12       4235.15       3984.45        37.51 o                         
   1   0  12        969.00       1002.06        10.03 o                         
   2   0  12         16.25         18.31         1.66 o                         
   3   0  12        154.54        169.16         3.40 o                         
   4   0  12        268.01        245.54         3.50 o                         
   5   0  12         88.27         82.74         2.93 o                         
   6   0  12          7.21         13.15         2.10 o                         
   7   0  12          2.87          1.38         2.00 o                         
   8   0  12         56.39         63.32         3.43 o                         
   9   0  12         68.30         69.73         4.04 o                         
   1   1  12        145.33        153.71         2.92 o                         
   2   1  12        701.89        737.73         4.86 o                         
   3   1  12        210.10        198.41         2.30 o                         
   4   1  12        657.49        628.02         4.04 o                         
   5   1  12          5.44          5.31         1.39 o                         
   6   1  12         27.01         31.51         1.71 o                         
   7   1  12         39.37         35.79         2.23 o                         
   8   1  12         57.20         64.83         2.45 o                         
   9   1  12         19.72         13.35         2.24 o                         
   0   2  12        322.04        305.54         3.31 o                         
   1   2  12         98.08        105.57         1.32 o                         
   2   2  12        337.44        328.34         2.76 o                         
   3   2  12        144.20        150.04         1.71 o                         
   4   2  12          0.32         -0.63         1.03 o                         
   5   2  12         53.35         58.13         2.07 o                         
   6   2  12         81.79         81.54         2.36 o                         
   7   2  12          2.16         -0.25         1.54 o                         
   8   2  12        117.37        118.75         3.08 o                         
   9   2  12          3.30          2.23         2.85 o                         
   1   3  12        216.36        189.47         2.07 o                         
   2   3  12          2.11          1.85         0.76 o                         
   3   3  12         27.46         29.61         1.14 o                         
   4   3  12       1763.11       1721.85         7.90 o                         
   5   3  12          5.67          9.49         1.51 o                         
   6   3  12         26.93         25.53         1.87 o                         
   7   3  12          7.65          5.91         1.85 o                         
   8   3  12         16.32         22.73         2.10 o                         
   9   3  12          8.08          9.58         2.48 o                         
   0   4  12         70.20         59.38         2.03 o                         
   1   4  12         77.98         82.17         1.50 o                         
   2   4  12        393.37        362.48         2.83 o                         
   3   4  12         13.38         12.12         1.15 o                         
   4   4  12          6.38         11.58         1.45 o                         
   5   4  12          0.05          0.47         1.34 o                         
   6   4  12          0.02          1.45         1.50 o                         
   7   4  12         38.42         38.27         2.31 o                         
   8   4  12         27.90         20.61         2.16 o                         
   1   5  12        177.19        165.81         2.14 o                         
   2   5  12         88.31         85.97         1.98 o                         
   3   5  12         15.82         17.84         1.15 o                         
   4   5  12        370.53        344.70         3.38 o                         
   5   5  12          1.19          0.81         1.38 o                         
   6   5  12          1.65         -0.68         1.64 o                         
   7   5  12          0.00          2.60         1.91 o                         
   8   5  12          9.07          9.45         2.36 o                         
   0   6  12        822.12        823.13         5.95 o                         
   1   6  12         36.23         35.11         1.39 o                         
   2   6  12        107.01        106.11         2.00 o                         
   3   6  12        236.62        233.03         2.91 o                         
   4   6  12        333.46        315.45         3.44 o                         
   5   6  12          0.05          2.43         1.49 o                         
   6   6  12        467.22        451.46         4.60 o                         
   7   6  12          0.02          2.44         1.92 o                         
   8   6  12          7.64          7.64         2.10 o                         
   1   7  12         13.79         16.69         1.18 o                         
   2   7  12       1048.15       1047.75         5.73 o                         
   3   7  12         11.18          9.55         1.46 o                         
   4   7  12        245.75        242.26         3.39 o                         
   5   7  12         22.41         30.14         1.87 o                         
   6   7  12        120.07        134.86         3.37 o                         
   7   7  12         10.40         13.10         1.93 o                         
   8   7  12        198.16        197.29         4.21 o                         
   0   8  12          0.20         -1.68         1.68 o                         
   1   8  12         38.15         46.20         1.56 o                         
   2   8  12        176.70        170.45         2.20 o                         
   3   8  12        123.93        121.52         2.69 o                         
   4   8  12        122.21        120.07         2.74 o                         
   5   8  12          2.64          6.37         1.65 o                         
   6   8  12         21.59         18.91         2.07 o                         
   7   8  12          2.44         -0.96         2.36 o                         
   1   9  12         15.93         12.85         1.55 o                         
   2   9  12        433.28        390.78         3.48 o                         
   3   9  12         10.60         15.23         1.45 o                         
   4   9  12         15.98         17.49         1.58 o                         
   5   9  12          1.75          0.78         1.72 o                         
   6   9  12         18.88         31.61         2.13 o                         
   7   9  12         39.55         42.75         2.62 o                         
   0  10  12         34.37         25.14         2.45 o                         
   1  10  12         77.50         82.12         2.25 o                         
   2  10  12          0.56          0.94         1.24 o                         
   3  10  12          0.01          1.89         1.47 o                         
   4  10  12         15.67         12.08         1.62 o                         
   5  10  12          5.57          7.21         1.53 o                         
   6  10  12          3.07          3.62         1.63 o                         
   7  10  12         19.38         23.19         2.57 o                         
   1  11  12         37.16         43.01         2.09 o                         
   2  11  12          3.53          2.95         1.42 o                         
   3  11  12         13.90         11.06         1.62 o                         
   4  11  12          3.29          2.99         1.49 o                         
   5  11  12          0.33         -0.48         1.57 o                         
   6  11  12         52.65         65.95         2.59 o                         
   0  12  12         21.04         26.09         2.77 o                         
   1  12  12          5.72          8.51         1.69 o                         
   2  12  12         91.18         86.18         2.57 o                         
   3  12  12         95.86         88.85         2.45 o                         
   4  12  12         38.23         40.35         2.08 o                         
   5  12  12         15.93         10.68         1.94 o                         
   1  13  12         19.78         26.99         2.13 o                         
   2  13  12         37.24         36.95         2.12 o                         
   3  13  12         11.94         14.34         1.93 o                         
   4  13  12         25.19         22.06         2.20 o                         
   5  13  12          2.90          2.73         1.79 o                         
   0  14  12        137.74        137.96         4.79 o                         
   1  14  12         80.73         77.89         2.75 o                         
   2  14  12         16.99         17.56         1.93 o                         
   3  14  12         21.19         23.78         2.67 o                         
   4  14  12         60.13         66.51         2.92 o                         
   1  15  12         36.66         45.91         3.62 o                         
   2  15  12          1.45          3.97         2.31 o                         
   1   1  13        349.46        351.72         4.28 o                         
   2   1  13         31.76         35.21         1.25 o                         
   3   1  13        405.46        408.12         3.41 o                         
   4   1  13        178.99        169.84         2.38 o                         
   5   1  13         17.38         16.55         1.39 o                         
   6   1  13          6.07          3.47         1.47 o                         
   7   1  13         28.80         35.41         2.17 o                         
   8   1  13         11.39         11.30         1.81 o                         
   0   2  13        744.96        764.53         6.53 o                         
   1   2  13         12.92         13.01         1.07 o                         
   2   2  13        290.88        289.36         2.43 o                         
   3   2  13        592.97        590.55         4.36 o                         
   4   2  13        328.07        320.03         2.93 o                         
   5   2  13         23.90         23.75         1.49 o                         
   6   2  13        198.10        180.78         3.31 o                         
   7   2  13         54.65         54.96         2.42 o                         
   8   2  13          0.01         -0.40         1.73 o                         
   1   3  13        116.48        102.95         1.67 o                         
   2   3  13          6.80          8.81         0.82 o                         
   3   3  13         76.77         72.59         1.48 o                         
   4   3  13       1579.37       1503.22         6.97 o                         
   5   3  13         35.96         38.53         1.75 o                         
   6   3  13         27.31         25.33         1.80 o                         
   7   3  13          1.24          0.00         1.64 o                         
   8   3  13         14.62         10.10         2.46 o                         
   0   4  13        117.54         87.27         2.35 o                         
   1   4  13         88.76         87.71         1.92 o                         
   2   4  13         31.33         39.88         1.25 o                         
   3   4  13         42.21         44.57         1.40 o                         
   4   4  13        211.66        180.89         2.76 o                         
   5   4  13        139.94        128.81         2.93 o                         
   6   4  13        119.83        107.42         2.65 o                         
   7   4  13         40.83         45.91         2.43 o                         
   8   4  13          0.26         -1.99         1.99 o                         
   1   5  13        127.88        129.40         1.76 o                         
   2   5  13         99.73         99.99         2.01 o                         
   3   5  13          0.65          1.85         1.02 o                         
   4   5  13       1738.40       1685.10         8.56 o                         
   5   5  13         11.63         13.29         1.49 o                         
   6   5  13         23.43         15.40         1.85 o                         
   7   5  13          0.05         -0.88         1.78 o                         
   8   5  13         16.25         19.45         2.33 o                         
   0   6  13        704.01        630.39         6.75 o                         
   1   6  13        326.74        316.70         3.14 o                         
   2   6  13          0.25         -0.52         1.12 o                         
   3   6  13         33.78         38.97         1.60 o                         
   4   6  13         26.70         26.67         1.62 o                         
   5   6  13         57.99         52.93         2.05 o                         
   6   6  13          1.01          4.45         1.57 o                         
   7   6  13          5.36          8.99         2.13 o                         
   8   6  13         27.51         34.35         2.52 o                         
   1   7  13         53.73         68.92         1.90 o                         
   2   7  13        309.65        283.71         2.98 o                         
   3   7  13         47.30         51.59         1.93 o                         
   4   7  13          9.20         10.73         1.54 o                         
   5   7  13          1.12          2.88         1.49 o                         
   6   7  13         43.67         53.71         2.47 o                         
   7   7  13         26.73         15.78         2.16 o                         
   0   8  13        181.31        191.57         3.34 o                         
   1   8  13          2.42          3.04         1.10 o                         
   2   8  13         29.27         28.24         1.78 o                         
   3   8  13        258.92        252.90         3.28 o                         
   4   8  13          0.09          3.71         1.69 o                         
   5   8  13          1.55          1.73         1.59 o                         
   6   8  13         27.91         27.88         2.16 o                         
   7   8  13          0.60          3.58         2.20 o                         
   1   9  13         35.01         38.47         1.56 o                         
   2   9  13        308.96        292.65         3.03 o                         
   3   9  13          0.05         -0.27         1.61 o                         
   4   9  13        197.80        189.69         3.36 o                         
   5   9  13         96.66         96.88         2.99 o                         
   6   9  13        108.19        111.88         3.01 o                         
   7   9  13         73.37         73.76         2.97 o                         
   0  10  13        141.97        122.17         3.44 o                         
   1  10  13         22.79         27.13         1.67 o                         
   2  10  13         23.30         36.84         1.78 o                         
   3  10  13          7.11          1.48         1.30 o                         
   4  10  13         36.75         37.06         2.20 o                         
   5  10  13         52.40         55.79         2.69 o                         
   6  10  13         25.25         15.79         2.23 o                         
   1  11  13        220.36        212.72         3.29 o                         
   2  11  13         77.69         89.78         2.54 o                         
   3  11  13         63.53         58.45         2.18 o                         
   4  11  13          1.53          3.98         1.43 o                         
   5  11  13          2.46          5.90         2.10 o                         
   6  11  13          7.44          6.73         2.37 o                         
   0  12  13         25.05         33.03         2.78 o                         
   1  12  13        170.74        178.36         3.31 o                         
   2  12  13         31.99         36.17         1.93 o                         
   3  12  13         38.34         47.65         2.39 o                         
   4  12  13         29.39         26.00         1.87 o                         
   5  12  13          0.40          3.92         1.87 o                         
   1  13  13        115.66        125.51         2.92 o                         
   2  13  13         97.60         93.74         2.72 o                         
   3  13  13         23.68         28.02         1.92 o                         
   4  13  13         26.42         28.89         2.18 o                         
   0  14  13         10.46          5.95         2.69 o                         
   1  14  13         10.93         10.97         1.98 o                         
   2  14  13          8.81          8.02         2.39 o                         
   3  14  13         34.63         28.92         2.62 o                         
   1  15  13          1.12          3.49         2.31 o                         
   0   0  14        759.03        809.27        10.07 o                         
   1   0  14          0.17         -0.23         1.77 o                         
   2   0  14         18.33         10.13         2.20 o                         
   3   0  14          7.94          7.65         1.73 o                         
   4   0  14        256.42        248.05         4.86 o                         
   5   0  14          1.67         -1.69         1.69 o                         
   6   0  14          3.15          0.44         1.95 o                         
   7   0  14          0.82          1.54         2.71 o                         
   8   0  14         55.84         55.47         3.41 o                         
   1   1  14          7.15          9.75         0.86 o                         
   2   1  14          0.47         -1.30         1.39 o                         
   3   1  14          4.43          3.82         0.98 o                         
   4   1  14         40.64         42.34         1.81 o                         
   5   1  14         48.00         42.36         1.69 o                         
   6   1  14         42.79         41.27         1.88 o                         
   7   1  14         10.74         10.53         1.69 o                         
   8   1  14         23.70         18.40         2.15 o                         
   0   2  14        883.88        908.19         6.59 o                         
   1   2  14          3.17          1.32         0.99 o                         
   2   2  14        322.89        328.81         3.02 o                         
   3   2  14         56.91         61.80         1.92 o                         
   4   2  14         78.02         82.99         1.91 o                         
   5   2  14         24.76         15.31         1.37 o                         
   6   2  14         17.62         13.58         1.56 o                         
   7   2  14         12.78          8.44         2.01 o                         
   8   2  14         47.65         46.51         2.72 o                         
   1   3  14         14.73         18.27         1.07 o                         
   2   3  14         27.78         33.39         1.12 o                         
   3   3  14         48.08         48.32         1.30 o                         
   4   3  14        132.57        141.27         2.50 o                         
   5   3  14        151.73        139.10         2.72 o                         
   6   3  14        109.53        131.48         2.92 o                         
   7   3  14          2.82          1.33         1.63 o                         
   8   3  14         26.80         23.35         2.45 o                         
   0   4  14         34.84         31.10         1.73 o                         
   1   4  14        196.75        193.33         2.48 o                         
   2   4  14         13.04          7.96         1.17 o                         
   3   4  14        319.90        324.73         2.85 o                         
   4   4  14         78.44         70.25         1.78 o                         
   5   4  14         19.14         14.54         1.62 o                         
   6   4  14         11.44         13.83         1.79 o                         
   7   4  14         54.14         52.60         2.40 o                         
   8   4  14         11.61          7.91         2.05 o                         
   1   5  14         77.71         84.56         2.15 o                         
   2   5  14          2.47          0.31         1.05 o                         
   3   5  14         10.69          8.51         1.09 o                         
   4   5  14         41.76         48.15         1.85 o                         
   5   5  14          9.58         10.07         1.63 o                         
   6   5  14          1.45         -1.30         1.56 o                         
   7   5  14         47.42         45.06         2.32 o                         
   8   5  14          1.65          6.54         2.12 o                         
   0   6  14        157.33        144.05         3.74 o                         
   1   6  14        546.48        569.23         4.07 o                         
   2   6  14        183.47        161.95         2.50 o                         
   3   6  14        221.19        220.21         2.74 o                         
   4   6  14        106.93        101.64         2.53 o                         
   5   6  14          0.73          0.96         1.37 o                         
   6   6  14          0.02          0.84         1.56 o                         
   7   6  14          2.50          2.73         2.07 o                         
   1   7  14        100.01        102.28         2.33 o                         
   2   7  14         36.39         35.29         1.60 o                         
   3   7  14        121.07        126.01         2.27 o                         
   4   7  14          4.17          6.15         1.48 o                         
   5   7  14        373.09        370.74         3.97 o                         
   6   7  14         35.63         37.51         3.00 o                         
   7   7  14         13.67         10.93         2.18 o                         
   0   8  14          8.33         12.21         1.54 o                         
   1   8  14        710.74        668.01         5.02 o                         
   2   8  14          4.27          3.26         1.46 o                         
   3   8  14         34.17         34.59         1.88 o                         
   4   8  14          0.45         -0.46         1.50 o                         
   5   8  14         50.28         49.48         2.50 o                         
   6   8  14          0.84          6.58         1.88 o                         
   7   8  14          4.58          7.45         2.61 o                         
   1   9  14         61.24         67.35         2.01 o                         
   2   9  14         18.03         19.31         1.94 o                         
   3   9  14         11.55         17.45         1.76 o                         
   4   9  14          0.14          1.84         1.50 o                         
   5   9  14          1.34         -0.36         1.71 o                         
   6   9  14          0.08          1.21         1.99 o                         
   0  10  14          4.92          2.77         1.84 o                         
   1  10  14         70.46         59.69         1.89 o                         
   2  10  14         53.02         58.46         2.43 o                         
   3  10  14          0.74          0.57         1.71 o                         
   4  10  14         79.19         78.38         2.74 o                         
   5  10  14         32.54         33.55         2.45 o                         
   6  10  14         16.94         23.48         2.27 o                         
   1  11  14         52.48         62.29         2.10 o                         
   2  11  14         33.84         31.82         1.76 o                         
   3  11  14         16.28         14.90         1.79 o                         
   4  11  14          0.21          4.07         1.78 o                         
   5  11  14          0.74          2.42         2.07 o                         
   0  12  14         49.10         53.25         2.96 o                         
   1  12  14         20.26         18.89         1.69 o                         
   2  12  14         50.49         54.55         2.19 o                         
   3  12  14          1.08          3.24         1.51 o                         
   4  12  14          3.46          2.08         2.64 o                         
   5  12  14         50.92         53.72         3.18 o                         
   1  13  14         59.99         61.52         2.33 o                         
   2  13  14          1.40          3.82         1.64 o                         
   3  13  14          0.00          2.10         1.81 o                         
   4  13  14         38.66         39.35         2.69 o                         
   0  14  14         89.76         86.62         3.94 o                         
   1  14  14         89.07         98.51         3.28 o                         
   2  14  14          3.20          7.93         2.18 o                         
   1   1  15         20.06         21.88         1.07 o                         
   2   1  15          2.33          1.47         1.52 o                         
   3   1  15          0.04         -0.89         0.89 o                         
   4   1  15        187.87        190.05         3.10 o                         
   5   1  15        121.64        113.01         2.30 o                         
   6   1  15         34.93         34.93         1.66 o                         
   7   1  15         29.99         26.36         2.47 o                         
   8   1  15          7.49          9.61         1.91 o                         
   0   2  15         59.65         64.62         1.94 o                         
   1   2  15        141.71        141.21         2.71 o                         
   2   2  15          0.87          0.85         0.97 o                         
   3   2  15        416.33        411.01         3.51 o                         
   4   2  15        387.22        362.75         3.99 o                         
   5   2  15        222.20        199.92         2.92 o                         
   6   2  15        204.31        171.23         3.02 o                         
   7   2  15          5.09          5.70         1.87 o                         
   8   2  15          0.28          3.79         2.01 o                         
   1   3  15          9.35          8.02         1.02 o                         
   2   3  15         71.54         64.90         2.20 o                         
   3   3  15         79.29         74.82         1.87 o                         
   4   3  15        554.51        499.67         3.89 o                         
   5   3  15        417.55        374.23         3.51 o                         
   6   3  15         21.59         17.58         1.61 o                         
   7   3  15         16.43         13.33         1.88 o                         
   8   3  15         41.44         37.85         2.41 o                         
   0   4  15        137.61        129.93         3.06 o                         
   1   4  15         80.64         70.46         1.92 o                         
   2   4  15        320.91        317.80         2.85 o                         
   3   4  15         10.19          8.51         1.08 o                         
   4   4  15          0.20          1.36         1.04 o                         
   5   4  15         57.67         66.37         1.99 o                         
   6   4  15        136.36        128.57         2.95 o                         
   7   4  15         34.42         38.97         2.46 o                         
   8   4  15          0.00         -2.26         2.34 o                         
   1   5  15          4.38          4.73         1.34 o                         
   2   5  15        225.66        238.68         2.35 o                         
   3   5  15         19.75         16.39         1.24 o                         
   4   5  15        291.39        276.63         3.15 o                         
   5   5  15         83.59         72.56         2.50 o                         
   6   5  15         12.03         16.18         1.85 o                         
   7   5  15         23.17         19.23         2.11 o                         
   0   6  15        295.65        306.84         5.11 o                         
   1   6  15        173.55        176.87         2.96 o                         
   2   6  15          3.68          4.08         1.15 o                         
   3   6  15         89.28        102.39         2.99 o                         
   4   6  15          1.71          1.01         1.52 o                         
   5   6  15          3.53          0.64         1.45 o                         
   6   6  15         36.93         39.60         2.07 o                         
   7   6  15         10.98          5.77         2.88 o                         
   1   7  15         24.79         24.62         1.81 o                         
   2   7  15         19.48         29.33         1.75 o                         
   3   7  15        100.97        106.24         2.32 o                         
   4   7  15          5.98          9.27         1.46 o                         
   5   7  15          2.65          4.94         1.53 o                         
   6   7  15          1.99          5.14         1.99 o                         
   7   7  15          0.86          0.83         2.92 o                         
   0   8  15        117.43        128.30         4.29 o                         
   1   8  15         85.35         71.87         2.22 o                         
   2   8  15        124.61        116.95         2.46 o                         
   3   8  15         52.18         43.08         1.83 o                         
   4   8  15          0.12          1.65         1.52 o                         
   5   8  15          1.16          2.56         1.73 o                         
   6   8  15         38.40         40.07         2.46 o                         
   1   9  15          1.77          3.51         1.63 o                         
   2   9  15         42.61         42.08         2.02 o                         
   3   9  15         57.12         50.56         2.05 o                         
   4   9  15         10.47          9.61         1.57 o                         
   5   9  15         36.02         38.44         2.18 o                         
   6   9  15         57.78         64.47         2.82 o                         
   0  10  15         28.98         34.23         2.97 o                         
   1  10  15          1.94          5.58         1.50 o                         
   2  10  15        107.59        111.67         2.76 o                         
   3  10  15         72.00         72.48         2.57 o                         
   4  10  15         12.61         15.13         2.18 o                         
   5  10  15         44.80         42.73         3.40 o                         
   6  10  15        109.00         95.59         5.53 o                         
   1  11  15         53.06         53.49         1.97 o                         
   2  11  15         35.19         36.22         2.04 o                         
   3  11  15          1.65          5.97         1.80 o                         
   4  11  15          2.78          3.17         1.89 o                         
   5  11  15         75.28         81.60         3.63 o                         
   0  12  15          1.09          2.87         2.07 o                         
   1  12  15          0.08          1.52         1.49 o                         
   2  12  15         33.27         28.40         1.93 o                         
   3  12  15         47.39         40.60         2.21 o                         
   4  12  15          3.99          3.54         2.14 o                         
   1  13  15          6.31          8.81         1.69 o                         
   2  13  15         53.03         52.25         2.32 o                         
   3  13  15          7.28          4.84         2.40 o                         
   0  14  15          5.74         10.79         2.88 o                         
   1  14  15          0.02          2.52         1.72 o                         
   0   0  16          9.80         13.54         2.15 o                         
   1   0  16       1850.87       1854.59        13.27 o                         
   2   0  16        102.31        104.67         4.16 o                         
   3   0  16         57.97         55.14         2.78 o                         
   4   0  16         11.10          9.05         1.98 o                         
   5   0  16        149.81        144.74         5.52 o                         
   6   0  16         10.72         10.88         1.77 o                         
   7   0  16          4.51          0.06         2.42 o                         
   8   0  16          1.12         -3.69         3.69 o                         
   1   1  16          0.11         -1.05         1.05 o                         
   2   1  16          0.49         -0.18         1.52 o                         
   3   1  16        270.42        269.77         2.55 o                         
   4   1  16          5.76          8.52         1.43 o                         
   5   1  16          1.37          0.21         1.46 o                         
   6   1  16         67.93         67.26         2.26 o                         
   7   1  16         17.01         18.15         2.67 o                         
   8   1  16          0.71         -0.02         2.39 o                         
   0   2  16         96.49         98.53         2.19 o                         
   1   2  16          9.03         13.79         1.28 o                         
   2   2  16         21.89         18.78         1.36 o                         
   3   2  16        229.02        233.90         2.63 o                         
   4   2  16         30.58         27.88         1.72 o                         
   5   2  16         68.76         62.73         2.57 o                         
   6   2  16         64.89         64.09         2.13 o                         
   7   2  16          7.04         10.49         1.84 o                         
   1   3  16        133.78        131.20         2.39 o                         
   2   3  16         69.42         69.05         2.17 o                         
   3   3  16          9.20          7.09         1.28 o                         
   4   3  16         38.84         40.19         1.81 o                         
   5   3  16         30.28         26.77         1.67 o                         
   6   3  16        174.88        171.18         3.39 o                         
   7   3  16          0.98          2.21         1.70 o                         
   0   4  16         93.21         93.73         2.74 o                         
   1   4  16        110.64         97.47         1.65 o                         
   2   4  16         83.20         74.24         2.07 o                         
   3   4  16          3.43          4.09         1.23 o                         
   4   4  16          6.31          9.09         1.14 o                         
   5   4  16        116.68        113.97         2.84 o                         
   6   4  16          9.67         10.09         1.44 o                         
   7   4  16          1.81          5.65         2.27 o                         
   1   5  16          7.06          6.88         1.26 o                         
   2   5  16        230.80        211.61         2.72 o                         
   3   5  16         70.85         66.63         1.61 o                         
   4   5  16          5.47          5.95         1.25 o                         
   5   5  16         57.45         56.96         1.96 o                         
   6   5  16        110.13        104.63         2.70 o                         
   7   5  16          0.04         -1.87         3.31 o                         
   0   6  16         28.05         34.02         2.51 o                         
   1   6  16          0.09         -0.08         1.36 o                         
   2   6  16        228.98        210.67         2.48 o                         
   3   6  16          3.79          2.52         1.19 o                         
   4   6  16         45.10         44.68         1.71 o                         
   5   6  16          0.00          1.74         1.36 o                         
   6   6  16         34.93         37.91         2.13 o                         
   7   6  16          2.58          6.98         2.19 o                         
   1   7  16         38.51         43.67         2.02 o                         
   2   7  16        459.19        443.24         4.02 o                         
   3   7  16         77.99         72.94         2.02 o                         
   4   7  16         17.51         20.55         1.72 o                         
   5   7  16          9.64          7.56         1.85 o                         
   6   7  16         69.75         81.28         3.37 o                         
   0   8  16          9.13         11.47         2.61 o                         
   1   8  16         16.17         17.38         1.79 o                         
   2   8  16         25.79         28.09         2.04 o                         
   3   8  16          3.88          3.55         1.24 o                         
   4   8  16         11.25         11.30         1.59 o                         
   5   8  16         38.13         48.36         2.30 o                         
   6   8  16          2.18          5.15         1.88 o                         
   1   9  16          6.17          5.05         1.39 o                         
   2   9  16        130.20        116.04         2.94 o                         
   3   9  16         28.57         35.08         1.96 o                         
   4   9  16         31.03         41.54         2.23 o                         
   5   9  16          8.79          9.81         2.23 o                         
   6   9  16         35.97         49.27         2.66 o                         
   0  10  16         13.15         12.15         2.95 o                         
   1  10  16         14.27         11.21         1.74 o                         
   2  10  16          0.13          1.00         1.54 o                         
   3  10  16        100.59        108.59         3.26 o                         
   4  10  16          1.16          5.02         1.72 o                         
   5  10  16          1.45          1.70         1.86 o                         
   1  11  16          9.90         11.54         1.62 o                         
   2  11  16         18.21         26.08         1.89 o                         
   3  11  16         71.20         71.70         2.98 o                         
   4  11  16         10.57         11.19         2.33 o                         
   0  12  16         18.57         25.15         2.99 o                         
   1  12  16          0.10          5.37         1.72 o                         
   2  12  16          9.04         10.92         1.95 o                         
   3  12  16          0.00          3.79         2.03 o                         
   1  13  16         57.57         57.94         2.31 o                         
   2  13  16         37.57         37.56         2.42 o                         
   1   1  17         41.00         45.72         1.58 o                         
   2   1  17         30.51         32.63         2.14 o                         
   3   1  17          0.02          0.73         1.05 o                         
   4   1  17          4.19          8.06         1.41 o                         
   5   1  17          0.26          0.13         1.50 o                         
   6   1  17          3.68          2.68         1.67 o                         
   7   1  17         14.33         14.62         2.32 o                         
   0   2  17        145.97        162.60         2.93 o                         
   1   2  17          0.84          0.11         1.13 o                         
   2   2  17          0.01         -1.03         1.03 o                         
   3   2  17         14.13         13.43         1.30 o                         
   4   2  17         28.76         24.32         1.61 o                         
   5   2  17         72.41         61.69         2.14 o                         
   6   2  17          0.80         -1.31         1.56 o                         
   7   2  17         14.71         16.22         2.24 o                         
   1   3  17         54.81         59.95         1.80 o                         
   2   3  17          0.89          0.83         1.43 o                         
   3   3  17         90.48         83.74         2.41 o                         
   4   3  17        115.64        103.12         2.56 o                         
   5   3  17         30.49         23.62         1.85 o                         
   6   3  17        120.80        124.41         2.31 o                         
   7   3  17          1.92          4.68         2.13 o                         
   0   4  17          2.35          4.66         1.55 o                         
   1   4  17        369.76        345.81         2.74 o                         
   2   4  17         67.10         67.40         2.16 o                         
   3   4  17         14.01         17.37         1.23 o                         
   4   4  17         24.03         22.72         1.66 o                         
   5   4  17        239.51        222.71         3.79 o                         
   6   4  17         22.08         28.48         1.72 o                         
   7   4  17          3.40          8.35         2.11 o                         
   1   5  17         31.90         35.38         1.67 o                         
   2   5  17         86.29         96.91         2.00 o                         
   3   5  17        111.49        115.22         2.72 o                         
   4   5  17        258.45        242.62         2.98 o                         
   5   5  17          4.55          1.70         1.26 o                         
   6   5  17        111.55        119.50         3.37 o                         
   7   5  17          6.54          9.33         1.94 o                         
   0   6  17         16.95         17.28         2.40 o                         
   1   6  17        228.05        212.97         3.29 o                         
   2   6  17          3.54          5.06         1.29 o                         
   3   6  17        131.25        141.30         2.26 o                         
   4   6  17          8.81          5.17         1.36 o                         
   5   6  17         40.96         43.91         2.17 o                         
   6   6  17          8.22          9.65         1.68 o                         
   1   7  17         89.84         91.61         2.58 o                         
   2   7  17          0.71          0.84         1.44 o                         
   3   7  17         14.73         17.35         1.42 o                         
   4   7  17          0.11         -0.06         1.37 o                         
   5   7  17          0.74          3.53         1.53 o                         
   6   7  17          0.06          3.41         1.77 o                         
   0   8  17          1.22          1.67         2.11 o                         
   1   8  17        117.76        119.40         2.94 o                         
   2   8  17          0.42          0.90         1.70 o                         
   3   8  17          3.46          1.48         1.12 o                         
   4   8  17         18.64         17.69         1.85 o                         
   5   8  17          9.94          9.74         2.21 o                         
   6   8  17         15.41         17.77         2.34 o                         
   1   9  17         95.01        112.94         3.23 o                         
   2   9  17          0.04          1.65         1.31 o                         
   3   9  17          6.41          7.22         1.55 o                         
   4   9  17         28.74         34.58         2.40 o                         
   5   9  17          4.69          7.06         1.72 o                         
   0  10  17          1.55          6.44         2.90 o                         
   1  10  17          7.27         11.24         2.05 o                         
   2  10  17         67.96         93.13         2.79 o                         
   3  10  17          1.73          3.67         1.70 o                         
   4  10  17         80.03         83.74         3.03 o                         
   1  11  17          3.94          2.47         1.55 o                         
   2  11  17         29.35         33.88         1.92 o                         
   3  11  17         77.36         80.89         2.72 o                         
   4  11  17          3.09          5.76         2.15 o                         
   0  12  17         75.83         86.11         4.50 o                         
   1  12  17          1.23          5.48         1.76 o                         
   2  12  17          0.29          2.43         1.85 o                         
   3  12  17          0.00         -0.74         2.30 o                         
   1  13  17          3.10          3.58         3.94 o                         
   0   0  18        329.78        330.51         7.87 o                         
   1   0  18         30.82         34.62         1.95 o                         
   2   0  18          0.24          3.55         3.10 o                         
   3   0  18          5.35         16.32         3.31 o                         
   4   0  18        330.01        304.25         5.02 o                         
   5   0  18         54.69         57.96         3.26 o                         
   6   0  18         26.54         25.33         3.82 o                         
   7   0  18         47.09         49.36         6.34 o                         
   1   1  18         45.22         45.50         1.98 o                         
   2   1  18          8.46          5.98         1.84 o                         
   3   1  18        141.20        123.25         4.10 o                         
   4   1  18        229.81        218.21         3.20 o                         
   5   1  18         13.72         11.26         1.74 o                         
   6   1  18         21.15         24.99         2.04 o                         
   7   1  18          1.93         -2.25         2.25 o                         
   0   2  18        297.02        289.27         4.50 o                         
   1   2  18         58.33         58.85         1.85 o                         
   2   2  18        212.52        227.01         3.36 o                         
   3   2  18          8.65          8.30         1.26 o                         
   4   2  18          8.00         11.15         1.40 o                         
   5   2  18          0.47          1.52         1.55 o                         
   6   2  18          1.15         -0.04         1.98 o                         
   7   2  18          4.97         -2.33         2.90 o                         
   1   3  18          0.11          0.85         1.23 o                         
   2   3  18          0.15         -1.33         1.33 o                         
   3   3  18         49.68         49.90         2.29 o                         
   4   3  18          3.04          2.32         1.29 o                         
   5   3  18         73.05         74.71         2.62 o                         
   6   3  18         96.71         96.22         3.01 o                         
   7   3  18         29.86         25.00         3.02 o                         
   0   4  18        120.02        126.49         2.69 o                         
   1   4  18        101.30        104.82         2.11 o                         
   2   4  18         49.67         50.49         1.82 o                         
   3   4  18         38.44         41.79         2.04 o                         
   4   4  18         70.66         75.38         2.37 o                         
   5   4  18          1.12          3.29         2.04 o                         
   6   4  18          0.56          1.16         1.83 o                         
   1   5  18         26.81         28.94         1.44 o                         
   2   5  18         26.15         35.39         2.14 o                         
   3   5  18         29.65         32.31         2.32 o                         
   4   5  18          1.29          4.02         1.94 o                         
   5   5  18         10.14         15.28         1.76 o                         
   6   5  18         16.23         13.78         2.97 o                         
   0   6  18         96.11         97.36         3.45 o                         
   1   6  18        781.01        781.59         5.90 o                         
   2   6  18         11.51         11.24         1.31 o                         
   3   6  18        122.39        115.76         2.54 o                         
   4   6  18          0.28          0.30         1.39 o                         
   5   6  18          0.00          2.34         1.41 o                         
   6   6  18         13.08         11.26         2.13 o                         
   1   7  18          0.25          1.83         1.63 o                         
   2   7  18         38.40         42.72         1.94 o                         
   3   7  18          1.78          2.02         1.16 o                         
   4   7  18          0.38         -0.88         1.70 o                         
   5   7  18          8.39          8.89         2.07 o                         
   0   8  18         17.97         21.52         2.81 o                         
   1   8  18        179.41        152.83         3.36 o                         
   2   8  18         32.25         31.09         1.96 o                         
   3   8  18          0.27          1.71         1.69 o                         
   4   8  18         11.08         11.35         1.71 o                         
   5   8  18         29.55         27.88         2.53 o                         
   1   9  18          0.11          1.45         1.68 o                         
   2   9  18         51.41         51.23         2.61 o                         
   3   9  18         10.42         11.97         1.57 o                         
   4   9  18          2.65          4.77         1.75 o                         
   0  10  18          0.13         -0.86         2.47 o                         
   1  10  18          0.01         -0.31         1.99 o                         
   2  10  18         31.19         34.71         2.10 o                         
   3  10  18         10.43         15.51         1.93 o                         
   4  10  18         29.36         28.09         2.26 o                         
   1  11  18          1.00          1.42         1.88 o                         
   2  11  18         54.06         49.87         2.30 o                         
   3  11  18          0.73          4.60         2.04 o                         
   0  12  18        155.51        169.40         7.10 o                         
   1  12  18         64.69         52.65         2.97 o                         
   1   1  19          0.36          2.03         1.07 o                         
   2   1  19         36.42         35.36         1.39 o                         
   3   1  19          0.58         -0.07         0.99 o                         
   4   1  19         40.45         34.79         2.02 o                         
   5   1  19         11.80         14.27         1.77 o                         
   6   1  19         12.89          5.55         2.05 o                         
   0   2  19         19.78         23.89         2.70 o                         
   1   2  19         51.54         65.51         1.90 o                         
   2   2  19         28.94         34.28         1.65 o                         
   3   2  19         87.67         86.31         2.60 o                         
   4   2  19         33.01         36.49         2.16 o                         
   5   2  19          7.79          7.12         1.51 o                         
   6   2  19         62.17         51.57         2.58 o                         
   1   3  19          0.08          0.41         1.17 o                         
   2   3  19        230.54        223.40         3.61 o                         
   3   3  19         14.25         16.37         1.79 o                         
   4   3  19        147.80        139.60         3.58 o                         
   5   3  19          3.62          5.04         1.63 o                         
   6   3  19         88.12         88.31         3.79 o                         
   0   4  19         27.44         27.82         1.59 o                         
   1   4  19          0.04         -0.94         1.00 o                         
   2   4  19         34.48         35.35         1.59 o                         
   3   4  19         38.07         39.34         2.08 o                         
   4   4  19          1.10          2.76         1.37 o                         
   5   4  19         81.09         71.50         2.74 o                         
   6   4  19         77.64         65.82         2.97 o                         
   1   5  19          1.84          3.21         1.21 o                         
   2   5  19        141.73        136.60         3.38 o                         
   3   5  19          0.57          1.21         1.69 o                         
   4   5  19         13.08         10.15         1.42 o                         
   5   5  19          1.66          5.85         1.92 o                         
   6   5  19         28.61         27.00         2.69 o                         
   0   6  19         65.70         77.91         3.72 o                         
   1   6  19          0.12          4.15         1.33 o                         
   2   6  19         19.11         20.51         1.52 o                         
   3   6  19         47.29         42.72         2.06 o                         
   4   6  19          0.40          2.94         1.55 o                         
   5   6  19          5.12          3.62         2.07 o                         
   1   7  19          1.92          5.60         1.40 o                         
   2   7  19          5.08          7.68         1.49 o                         
   3   7  19          0.50          2.24         1.37 o                         
   4   7  19          7.50          9.27         1.47 o                         
   5   7  19          1.68          5.55         1.38 o                         
   0   8  19         69.68         68.80         3.71 o                         
   1   8  19          1.73          3.86         2.39 o                         
   2   8  19         71.52         78.23         2.40 o                         
   3   8  19          4.56          5.81         1.79 o                         
   4   8  19          0.78          2.37         1.89 o                         
   1   9  19          2.16          6.66         1.87 o                         
   2   9  19         25.44         28.88         2.16 o                         
   3   9  19          5.83          6.00         1.70 o                         
   4   9  19          1.36          6.05         2.07 o                         
   0  10  19          5.47         10.09         2.69 o                         
   1  10  19         23.66         35.62         2.50 o                         
   2  10  19         41.73         41.64         2.27 o                         
   3  10  19         12.72          9.60         2.37 o                         
   1  11  19          0.44          0.28         2.03 o                         
   2  11  19         46.23         50.40         2.94 o                         
   0   0  20          0.03          0.19         2.60 o                         
   1   0  20         34.62         35.33         2.28 o                         
   2   0  20          1.98          2.48         2.29 o                         
   3   0  20          9.14          9.73         2.80 o                         
   4   0  20         19.17         17.09         2.43 o                         
   5   0  20         13.60         17.64         2.31 o                         
   6   0  20          0.01          3.77         3.46 o                         
   1   1  20        231.85        220.21         3.22 o                         
   2   1  20         84.15         77.76         1.85 o                         
   3   1  20         56.43         56.58         2.85 o                         
   4   1  20          2.97          2.89         1.51 o                         
   5   1  20         14.06         19.13         1.70 o                         
   6   1  20          2.22          1.82         2.38 o                         
   0   2  20          2.85          6.94         2.40 o                         
   1   2  20         33.20         35.90         1.54 o                         
   2   2  20          2.72          3.48         1.41 o                         
   3   2  20          0.08          1.10         1.11 o                         
   4   2  20          3.22          5.18         1.63 o                         
   5   2  20          1.39          4.29         1.68 o                         
   6   2  20          2.24         -0.78         2.22 o                         
   1   3  20         15.10         15.55         1.32 o                         
   2   3  20          0.52          1.51         1.36 o                         
   3   3  20         16.96         16.99         1.85 o                         
   4   3  20          0.13          0.96         2.01 o                         
   5   3  20          8.27          4.75         1.87 o                         
   0   4  20         54.80         55.93         1.99 o                         
   1   4  20         39.19         47.52         1.94 o                         
   2   4  20         50.00         54.94         2.70 o                         
   3   4  20         70.40         63.34         2.24 o                         
   4   4  20          3.08          2.05         1.68 o                         
   5   4  20          1.47          3.80         2.24 o                         
   1   5  20         17.89         18.95         1.78 o                         
   2   5  20          4.47          4.68         1.65 o                         
   3   5  20          0.00         -1.60         1.60 o                         
   4   5  20         17.08         18.22         2.27 o                         
   5   5  20         29.30         31.37         2.61 o                         
   0   6  20        301.23        312.07         6.05 o                         
   1   6  20          7.79         10.99         1.44 o                         
   2   6  20         82.00         82.08         3.02 o                         
   3   6  20         53.38         47.67         2.62 o                         
   4   6  20          3.57          3.40         1.95 o                         
   5   6  20         41.84         43.59         2.67 o                         
   1   7  20         22.04         21.62         1.56 o                         
   2   7  20          0.31          3.34         1.34 o                         
   3   7  20          3.75          5.76         2.14 o                         
   4   7  20         45.07         42.49         2.81 o                         
   0   8  20         68.65         79.04         4.00 o                         
   1   8  20         16.96         28.91         1.95 o                         
   2   8  20          5.57         12.78         1.82 o                         
   3   8  20         66.33         61.81         2.29 o                         
   4   8  20          7.09         11.23         2.19 o                         
   1   9  20          5.95          9.72         2.48 o                         
   2   9  20          3.90          7.21         1.99 o                         
   3   9  20         13.36         13.31         2.68 o                         
   0  10  20         47.03         50.77         3.59 o                         
   1  10  20         23.44         27.10         2.25 o                         
   2  10  20         28.06         24.47         2.11 o                         
   1   1  21          2.40          5.71         1.22 o                         
   2   1  21          0.34          4.18         1.08 o                         
   3   1  21          1.36         -1.77         1.99 o                         
   4   1  21         33.88         39.28         2.15 o                         
   5   1  21          0.59         -1.95         1.95 o                         
   0   2  21          5.85          6.37         2.40 o                         
   1   2  21         65.83         66.16         1.97 o                         
   2   2  21         12.78         12.62         1.41 o                         
   3   2  21         11.89         17.61         2.28 o                         
   4   2  21          1.52          1.55         2.25 o                         
   5   2  21         12.19         13.31         2.27 o                         
   1   3  21         36.03         40.25         1.65 o                         
   2   3  21         24.97         28.55         1.66 o                         
   3   3  21          2.10          1.04         1.53 o                         
   4   3  21          8.50          6.75         2.22 o                         
   5   3  21          0.23         -0.40         2.43 o                         
   0   4  21         54.30         57.06         2.94 o                         
   1   4  21         70.05         66.60         2.16 o                         
   2   4  21         23.08         22.99         1.78 o                         
   3   4  21         12.31          9.50         1.40 o                         
   4   4  21          7.55          7.84         1.90 o                         
   5   4  21          6.25         14.27         4.09 o                         
   1   5  21         94.81        115.54         2.95 o                         
   2   5  21         38.84         45.34         2.33 o                         
   3   5  21          4.04          9.01         1.75 o                         
   4   5  21          0.38          2.12         2.45 o                         
   0   6  21         46.97         50.15         2.80 o                         
   1   6  21         60.35         69.64         2.79 o                         
   2   6  21         46.33         50.95         2.25 o                         
   3   6  21         27.87         35.31         2.15 o                         
   4   6  21          2.47          5.02         2.13 o                         
   1   7  21         51.00         59.33         2.19 o                         
   2   7  21         24.95         26.54         2.32 o                         
   3   7  21          3.22          2.94         1.70 o                         
   0   8  21         26.87         30.24         3.37 o                         
   1   8  21          0.59          5.28         1.60 o                         
   2   8  21          7.04          7.59         1.76 o                         
   3   8  21         23.00         23.94         2.78 o                         
   1   9  21          1.44          5.83         1.75 o                         
   0   0  22         63.65         78.44         4.98 o                         
   1   0  22         18.93         27.55         2.33 o                         
   2   0  22         15.21         14.04         2.04 o                         
   3   0  22         51.05         48.84         4.90 o                         
   4   0  22          7.08          4.93         3.40 o                         
   1   1  22         62.88         67.08         2.57 o                         
   2   1  22          2.17          3.35         1.20 o                         
   3   1  22        158.02        139.32         4.26 o                         
   4   1  22          0.00          3.27         2.01 o                         
   0   2  22         33.84         34.61         2.98 o                         
   1   2  22          7.50          8.71         1.35 o                         
   2   2  22          1.81          6.18         1.25 o                         
   3   2  22         15.44         13.53         1.74 o                         
   4   2  22          1.88          1.50         1.84 o                         
   1   3  22          0.33          1.43         1.14 o                         
   2   3  22          9.65         14.45         1.52 o                         
   3   3  22         17.99         17.82         1.97 o                         
   4   3  22         16.25         18.60         1.72 o                         
   0   4  22         79.02         80.29         7.01 o                         
   1   4  22         27.89         28.59         1.72 o                         
   2   4  22         26.06         35.85         2.32 o                         
   3   4  22          1.58          6.90         1.65 o                         
   4   4  22         29.61         29.93         2.66 o                         
   1   5  22         37.62         40.67         2.36 o                         
   2   5  22         16.88         19.04         2.16 o                         
   3   5  22          6.34         10.02         1.94 o                         
   0   6  22         72.97         79.52         4.02 o                         
   1   6  22        219.54        228.96         3.83 o                         
   2   6  22         13.98         12.07         2.68 o                         
   3   6  22         15.17         19.45         2.34 o                         
   1   7  22         13.71         19.55         2.26 o                         
   2   7  22          2.91          5.91         1.88 o                         
   0   8  22          1.32          1.11         2.47 o                         
   1   8  22         40.84         34.27         2.56 o                         
   1   1  23          1.75          4.01         1.46 o                         
   2   1  23         21.05         18.44         1.48 o                         
   3   1  23          3.94          3.18         3.41 o                         
   0   2  23         10.33         11.49         2.40 o                         
   1   2  23         19.12         22.04         1.85 o                         
   2   2  23         10.65         11.90         1.51 o                         
   3   2  23          3.83          3.39         1.67 o                         
   1   3  23          0.00         -0.28         1.67 o                         
   2   3  23         98.85         95.16         2.48 o                         
   3   3  23          0.55         -1.16         1.58 o                         
   0   4  23          5.32          8.98         2.81 o                         
   1   4  23          0.07          1.64         1.56 o                         
   2   4  23          5.13         11.80         1.67 o                         
   3   4  23         21.14         24.03         2.00 o                         
   1   5  23          5.26          9.51         1.94 o                         
   2   5  23         65.48         60.63         2.69 o                         
   0   6  23          0.21         13.62         4.99 o                         
   1   6  23          0.50          6.65         2.18 o                         
   0   0  24        225.61        242.10         8.87 o                         
   1   0  24         42.45         46.88         3.55 o                         
   2   0  24          1.90          1.55         1.98 o                         
   1   1  24         24.14         25.40         1.78 o                         
   2   1  24          3.23          5.30         1.20 o                         
   0   2  24         48.11         40.84         3.38 o                         
   1   2  24         10.99         10.19         1.68 o                         
   2   2  24          4.95          6.57         1.69 o                         
   1   3  24          3.91          7.80         1.83 o                         
   2   3  24          2.73         -1.75         2.50 o                         
   0   4  24         48.38         60.56         6.76 o                         
   1   4  24          7.02          7.53         2.26 o                         
                                                                                
